# Supplementary material for: Host-Specific Functional Significance of Caenorhabditis Gut Commensals
Source: Front Microbiol. 2016 Oct 17;7:1622. doi: 10.3389/fmicb.2016.01622 (PMC5066524; doi:10.3389/fmicb.2016.01622)
Supplement: Supplementary file 1 [file DataSheet1.XLSX]

## Sheet: Exp1
Table S1. Relative abundance of OTUs in C. elegans (N2, CB, HI), C. briggsae (Br), C. remanei (Re), C. tropicalis (Tr), and P. pacificus (Ps) in Experiment 1 (A) and Experiment 2 (B)
								Relative Abundance (Percent)
OTU	Kingdom	Phylum	Class	Order	Family	Genus	Species	soil	N2_1	N2_2	N2_3	Hawaiian, HI_1	HI_2	CB4857, CB_1	CB_2	CB_3	Br_1	Br_2	Br_3	Re_1	Re_2	Tr_1	Tr_2	Tr_3	Ps_1	Ps_2	Ps_3
1106363	Bacteria	OD1	NA	NA	NA	NA	NA	0.000346175	0	0	0	0	0	0	0	0	0	0	0	0	0	0	0	0	0	0	0
120505	Bacteria	TM7	TM7-1	NA	NA	NA	NA	0.000346175	0	0	0	0	0	0	0.000251345	0	0	0	0	0	0	0	0	0	0	0	0
251050	Bacteria	TM7	TM7-1	NA	NA	NA	NA	0.000346175	0	0	0	0	0	0	0	0	0	0	0	0	0	0	0	0	0	0	0
3174304	Bacteria	TM7	TM7-1	NA	NA	NA	NA	0.000692351	0	0	0	0	0	0	0	0	0	0	0	0	0	0	0	0	0	0	0
574969	Bacteria	TM7	TM7-1	NA	NA	NA	NA	0.000346175	0	0	0	0	0	0	0	0	0	0	0	0	0	0	0	0	0	0	0
2606068	Bacteria	TM7	TM7-1	NA	NA	NA	NA	0.000346175	0	0	0	0	0	0	0	0	0	0	0	0	0	0	0	0	0	0	0
111978	Bacteria	TM7	TM7-1	NA	NA	NA	NA	0.000346175	0	0	0	0	0	0	0	0	0	0	0	0	0	0	0	0	0	0	0
702224	Bacteria	TM7	TM7-1	NA	NA	NA	NA	0.000346175	0	0	0	0	0	0	0	0	0	0	0	0	0	0	0	0	0	0	0
635383	Bacteria	TM7	TM7-1	NA	NA	NA	NA	0.000346175	0	0	0	0	0	0	0	0	0	0	0	0	0	0	0	0	0	0	0
4472518	Bacteria	TM7	TM7-1	NA	NA	NA	NA	0.000346175	0	0	0	0	0	0	0	0	0	0	0	0	0	0	0	0	0	0	0
1906814	Bacteria	TM7	TM7-3	Blgi18	NA	NA	NA	0.000692351	0	0	0	0	0	0	0	0	0	0	0	0	0	0	0	0	0	0	0
4397905	Bacteria	TM7	TM7-3	NA	NA	NA	NA	0	0	0	0	0	0	0	0	0	0	0	0	0	0	0	0.000271757	0	0	0	0
783209	Bacteria	TM7	TM7-3	EW055	NA	NA	NA	0.00173088	0.000274159	0.000374966	0	0.000385919	0	0	0	0	0	0.000554356	0	0.00123321	0.000371147	0	0.0019023	0.000448936	0.000755498	0.000841107	0
832399	Bacteria	TM7	TM7-3	EW055	NA	NA	NA	0.00103853	0	0	0	0	0	0	0	0	0	0	0	0	0	0	0	0	0	0	0
751720	Bacteria	TM7	TM7-3	EW055	NA	NA	NA	0.000692351	0.000274159	0.00149986	0.000455801	0	0.000902087	0	0	0	0	0	0	0.000770756	0	0	0.000271757	0	0.000503665	0.00336443	0.0010172
593890	Bacteria	TM7	TM7-3	EW055	NA	NA	NA	0.000346175	0	0	0	0	0	0	0	0	0	0	0	0	0	0	0	0	0	0	0
707259	Bacteria	TM7	TM7-3	NA	NA	NA	NA	0.000346175	0	0	0	0.000771837	0	0	0	0	0	0	0	0	0	0	0.000271757	0	0	0	0
340964	Bacteria	TM7	TM7-3	NA	NA	NA	NA	0.0013847	0	0	0	0	0	0	0.000502691	0	0	0	0	0	0	0	0	0	0	0	0
216235	Bacteria	NA	NA	NA	NA	NA	NA	0.000346175	0	0	0	0	0	0	0	0	0	0	0	0	0	0	0	0	0	0	0
756593	Bacteria	NA	NA	NA	NA	NA	NA	0	0	0	0	0	0	0	0.000251345	0.000645818	0	0	0	0	0	0	0	0	0	0	0
907407	Bacteria	Cyanobacteria	ML635J-21	NA	NA	NA	NA	0.00103853	0	0	0	0	0	0	0	0	0	0	0	0	0	0	0	0	0	0	0
167052	Bacteria	Cyanobacteria	ML635J-21	NA	NA	NA	NA	0.000692351	0	0	0	0.00347327	0	0	0	0	0	0	0	0	0	0	0	0	0	0	0
1088815	Bacteria	Cyanobacteria	ML635J-21	NA	NA	NA	NA	0.00103853	0	0	0	0	0	0	0	0	0	0	0	0	0	0	0	0	0	0	0
4064681	Bacteria	Cyanobacteria	ML635J-21	NA	NA	NA	NA	0.00484645	0	0	0	0	0	0	0	0	0	0	0	0	0	0	0	0	0	0	0
1073608	Bacteria	Cyanobacteria	ML635J-21	NA	NA	NA	NA	0.000346175	0	0	0	0	0	0	0	0	0	0	0	0	0	0	0	0	0	0	0
4371273	Bacteria	Cyanobacteria	ML635J-21	NA	NA	NA	NA	0.0231937	0	0	0	0	0	0	0	0	0.0029737	0.0049892	0	0	0	0	0	0	0	0	0
337903	Bacteria	Cyanobacteria	4C0d-2	MLE1-12	NA	NA	NA	0.000346175	0	0	0	0	0	0	0	0	0	0	0	0	0	0	0	0	0	0	0
556990	Bacteria	Cyanobacteria	4C0d-2	MLE1-12	NA	NA	NA	0.00207705	0	0	0	0	0	0	0	0	0	0	0	0	0	0	0	0	0	0	0
1143858	Bacteria	Cyanobacteria	4C0d-2	MLE1-12	NA	NA	NA	0.00103853	0	0	0	0	0	0	0	0	0	0	0	0	0	0	0	0	0	0	0
98258	Bacteria	Cyanobacteria	4C0d-2	MLE1-12	NA	NA	NA	0.000346175	0	0	0	0	0	0	0	0	0	0	0	0	0	0	0	0	0	0	0
221107	Bacteria	Cyanobacteria	4C0d-2	SM1D11	NA	NA	NA	0.000346175	0	0	0	0	0	0.0233887	0.00980247	0	0	0	0	0	0	0	0	0	0	0	0
4383213	Bacteria	Cyanobacteria	4C0d-2	SM1D11	NA	NA	NA	0	0	0	0	0	0	0.00194906	0	0	0	0	0	0	0	0	0	0	0	0	0
153978	Bacteria	Cyanobacteria	Chloroplast	Streptophyta	NA	NA	NA	0	0	0	0	0	0	0	0	0	0	0	0	0	0	0	0	0	0.00579215	0.0365881	0.00254299
1132020	Bacteria	Cyanobacteria	Chloroplast	Streptophyta	NA	NA	NA	0	0	0	0	0	0	0	0	0	0	0	0	0	0	0	0	0	0.000503665	0	0.00457738
35330	Bacteria	Cyanobacteria	Chloroplast	Streptophyta	NA	NA	NA	0	0	0	0	0	0	0	0	0	0	0	0	0	0	0	0	0	0	0.0147194	0.00203439
69292	Bacteria	Cyanobacteria	Chloroplast	Streptophyta	NA	NA	NA	0	0	0	0	0	0	0	0	0	0	0	0	0	0	0	0	0	0	0.0193455	0
110514	Bacteria	Cyanobacteria	Chloroplast	Streptophyta	NA	NA	NA	0	0	0	0	0	0	0	0	0	0	0	0	0	0	0	0	0	0.001511	0.000841107	0
1787644	Bacteria	Cyanobacteria	Chloroplast	Streptophyta	NA	NA	NA	0	0	0	0	0	0	0	0	0	0	0	0	0	0	0	0	0	0.0148581	0.00714941	0.0239041
4001495	Bacteria	Cyanobacteria	Chloroplast	Streptophyta	NA	NA	NA	0	0	0	0	0	0	0	0	0	0	0	0	0	0	0	0	0	0	0.000420553	0
555067	Bacteria	Cyanobacteria	Chloroplast	Stramenopiles	NA	NA	NA	0	0.0287867	0	0	0	0	0	0	0	0	0	0	0	0	0	0	0	0	0	0
742320	Bacteria	Proteobacteria	NA	NA	NA	NA	NA	0.00311558	0	0	0	0	0	0	0	0	0	0	0	0	0	0	0	0	0	0	0
727218	Bacteria	Proteobacteria	Gammaproteobacteria	NA	NA	NA	NA	0.0325405	0.0233035	0.00187483	0.0018232	0.0466962	0.00631461	0.00935549	0.00854574	0.00710399	0.00919142	0.00831534	0.00156129	0.0596565	0.0189285	0.0201802	0.0271757	0.00448936	0.0251833	0.00168221	0.00406878
1053194	Bacteria	Proteobacteria	Gammaproteobacteria	Xanthomonadales	Sinobacteraceae	NA	NA	0.00311558	0	0	0	0	0	0	0	0	0	0	0	0	0	0	0	0	0	0	0
581900	Bacteria	Proteobacteria	Gammaproteobacteria	Xanthomonadales	Sinobacteraceae	NA	NA	0.00900056	0	0	0	0	0	0	0	0	0	0	0	0	0	0	0	0	0	0	0
1106653	Bacteria	Proteobacteria	Gammaproteobacteria	Xanthomonadales	Sinobacteraceae	NA	NA	0.00173088	0	0	0	0	0	0	0	0	0	0	0	0	0	0	0	0	0	0	0
1099898	Bacteria	Proteobacteria	Gammaproteobacteria	Xanthomonadales	Sinobacteraceae	NA	NA	0.0245784	0	0	0	0	0	0	0	0	0	0	0	0	0	0	0	0	0	0	0
1059762	Bacteria	Proteobacteria	Gammaproteobacteria	Xanthomonadales	Sinobacteraceae	NA	NA	0.0131547	0	0	0	0	0	0	0	0	0	0	0	0	0	0	0	0	0	0	0
314077	Bacteria	Proteobacteria	Gammaproteobacteria	Xanthomonadales	Sinobacteraceae	NA	NA	0.000346175	0	0	0	0	0	0	0	0	0	0	0	0	0	0	0	0	0	0	0
808569	Bacteria	Proteobacteria	Gammaproteobacteria	Xanthomonadales	Sinobacteraceae	NA	NA	0.123931	0.0339957	0	0	0	0	0.000389812	0.00175942	0.00387491	0.000540672	0.00166307	0	0	0	0	0	0	0	0	0
1110303	Bacteria	Proteobacteria	Gammaproteobacteria	Xanthomonadales	Sinobacteraceae	NA	NA	0.284556	0.000822477	0	0	0	0	0.00155925	0.00201076	0.00161454	0.00135168	0.00138589	0	0	0	0	0.000271757	0	0	0	0
807901	Bacteria	Proteobacteria	Gammaproteobacteria	Xanthomonadales	Sinobacteraceae	NA	NA	0.00173088	0	0	0	0	0	0	0	0	0	0	0	0	0	0	0	0	0	0	0
4373617	Bacteria	Proteobacteria	Gammaproteobacteria	Xanthomonadales	Sinobacteraceae	NA	NA	0.269324	0	0	0	0	0	0.0432691	0.129694	0.178569	0	0	0	0	0	0.000756758	0	0	0	0	0
339660	Bacteria	Proteobacteria	Gammaproteobacteria	Xanthomonadales	Sinobacteraceae	NA	NA	0.0841206	0.0529127	0	0	0	0	0.0650986	0.0382045	0	0	0	0	0.000154151	0.000371147	0	0	0	0	0	0
527397	Bacteria	Proteobacteria	Gammaproteobacteria	Xanthomonadales	Sinobacteraceae	NA	NA	0.00692351	0.000274159	0	0	0	0	0.00155925	0.00427287	0.00322909	0	0	0	0	0	0	0	0	0	0	0
1569897	Bacteria	Proteobacteria	Gammaproteobacteria	Xanthomonadales	Sinobacteraceae	NA	NA	0.00380793	0	0	0	0	0	0.00155925	0.000502691	0.00193745	0	0	0	0	0	0	0	0	0	0	0
509622	Bacteria	Proteobacteria	Gammaproteobacteria	Xanthomonadales	Sinobacteraceae	NA	NA	0.000346175	0	0	0	0	0	0	0	0	0	0	0	0	0	0	0	0	0	0	0
235634	Bacteria	Proteobacteria	Gammaproteobacteria	Xanthomonadales	Sinobacteraceae	NA	NA	0.000346175	0	0	0	0	0	0	0	0	0	0	0	0	0	0	0	0	0	0	0
364617	Bacteria	Proteobacteria	Gammaproteobacteria	Xanthomonadales	Sinobacteraceae	NA	NA	0.00346175	0	0	0	0	0	0	0	0	0	0	0	0	0	0	0	0	0	0	0
761783	Bacteria	Proteobacteria	Gammaproteobacteria	Xanthomonadales	Sinobacteraceae	NA	NA	0.00103853	0	0	0	0	0	0	0	0	0	0	0	0	0	0	0	0	0	0	0
247980	Bacteria	Proteobacteria	Gammaproteobacteria	Xanthomonadales	Sinobacteraceae	NA	NA	0	0	0	0	0	0	0	0	0.000322909	0	0	0	0	0	0	0	0	0	0	0
563462	Bacteria	Proteobacteria	Gammaproteobacteria	Xanthomonadales	Sinobacteraceae	NA	NA	0	0	0	0	0	0	0	0	0	0	0	0	0	0	0	0	0	0.000251833	0	0
559352	Bacteria	Proteobacteria	Gammaproteobacteria	Xanthomonadales	Sinobacteraceae	NA	NA	0.000346175	0	0	0	0	0	0	0	0	0	0	0	0	0	0	0	0	0	0	0
3228024	Bacteria	Proteobacteria	Gammaproteobacteria	Xanthomonadales	Sinobacteraceae	NA	NA	0.000346175	0	0	0	0	0	0	0	0	0	0	0	0	0	0	0	0	0	0	0
727692	Bacteria	Proteobacteria	Gammaproteobacteria	Xanthomonadales	Sinobacteraceae	NA	NA	0.193858	0	0	0	0	0	0.0261174	0.0701253	0.0942894	0.0364954	0.0446257	0.000520429	0	0	0	0	0	0.000251833	0	0
4354744	Bacteria	Proteobacteria	Gammaproteobacteria	Xanthomonadales	Sinobacteraceae	NA	NA	0.00380793	0	0	0	0	0	0	0	0	0	0	0	0	0	0	0	0	0	0	0
761601	Bacteria	Proteobacteria	Gammaproteobacteria	Xanthomonadales	Sinobacteraceae	NA	NA	0.0103853	0	0	0	0	0	0	0	0	0	0	0	0	0	0	0	0	0	0	0
775149	Bacteria	Proteobacteria	Gammaproteobacteria	Xanthomonadales	Sinobacteraceae	NA	NA	0.0799665	0.000274159	0	0	0	0	0.118893	0.0786711	0.000645818	0	0	0	0	0	0	0	0	0	0	0
565900	Bacteria	Proteobacteria	Gammaproteobacteria	Xanthomonadales	Sinobacteraceae	NA	NA	0	0	0	0	0	0	0	0.000251345	0	0	0	0	0	0	0	0	0	0	0	0
685739	Bacteria	Proteobacteria	Gammaproteobacteria	Xanthomonadales	Sinobacteraceae	NA	NA	0.000346175	0	0	0	0	0	0	0	0	0	0	0	0	0	0	0	0	0	0	0
930055	Bacteria	Proteobacteria	Gammaproteobacteria	Xanthomonadales	Sinobacteraceae	NA	NA	0.0567727	0	0	0	0	0	0	0.000251345	0	0	0	0	0	0	0	0	0	0	0	0
4421846	Bacteria	Proteobacteria	Gammaproteobacteria	Xanthomonadales	Sinobacteraceae	NA	NA	0.00207705	0	0	0	0	0	0	0	0	0	0	0	0	0	0	0	0	0	0	0
131337	Bacteria	Proteobacteria	Gammaproteobacteria	Xanthomonadales	Sinobacteraceae	NA	NA	0.0145394	0	0	0	0	0	0	0	0	0	0	0	0	0	0	0	0	0	0	0
1107280	Bacteria	Proteobacteria	Gammaproteobacteria	Xanthomonadales	Sinobacteraceae	NA	NA	1.93616	0.139547	0.0817425	0.0770304	0.00964797	0.0130803	0.769099	0.824413	0.483394	0.0540672	0.05599	0.195681	0.00524114	0.00890753	0.00100901	0.000271757	0.000448936	0	0	0
559780	Bacteria	Proteobacteria	Gammaproteobacteria	Xanthomonadales	Sinobacteraceae	NA	NA	0.000692351	0	0	0	0	0	0	0	0	0	0	0	0	0	0	0	0	0	0	0
538879	Bacteria	Proteobacteria	Gammaproteobacteria	Xanthomonadales	Sinobacteraceae	NA	NA	0.00519263	0	0	0	0	0	0	0.000251345	0	0	0	0	0	0	0	0	0	0	0	0
691349	Bacteria	Proteobacteria	Gammaproteobacteria	Xanthomonadales	Sinobacteraceae	NA	NA	0	0	0	0	0	0	0.000779624	0.000251345	0.000645818	0.000270336	0	0	0	0	0	0	0	0	0	0
3330572	Bacteria	Proteobacteria	Gammaproteobacteria	Xanthomonadales	Sinobacteraceae	NA	NA	0	0.000274159	0	0	0	0	0.000389812	0.000502691	0	0	0	0	0	0	0	0	0	0	0	0
4353076	Bacteria	Proteobacteria	Gammaproteobacteria	Xanthomonadales	Sinobacteraceae	Steroidobacter	NA	0	0	0.000374966	0	0	0	0	0	0	0	0	0	0	0	0	0	0	0	0	0
731073	Bacteria	Proteobacteria	Gammaproteobacteria	Xanthomonadales	Sinobacteraceae	Steroidobacter	NA	0.319866	0	0	0	0	0	0	0	0	0	0	0	0	0	0	0	0	0	0	0
513055	Bacteria	Proteobacteria	Gammaproteobacteria	Xanthomonadales	Sinobacteraceae	Steroidobacter	NA	1.48613	0.0123371	0.022123	0.0246133	0	0	0.111096	0.0940032	0.0342283	0	0	0.0416344	0.000462453	0.000371147	0	0	0	0	0	0
320782	Bacteria	Proteobacteria	Gammaproteobacteria	Xanthomonadales	Sinobacteraceae	Steroidobacter	NA	0.0796203	0	0.0194982	0.0237017	0	0	0	0	0	0	0	0	0.000154151	0	0	0	0	0	0	0
1131914	Bacteria	Proteobacteria	Gammaproteobacteria	Xanthomonadales	Sinobacteraceae	Steroidobacter	NA	0	0	0	0	0	0	0	0.000251345	0	0	0.000277178	0	0	0	0	0	0	0	0	0
551472	Bacteria	Proteobacteria	Gammaproteobacteria	Xanthomonadales	Sinobacteraceae	Steroidobacter	NA	0.0754662	0.000274159	0.000374966	0	0	0	0.00233887	0.0027648	0.000645818	0	0	0	0	0	0	0	0	0	0	0
816441	Bacteria	Proteobacteria	Gammaproteobacteria	Xanthomonadales	Sinobacteraceae	Steroidobacter	NA	0.00346175	0	0	0	0	0	0	0.000754036	0.000322909	0	0	0.000520429	0	0	0	0	0	0	0	0
562008	Bacteria	Proteobacteria	Gammaproteobacteria	Xanthomonadales	Sinobacteraceae	Steroidobacter	NA	0.0100391	0	0	0	0	0	0	0	0	0	0	0	0	0	0	0	0	0	0	0
154635	Bacteria	Proteobacteria	Gammaproteobacteria	Xanthomonadales	Sinobacteraceae	Steroidobacter	NA	0.00346175	0	0	0	0	0	0	0	0	0	0	0	0	0	0	0	0	0	0	0
2071188	Bacteria	Proteobacteria	Gammaproteobacteria	Xanthomonadales	Sinobacteraceae	Steroidobacter	NA	0.00103853	0	0	0	0	0	0	0	0	0.000270336	0	0	0	0	0	0	0	0	0	0
822212	Bacteria	Proteobacteria	Gammaproteobacteria	Xanthomonadales	Sinobacteraceae	Steroidobacter	NA	0.000346175	0	0	0	0	0	0	0	0	0	0	0	0	0	0	0	0	0	0	0
3012993	Bacteria	Proteobacteria	Gammaproteobacteria	Xanthomonadales	Sinobacteraceae	Steroidobacter	NA	0.00103853	0.000274159	0	0	0	0	0.000779624	0.000251345	0.000322909	0	0.000277178	0	0	0	0	0	0	0	0	0
3863098	Bacteria	Proteobacteria	Gammaproteobacteria	Xanthomonadales	Sinobacteraceae	Steroidobacter	NA	0	0	0	0	0	0	0	0.000251345	0	0	0	0	0	0	0	0	0	0	0	0
1136913	Bacteria	Proteobacteria	Gammaproteobacteria	Xanthomonadales	Sinobacteraceae	Steroidobacter	NA	0	0	0	0	0	0	0.000389812	0	0	0	0	0	0	0	0	0	0	0	0	0
222645	Bacteria	Proteobacteria	Gammaproteobacteria	Xanthomonadales	Sinobacteraceae	Steroidobacter	NA	0.000692351	0	0	0	0	0	0.000389812	0.000502691	0.000322909	0	0	0.000520429	0	0	0	0	0	0	0	0
1954099	Bacteria	Proteobacteria	Gammaproteobacteria	Xanthomonadales	Sinobacteraceae	Steroidobacter	NA	0.0498492	0.00109664	0.000749932	0	0	0	0.0873179	0.0608256	0.00193745	0.000811008	0.000277178	0.00156129	0	0	0	0	0	0	0	0
1108899	Bacteria	Proteobacteria	Gammaproteobacteria	Xanthomonadales	Sinobacteraceae	Steroidobacter	NA	0.00311558	0	0	0	0	0	0	0	0	0	0	0	0	0	0	0	0	0	0	0
815088	Bacteria	Proteobacteria	Gammaproteobacteria	Xanthomonadales	Sinobacteraceae	NA	NA	0.00103853	0	0	0	0	0	0	0	0	0	0	0	0	0	0	0	0	0	0	0
541155	Bacteria	Proteobacteria	Gammaproteobacteria	Xanthomonadales	Sinobacteraceae	NA	NA	0.000692351	0	0	0	0	0	0	0	0	0	0	0	0	0	0	0	0	0	0	0
4397986	Bacteria	Proteobacteria	Gammaproteobacteria	Xanthomonadales	Sinobacteraceae	NA	NA	0.00692351	0	0	0	0	0	0	0	0	0	0	0	0	0	0	0	0	0	0	0
254180	Bacteria	Proteobacteria	Gammaproteobacteria	Xanthomonadales	Sinobacteraceae	NA	NA	0.01177	0	0	0	0	0	0	0	0	0	0	0	0	0	0	0	0	0	0	0
814705	Bacteria	Proteobacteria	Gammaproteobacteria	Xanthomonadales	Sinobacteraceae	NA	NA	0.0013847	0	0	0	0	0	0.000389812	0	0	0	0	0	0	0	0	0	0	0	0	0
511549	Bacteria	Proteobacteria	Gammaproteobacteria	Xanthomonadales	Xanthomonadaceae	NA	NA	0.0041541	0	0	0	0.00154367	0	0	0	0	0	0	0	0	0	0	0	0	0	0	0
715527	Bacteria	Proteobacteria	Gammaproteobacteria	Xanthomonadales	Xanthomonadaceae	NA	NA	0	0	0	0.000455801	0	0	0	0	0	0	0	0	0	0	0	0	0	0	0	0
1130732	Bacteria	Proteobacteria	Gammaproteobacteria	Xanthomonadales	Xanthomonadaceae	Dokdonella	NA	0	0	0	0	0	0	0	0	0	0	0	0	0.000154151	0	0	0	0	0	0	0
938496	Bacteria	Proteobacteria	Gammaproteobacteria	Xanthomonadales	Xanthomonadaceae	Dokdonella	NA	0.00796203	0	0	0	0	0	0	0.000251345	0.000645818	0	0	0	0	0	0	0	0	0.000503665	0	0
1125248	Bacteria	Proteobacteria	Gammaproteobacteria	Xanthomonadales	Xanthomonadaceae	Dokdonella	NA	0.000346175	0.000822477	0	0	0	0	0.000389812	0.00100538	0.00258327	0	0	0	0	0	0	0	0	0	0	0
2195500	Bacteria	Proteobacteria	Gammaproteobacteria	Xanthomonadales	Xanthomonadaceae	Dokdonella	NA	0.229514	0.0222069	0.00299973	0.00501381	0	0	0.0436589	0.103052	0.155319	0	0	0	0	0	0	0	0	0	0	0
223206	Bacteria	Proteobacteria	Gammaproteobacteria	Xanthomonadales	Xanthomonadaceae	Dokdonella	NA	0.0135008	0	0	0	0	0	0	0.000754036	0.000322909	0	0	0	0	0	0.000252253	0	0	0	0	0
997375	Bacteria	Proteobacteria	Gammaproteobacteria	Xanthomonadales	Xanthomonadaceae	NA	NA	0.00588498	0	0	0	0	0	0	0	0	0	0	0	0	0	0	0	0	0	0	0
4334695	Bacteria	Proteobacteria	Gammaproteobacteria	Xanthomonadales	Xanthomonadaceae	NA	NA	0.00796203	0	0	0	0	0	0	0	0	0	0	0	0	0	0	0	0	0	0	0
60576	Bacteria	Proteobacteria	Gammaproteobacteria	Xanthomonadales	Xanthomonadaceae	NA	NA	0.00207705	0	0	0	0	0	0	0	0	0	0	0	0	0	0	0	0	0	0	0
1127114	Bacteria	Proteobacteria	Gammaproteobacteria	Xanthomonadales	Xanthomonadaceae	NA	NA	0.000346175	0	0	0	0	0	0	0.000251345	0	0	0	0	0	0	0	0	0	0	0	0
4427536	Bacteria	Proteobacteria	Gammaproteobacteria	Xanthomonadales	Xanthomonadaceae	NA	NA	0.0013847	0	0	0	0	0	0	0	0	0	0	0	0	0	0	0	0	0	0	0
650099	Bacteria	Proteobacteria	Gammaproteobacteria	Xanthomonadales	Xanthomonadaceae	NA	NA	0.163395	0	0	0.000911602	0.0135072	0.0139824	0.000389812	0	0	0	0	0	0.00400793	0.00816523	0.00277478	0	0	0.0123398	0.00168221	0.0137321
809100	Bacteria	Proteobacteria	Gammaproteobacteria	Xanthomonadales	Xanthomonadaceae	NA	NA	0.00207705	0	0	0.000455801	0	0	0	0	0	0	0	0	0	0	0	0	0.000448936	0	0.0147194	0
533999	Bacteria	Proteobacteria	Gammaproteobacteria	Xanthomonadales	Xanthomonadaceae	Luteibacter	rhizovicinus	0	0	0	0	0	0	0	0	0	0	0	0	0	0	0	0	0	0	0	0.000508598
707290	Bacteria	Proteobacteria	Gammaproteobacteria	Xanthomonadales	Xanthomonadaceae	NA	NA	0.194551	0	0.0209981	0.0319061	0	0.000902087	0.097453	0.169658	0.212797	0.00108134	0.000277178	0	0.00277472	0.00779409	0.00832434	0	0	0	0.0353265	0.0218697
513602	Bacteria	Proteobacteria	Gammaproteobacteria	Xanthomonadales	Xanthomonadaceae	Rhodanobacter	NA	0.0200782	0	0	0	0	0	0.000389812	0	0.000322909	0.0202752	0.027995	0.00156129	0.000616605	0	0	0	0	0	0	0
584324	Bacteria	Proteobacteria	Gammaproteobacteria	Xanthomonadales	Xanthomonadaceae	Rhodanobacter	NA	0.000692351	0	0	0	0	0	0	0	0	0	0	0	0	0	0	0	0	0	0	0
1136234	Bacteria	Proteobacteria	Gammaproteobacteria	Xanthomonadales	Xanthomonadaceae	Rhodanobacter	lindaniclasticus	0.000346175	0	0	0	0	0	0	0	0	0	0	0	0	0	0	0	0	0	0	0
714231	Bacteria	Proteobacteria	Gammaproteobacteria	Xanthomonadales	Xanthomonadaceae	Rhodanobacter	NA	0.0180011	0	0.000374966	0.000455801	0	0	0	0	0	0.000811008	0	0	0	0	0	0	0	0	0	0
325387	Bacteria	Proteobacteria	Gammaproteobacteria	Xanthomonadales	Xanthomonadaceae	NA	NA	0.00692351	0	0	0	0	0	0	0	0	0	0	0	0	0	0	0	0	0	0	0
816868	Bacteria	Proteobacteria	Gammaproteobacteria	Xanthomonadales	Xanthomonadaceae	NA	NA	0	0	0	0	0	0	0	0	0.000322909	0.000540672	0	0	0	0	0	0	0	0	0	0
137293	Bacteria	Proteobacteria	Gammaproteobacteria	Xanthomonadales	Xanthomonadaceae	NA	NA	0.000346175	0	0	0	0	0	0	0	0	0	0	0	0	0	0	0	0	0	0	0
21240	Bacteria	Proteobacteria	Gammaproteobacteria	Xanthomonadales	Xanthomonadaceae	NA	NA	0.000346175	0	0	0	0	0	0	0.000251345	0.000322909	0	0	0	0	0	0	0	0	0	0	0
367350	Bacteria	Proteobacteria	Gammaproteobacteria	Xanthomonadales	Xanthomonadaceae	NA	NA	0.000346175	0	0	0	0	0	0	0	0.000322909	0	0	0	0.000154151	0	0	0	0	0	0	0
177737	Bacteria	Proteobacteria	Gammaproteobacteria	Xanthomonadales	Xanthomonadaceae	NA	NA	0.000346175	0	0	0	0	0	0	0	0.000322909	0	0	0	0	0	0	0	0	0	0.000420553	0
105699	Bacteria	Proteobacteria	Gammaproteobacteria	Xanthomonadales	Xanthomonadaceae	NA	NA	0.000346175	0	0	0	0	0	0	0	0	0	0	0	0	0	0	0	0	0	0	0
223989	Bacteria	Proteobacteria	Gammaproteobacteria	Xanthomonadales	Xanthomonadaceae	NA	NA	0.000346175	0	0	0	0	0	0	0	0	0	0	0	0	0	0	0	0	0	0	0
203227	Bacteria	Proteobacteria	Gammaproteobacteria	Xanthomonadales	Xanthomonadaceae	NA	NA	0	0	0	0	0	0	0	0	0	0	0	0	0.000154151	0	0	0	0	0	0	0
256747	Bacteria	Proteobacteria	Gammaproteobacteria	Xanthomonadales	Xanthomonadaceae	NA	NA	0.00207705	0	0	0	0	0	0	0	0	0	0	0	0	0	0	0	0	0	0	0
218823	Bacteria	Proteobacteria	Gammaproteobacteria	Xanthomonadales	Xanthomonadaceae	NA	NA	0.00865438	0	0	0	0	0	0	0	0	0	0	0	0	0	0	0	0	0	0	0
838297	Bacteria	Proteobacteria	Gammaproteobacteria	Xanthomonadales	Xanthomonadaceae	NA	NA	0.0969291	0	0	0	0	0	0	0	0	0	0	0	0	0	0	0	0	0	0	0
541162	Bacteria	Proteobacteria	Gammaproteobacteria	Xanthomonadales	Xanthomonadaceae	NA	NA	0.000692351	0	0	0	0	0	0	0.000251345	0	0	0	0	0	0	0	0	0	0	0	0
811094	Bacteria	Proteobacteria	Gammaproteobacteria	Xanthomonadales	Xanthomonadaceae	NA	NA	0.000346175	0	0	0	0	0	0	0	0	0	0	0	0	0	0	0	0	0	0	0
548785	Bacteria	Proteobacteria	Gammaproteobacteria	Xanthomonadales	Xanthomonadaceae	NA	NA	0.000692351	0	0	0	0	0	0.000779624	0.000251345	0	0	0	0	0	0	0	0	0	0	0	0
4313514	Bacteria	Proteobacteria	Gammaproteobacteria	Xanthomonadales	Xanthomonadaceae	NA	NA	0.000346175	0	0	0	0	0	0	0	0	0	0	0	0	0	0	0	0	0	0	0
923783	Bacteria	Proteobacteria	Gammaproteobacteria	Xanthomonadales	Xanthomonadaceae	NA	NA	0.0027694	0	0	0	0	0	0.000389812	0.000251345	0	0	0	0	0	0	0	0	0	0	0	0
147674	Bacteria	Proteobacteria	Gammaproteobacteria	Xanthomonadales	Xanthomonadaceae	NA	NA	0.0055388	0.000548318	0	0	0	0	0.00467774	0.00125673	0.003552	0	0	0	0.000154151	0	0	0	0	0	0	0
829266	Bacteria	Proteobacteria	Gammaproteobacteria	Xanthomonadales	Xanthomonadaceae	NA	NA	0.0796203	0.00246743	0	0	0	0	0.0280665	0.0563014	0.0807272	0	0	0	0	0	0	0	0	0	0	0
928736	Bacteria	Proteobacteria	Gammaproteobacteria	Xanthomonadales	Xanthomonadaceae	NA	NA	0.0013847	0	0	0	0	0	0.000389812	0.000502691	0	0	0	0	0	0	0	0	0	0	0	0
367733	Bacteria	Proteobacteria	Gammaproteobacteria	Xanthomonadales	Xanthomonadaceae	NA	NA	0.000692351	0	0	0	0	0	0	0	0	0	0	0	0	0	0	0	0	0	0	0
548799	Bacteria	Proteobacteria	Gammaproteobacteria	Xanthomonadales	Xanthomonadaceae	NA	NA	0.00103853	0	0	0	0	0	0	0	0	0	0	0	0	0	0	0	0	0	0	0
611657	Bacteria	Proteobacteria	Gammaproteobacteria	Xanthomonadales	Xanthomonadaceae	NA	NA	0.00519263	0	0	0	0	0	0	0.00150807	0.000968726	0	0	0	0	0	0	0	0	0	0	0
696181	Bacteria	Proteobacteria	Gammaproteobacteria	Xanthomonadales	Xanthomonadaceae	NA	NA	0.102122	0.00849893	0.0161235	0.0145856	0	0	0	0	0	0	0	0.00936773	0	0.000371147	0	0	0	0.000251833	0	0
805685	Bacteria	Proteobacteria	Gammaproteobacteria	Xanthomonadales	Xanthomonadaceae	NA	NA	0	0	0	0	0	0	0.00155925	0.00150807	0.000322909	0	0	0	0	0	0	0	0	0	0	0
4361455	Bacteria	Proteobacteria	Gammaproteobacteria	Xanthomonadales	Xanthomonadaceae	Lysobacter	ximonensis	0.00103853	0	0	0	0	0	0	0	0	0	0	0	0	0	0	0	0	0	0	0
3060112	Bacteria	Proteobacteria	Gammaproteobacteria	Xanthomonadales	Xanthomonadaceae	NA	NA	0.0013847	0	0	0	0	0	0	0	0	0	0	0	0	0	0	0	0	0	0	0
817926	Bacteria	Proteobacteria	Gammaproteobacteria	Xanthomonadales	Xanthomonadaceae	NA	NA	0.000346175	0	0	0	0	0	0	0	0	0	0	0	0.000154151	0	0	0	0	0	0	0
536008	Bacteria	Proteobacteria	Gammaproteobacteria	Xanthomonadales	Xanthomonadaceae	NA	NA	0.00173088	0.00959556	0.0509953	0.0592541	0.00308735	0.0117271	0.00194906	0.000251345	0.000968726	0.00324403	0.0049892	0.00312258	0.0066285	0.0063095	0.00126126	0.00434811	0	0.0138508	0.103036	0.0874788
254890	Bacteria	Proteobacteria	Gammaproteobacteria	Xanthomonadales	Xanthomonadaceae	NA	NA	0.00103853	0	0	0	0.000771837	0	0	0	0	0	0	0	0	0	0	0	0	0.000755498	0	0
588097	Bacteria	Proteobacteria	Gammaproteobacteria	Xanthomonadales	Xanthomonadaceae	NA	NA	0	0	0.000374966	0	0	0	0	0	0	0.000270336	0	0.000520429	0.000154151	0.000371147	0.000504505	0	0	0.000251833	0	0
284308	Bacteria	Proteobacteria	Gammaproteobacteria	Xanthomonadales	Xanthomonadaceae	NA	NA	0	0.0180945	0	0.000455801	0.0138931	0.00180417	0.0202702	0.0115619	0.010656	0.0178422	0.0135817	0.00364301	0.0246642	0.00779409	0.0158919	0.0244581	0.0062851	0.00629582	0	0.0010172
227343	Bacteria	Proteobacteria	Gammaproteobacteria	Xanthomonadales	Xanthomonadaceae	NA	NA	0	0	0	0	0	0.000902087	0	0	0	0	0.000277178	0	0.000154151	0.000742294	0	0	0	0	0	0
1083508	Bacteria	Proteobacteria	Gammaproteobacteria	Xanthomonadales	Xanthomonadaceae	NA	NA	0.0131547	3.23645	0.0273725	0.0145856	6.33177	0.0757753	1.9132	1.56387	1.72013	2.36706	2.40591	2.39502	1.52933	2.05727	1.73499	1.82322	1.73559	3.03181	0.128269	0.0472996
1115104	Bacteria	Proteobacteria	Gammaproteobacteria	Xanthomonadales	Xanthomonadaceae	Pseudoxanthomonas	NA	0.000346175	0	0	0	0	0	0	0.000251345	0.000322909	0	0	0	0	0	0	0	0	0	0	0
114573	Bacteria	Proteobacteria	Gammaproteobacteria	Xanthomonadales	Xanthomonadaceae	Pseudoxanthomonas	mexicana	0	0	0	0.000455801	0	0	0	0.00100538	0.000645818	0	0	0	0	0.000371147	0	0	0	0	0	0
569456	Bacteria	Proteobacteria	Gammaproteobacteria	Xanthomonadales	Xanthomonadaceae	Pseudoxanthomonas	mexicana	0.22536	0.0161754	0.0311222	0.0414779	0.0165945	0.0198459	0.320036	0.356408	0.397501	0	0	0	0.0652059	0.102437	0.0174054	0.0266322	0.0179574	0.0740388	0.047102	0.0554372
562759	Bacteria	Proteobacteria	Gammaproteobacteria	Xanthomonadales	Xanthomonadaceae	Pseudoxanthomonas	mexicana	0.000346175	0	0	0	0	0	0.00350831	0.00527825	0.00516654	0	0	0	0.000616605	0.00296918	0	0	0	0	0.000420553	0
4457728	Bacteria	Proteobacteria	Gammaproteobacteria	Xanthomonadales	Xanthomonadaceae	Pseudoxanthomonas	mexicana	0	0	0	0	0	0	0	0.000251345	0.000322909	0	0	0	0	0	0	0	0	0	0	0
1049387	Bacteria	Proteobacteria	Gammaproteobacteria	Xanthomonadales	Xanthomonadaceae	Pseudoxanthomonas	mexicana	0.00450028	0.000274159	0.000374966	0	0	0.000451044	0.00350831	0.00377018	0.00936435	0	0	0	0.000462453	0.00111344	0.000252253	0	0	0.000755498	0.000420553	0
4458160	Bacteria	Proteobacteria	Gammaproteobacteria	Xanthomonadales	Xanthomonadaceae	Pseudoxanthomonas	NA	0.000346175	0	0	0	0	0	0.000389812	0	0.000322909	0	0	0	0.000462453	0	0	0	0	0	0	0
4345543	Bacteria	Proteobacteria	Gammaproteobacteria	Xanthomonadales	Xanthomonadaceae	Pseudoxanthomonas	NA	0	0	0.000374966	0	0	0	0.000779624	0	0	0	0	0	0	0	0	0	0	0	0	0
187297	Bacteria	Proteobacteria	Gammaproteobacteria	Xanthomonadales	Xanthomonadaceae	NA	NA	0.00588498	0.0200136	0.00487456	0.00501381	0.000385919	0.00135313	0.0101351	0.0135726	0.0290618	0.0194642	0.0268863	0.0265419	0.0107906	0.0115056	0.00655857	0.0038046	0.00269361	0.000503665	0.00294387	0.0010172
588916	Bacteria	Proteobacteria	Gammaproteobacteria	Xanthomonadales	Xanthomonadaceae	NA	NA	0	0	0	0	0	0	0.000389812	0	0	0	0	0	0.000308302	0	0	0	0	0	0	0
780788	Bacteria	Proteobacteria	Gammaproteobacteria	Xanthomonadales	Xanthomonadaceae	NA	NA	0.00103853	0	0	0	0	0	0.000389812	0	0	0	0	0	0	0	0	0	0	0	0	0
1132880	Bacteria	Proteobacteria	Gammaproteobacteria	Xanthomonadales	Xanthomonadaceae	Xylella	NA	0.256862	0.0167237	0	0.000911602	0.0393637	0.0072167	0.00545737	0.00980247	0.01776	0.0170312	0.0169079	0.0208172	0.00817001	0.0167016	0.00756758	0.00271757	0.00493829	0.0548995	0.00588775	0.00610317
3055791	Bacteria	Proteobacteria	Gammaproteobacteria	Xanthomonadales	Xanthomonadaceae	NA	NA	0.656002	0.0178203	0.05437	0.0624447	0.0301017	0.030671	0.265462	0.181471	0.152736	0	0.000277178	0.177466	0.0618146	0.104663	0.068865	0.0418506	0.0413021	0.055655	0.0281771	0.0340761
246060	Bacteria	Proteobacteria	Gammaproteobacteria	Xanthomonadales	Xanthomonadaceae	NA	NA	0.00450028	0	0	0	0	0	0	0	0.000322909	0	0	0	0	0	0	0	0	0	0.000420553	0.000508598
4336330	Bacteria	Proteobacteria	Gammaproteobacteria	Xanthomonadales	Xanthomonadaceae	Xanthomonas	NA	0.000692351	0	0	0	0	0	0	0	0.000322909	0	0	0	0.000154151	0	0	0	0	0	0	0
831729	Bacteria	Proteobacteria	Gammaproteobacteria	Xanthomonadales	Xanthomonadaceae	Stenotrophomonas	acidaminiphila	0	0	0	0	0	0	0	0	0	0	0	0	0.000154151	0	0	0.000271757	0	0	0	0
7821	Bacteria	Proteobacteria	Gammaproteobacteria	Xanthomonadales	Xanthomonadaceae	Stenotrophomonas	acidaminiphila	0	0	0	0	0	0	0	0.00100538	0.000968726	0	0	0	0	0	0	0	0	0	0	0.0010172
1111449	Bacteria	Proteobacteria	Gammaproteobacteria	Xanthomonadales	Xanthomonadaceae	Stenotrophomonas	acidaminiphila	0	0	0	0	0	0	0	0	0	0	0	0	0	0	0	0.000271757	0	0	0	0
342928	Bacteria	Proteobacteria	Gammaproteobacteria	Xanthomonadales	Xanthomonadaceae	Stenotrophomonas	acidaminiphila	0	0	0	0	0	0	0	0	0	0	0	0	0	0	0.000252253	0	0	0	0	0
170684	Bacteria	Proteobacteria	Gammaproteobacteria	Xanthomonadales	Xanthomonadaceae	Stenotrophomonas	acidaminiphila	0	0	0	0	0	0	0	0	0	0	0	0	0	0.000371147	0	0	0	0	0	0
569939	Bacteria	Proteobacteria	Gammaproteobacteria	Xanthomonadales	Xanthomonadaceae	Stenotrophomonas	acidaminiphila	0.0027694	0	0	0	0.00308735	0.00180417	0.0693865	0.138491	0.215057	0.000270336	0.000277178	0.0088473	0.0275931	0.0467645	0.0665947	0.0709285	0.0372617	0.0264424	0.0227099	0.0116978
41278	Bacteria	Proteobacteria	Gammaproteobacteria	Xanthomonadales	Xanthomonadaceae	Stenotrophomonas	NA	0	0.000274159	0	0	0	0	0	0	0	0	0	0	0	0.000371147	0	0	0	0	0	0
4319686	Bacteria	Proteobacteria	Gammaproteobacteria	Xanthomonadales	Xanthomonadaceae	Stenotrophomonas	NA	0	0	0	0	0	0	0	0	0	0	0	0	0	0.000371147	0	0	0	0	0	0
4328204	Bacteria	Proteobacteria	Gammaproteobacteria	Xanthomonadales	Xanthomonadaceae	Stenotrophomonas	NA	0	0	0	0	0	0	0	0	0	0.000270336	0	0	0	0	0	0	0	0.000251833	0	0
111289	Bacteria	Proteobacteria	Gammaproteobacteria	Xanthomonadales	Xanthomonadaceae	Stenotrophomonas	retroflexus	0	0	0	0	0	0	0	0	0	0.000270336	0	0	0	0	0	0	0	0	0	0
249332	Bacteria	Proteobacteria	Gammaproteobacteria	Xanthomonadales	Xanthomonadaceae	Stenotrophomonas	NA	0	0	0.000374966	0	0	0	0	0.000251345	0	0	0.000277178	0	0.000154151	0	0	0	0	0.000755498	0	0.000508598
141976	Bacteria	Proteobacteria	Gammaproteobacteria	Xanthomonadales	Xanthomonadaceae	Stenotrophomonas	NA	0	0	0	0	0	0	0.000389812	0	0	0.000270336	0.000277178	0	0.000154151	0	0	0.000271757	0	0	0	0
316000	Bacteria	Proteobacteria	Gammaproteobacteria	Xanthomonadales	Xanthomonadaceae	Stenotrophomonas	NA	0	0	0.000374966	0.000455801	0.00385919	0.00270626	0	0	0	0	0	0	0	0	0	0	0	0.001511	0.000420553	0.00254299
323588	Bacteria	Proteobacteria	Gammaproteobacteria	Xanthomonadales	Xanthomonadaceae	Stenotrophomonas	NA	0	0.00109664	0	0	0	0	0.00116944	0.000251345	0	0.00135168	0.00110871	0.00156129	0.000308302	0.00111344	0.000504505	0.00271757	0	0.000251833	0	0
967275	Bacteria	Proteobacteria	Gammaproteobacteria	Xanthomonadales	Xanthomonadaceae	Stenotrophomonas	geniculata	0.00519263	0.24455	2.60301	2.78221	0.399812	6.87165	0.138383	0.107324	0.099133	0.166797	0.160209	0.160292	0.129333	0.149943	0.113766	0.154086	0.120764	0.223376	2.93042	3.06125
591708	Bacteria	Proteobacteria	Gammaproteobacteria	Xanthomonadales	Xanthomonadaceae	Stenotrophomonas	NA	0.0013847	0	0	0	0	0.000451044	0	0	0	0	0	0	0	0	0.000252253	0	0	0	0	0
275171	Bacteria	Proteobacteria	Gammaproteobacteria	Xanthomonadales	Xanthomonadaceae	Stenotrophomonas	NA	0	0	0.000374966	0	0.000385919	0.000902087	0	0	0	0	0	0	0	0	0	0	0	0	0	0
4330594	Bacteria	Proteobacteria	Gammaproteobacteria	Xanthomonadales	Xanthomonadaceae	Stenotrophomonas	NA	0	0	0	0	0.000385919	0	0	0	0	0	0	0	0	0	0	0	0	0	0	0
815480	Bacteria	Proteobacteria	Gammaproteobacteria	Xanthomonadales	Xanthomonadaceae	Stenotrophomonas	NA	0.0100391	0.00383822	0.00374966	0.00319061	0.028558	0.0234543	0.00233887	0.00351883	0.00419781	0.00594739	0.00332614	0.00312258	0.00462453	0.00556721	0.00781983	0.00163054	0.00179574	0.00428116	0.00504664	0.00406878
2806353	Bacteria	Proteobacteria	Gammaproteobacteria	Xanthomonadales	Xanthomonadaceae	Stenotrophomonas	NA	0	0	0	0	0	0	0	0	0	0	0.000277178	0.000520429	0	0	0	0	0	0	0	0
4430952	Bacteria	Proteobacteria	Gammaproteobacteria	Xanthomonadales	Xanthomonadaceae	Stenotrophomonas	NA	0.000346175	0	0	0	0	0	0	0	0	0	0	0	0	0	0	0	0	0	0	0
4477028	Bacteria	Proteobacteria	Gammaproteobacteria	Xanthomonadales	Xanthomonadaceae	Stenotrophomonas	NA	0	0.000274159	0	0	0	0	0.000389812	0	0	0.000270336	0	0.000520429	0.000154151	0	0	0.000271757	0	0	0	0
593848	Bacteria	Proteobacteria	Gammaproteobacteria	Xanthomonadales	Xanthomonadaceae	Stenotrophomonas	NA	0	0.000548318	0.000374966	0	0.00231551	0	0	0.000251345	0.000322909	0	0	0	0.000308302	0	0.000504505	0.000271757	0	0.000755498	0	0
4423360	Bacteria	Proteobacteria	Gammaproteobacteria	Xanthomonadales	Xanthomonadaceae	Stenotrophomonas	NA	0	0.00219327	0.00187483	0.00319061	0.0042451	0.00135313	0.000779624	0.000754036	0.00129164	0.000540672	0.00110871	0	0.000770756	0.00111344	0.00100901	0.00108703	0.000448936	0.00579215	0.00126166	0.000508598
635524	Bacteria	Proteobacteria	Gammaproteobacteria	Xanthomonadales	Xanthomonadaceae	Stenotrophomonas	NA	0	0.000548318	0	0	0.00347327	0.00315731	0.000779624	0.000502691	0	0.00108134	0.000277178	0.00208172	0	0.00148459	0	0.000543514	0.000897872	0.00277016	0.000420553	0.00356018
537062	Bacteria	Proteobacteria	Gammaproteobacteria	Xanthomonadales	Xanthomonadaceae	Stenotrophomonas	NA	0	0.000822477	0.00224979	0	0.00192959	0.00405939	0.000389812	0.000502691	0.000645818	0.000270336	0.000831534	0	0.00169566	0.000742294	0.000504505	0.000543514	0	0.000503665	0.000420553	0.000508598
368717	Bacteria	Proteobacteria	Gammaproteobacteria	Xanthomonadales	Xanthomonadaceae	Stenotrophomonas	NA	0.000346175	0.010418	0.00337469	0	0.0185241	0.000902087	0.00272868	0.00175942	0.000968726	0.0108134	0.00914687	0.00104086	0.00339132	0.000371147	0.000504505	0.0019023	0.000448936	0.00402932	0	0
301926	Bacteria	Proteobacteria	Gammaproteobacteria	Xanthomonadales	Xanthomonadaceae	Stenotrophomonas	NA	0	0	0	0	0	0	0.000389812	0	0	0	0	0	0	0	0	0	0	0	0	0
4441357	Bacteria	Proteobacteria	Gammaproteobacteria	Xanthomonadales	Xanthomonadaceae	Stenotrophomonas	NA	0	0.000822477	0	0	0.0177523	0	0	0.000251345	0.000968726	0.000270336	0.000554356	0	0	0.000371147	0.000504505	0.000815271	0.000448936	0.00554032	0.000841107	0
266510	Bacteria	Proteobacteria	Gammaproteobacteria	Xanthomonadales	Xanthomonadaceae	NA	NA	0.00380793	0	0	0	0	0	0	0	0	0	0	0.000520429	0	0	0	0	0	0	0	0
2574747	Bacteria	Proteobacteria	Gammaproteobacteria	Xanthomonadales	Xanthomonadaceae	NA	NA	0	0	0	0	0	0	0	0	0	0	0	0	0.000308302	0.000371147	0.000504505	0	0	0	0	0
252345	Bacteria	Proteobacteria	Gammaproteobacteria	Xanthomonadales	Xanthomonadaceae	NA	NA	8.03334	0.162576	0.286099	0.354613	0.10497	0.092915	2.41333	2.40965	2.72535	0.0481198	0.0579302	0.110851	0.0568818	0.0868484	0.024973	0.00516338	0.00493829	0.072276	0.0895778	0.0752725
666917	Bacteria	Proteobacteria	Gammaproteobacteria	Xanthomonadales	Xanthomonadaceae	NA	NA	0.113892	0.0800544	0.0318721	0.0264365	0.0733245	0.0509679	0.00116944	0.00125673	0.00193745	0.000270336	0.000554356	0.0114494	0.0968069	0.132871	0.0903064	0.160065	0.153087	0.0642173	0.0332237	0.049334
146193	Bacteria	Proteobacteria	Gammaproteobacteria	Xanthomonadales	Xanthomonadaceae	NA	NA	0.0623116	0	0	0	0.0150508	0.0126292	0.0350831	0.0148294	0	0	0	0	0.00154151	0.00482491	0	0.0105985	0.00718297	0.00402932	0.00546719	0.00915476
4008562	Bacteria	Proteobacteria	Gammaproteobacteria	Xanthomonadales	Xanthomonadaceae	NA	NA	0.0173088	0	0	0	0	0	0	0	0	0	0	0	0	0	0	0	0	0.000251833	0	0
750541	Bacteria	Proteobacteria	Gammaproteobacteria	Xanthomonadales	Xanthomonadaceae	NA	NA	0.000346175	0	0	0	0	0	0	0	0	0	0	0	0	0	0	0	0	0	0	0
391286	Bacteria	Proteobacteria	Gammaproteobacteria	Xanthomonadales	Xanthomonadaceae	NA	NA	0	0.000274159	0	0	0	0	0	0	0	0.000270336	0	0.00156129	0.000770756	0.000371147	0.000504505	0.00135878	0	0.000755498	0	0
429048	Bacteria	Proteobacteria	Gammaproteobacteria	Xanthomonadales	Xanthomonadaceae	NA	NA	0.000346175	0	0	0	0.000771837	0	0	0	0	0	0	0	0	0	0	0.000271757	0	0.000755498	0	0
544847	Bacteria	Proteobacteria	Gammaproteobacteria	Xanthomonadales	Xanthomonadaceae	NA	NA	0.121854	0.0457845	0.0307472	0.0382873	0.085288	0.0640482	0.127468	0.0557987	0.0187287	0.0200049	0.0180166	0.0176946	0.0323717	0.0508471	0.0597839	0.0877775	0.0960723	0.233701	0.0782229	0.0879874
160115	Bacteria	Proteobacteria	Gammaproteobacteria	Xanthomonadales	Xanthomonadaceae	NA	NA	0	0	0	0.000455801	0	0	0	0	0	0	0	0	0	0	0	0	0	0.000251833	0.000420553	0
4348493	Bacteria	Proteobacteria	Gammaproteobacteria	Xanthomonadales	Xanthomonadaceae	Luteimonas	NA	0.000346175	0	0	0	0	0	0	0	0.000322909	0	0	0	0	0	0	0	0	0	0	0
4458503	Bacteria	Proteobacteria	Gammaproteobacteria	Xanthomonadales	Xanthomonadaceae	Luteimonas	NA	0.000346175	0	0	0	0	0	0	0	0	0	0	0	0	0	0	0	0	0	0	0
1052930	Bacteria	Proteobacteria	Gammaproteobacteria	Xanthomonadales	Xanthomonadaceae	Luteimonas	NA	0.00346175	0.000274159	0.0164985	0.0209668	0	0	0.000389812	0.000502691	0.00161454	0	0	0.0130107	0	0	0	0	0	0	0	0
157598	Bacteria	Proteobacteria	Gammaproteobacteria	Xanthomonadales	Xanthomonadaceae	Luteimonas	NA	0.000346175	0	0	0	0	0	0	0	0	0	0	0	0	0	0	0	0	0	0	0
529722	Bacteria	Proteobacteria	Gammaproteobacteria	Xanthomonadales	Xanthomonadaceae	Luteimonas	NA	0.000692351	0.000274159	0	0	0	0	0.00233887	0.00251345	0.00161454	0	0.000277178	0.000520429	0	0	0	0	0	0	0	0
1959369	Bacteria	Proteobacteria	Gammaproteobacteria	Xanthomonadales	Xanthomonadaceae	Luteimonas	NA	0	0	0	0	0	0	0	0.000251345	0	0	0	0	0	0	0	0	0	0	0	0
93610	Bacteria	Proteobacteria	Gammaproteobacteria	Xanthomonadales	Xanthomonadaceae	Luteimonas	NA	0.000346175	0	0	0	0	0	0	0.000251345	0	0	0	0	0	0	0	0	0	0	0	0
146917	Bacteria	Proteobacteria	Gammaproteobacteria	Xanthomonadales	Xanthomonadaceae	Luteimonas	mephitis	0.00796203	0	0	0	0	0	0.000389812	0	0	0	0	0	0	0	0	0	0	0	0	0
498063	Bacteria	Proteobacteria	Gammaproteobacteria	Xanthomonadales	Xanthomonadaceae	Luteimonas	NA	0.496069	0	0.0311222	0.0391989	0	0	0.00116944	0.00427287	0.003552	0	0	0.00260215	0.000154151	0	0	0	0	0	0	0
142320	Bacteria	Proteobacteria	Gammaproteobacteria	Xanthomonadales	Xanthomonadaceae	Lysobacter	NA	0.412295	0	0.011249	0.0145856	0	0	0.0191008	0.0306641	0.0700712	0	0	0.00520429	0	0	0	0	0	0	0	0
4414605	Bacteria	Proteobacteria	Gammaproteobacteria	Xanthomonadales	Xanthomonadaceae	Lysobacter	NA	0	0	0	0	0	0	0	0.000502691	0	0	0	0	0	0	0	0	0	0	0	0
541979	Bacteria	Proteobacteria	Gammaproteobacteria	Xanthomonadales	Xanthomonadaceae	Lysobacter	NA	0.000692351	0	0.000374966	0	0	0	0.000389812	0	0.000645818	0	0	0	0	0	0	0	0	0	0	0
245194	Bacteria	Proteobacteria	Gammaproteobacteria	Xanthomonadales	Xanthomonadaceae	Lysobacter	NA	0.000346175	0	0	0.000455801	0	0	0	0.000251345	0.000322909	0	0	0	0	0	0	0	0	0	0	0
982582	Bacteria	Proteobacteria	Gammaproteobacteria	Xanthomonadales	Xanthomonadaceae	Lysobacter	NA	0.00173088	0	0	0	0	0	0	0	0	0	0	0	0	0	0	0	0	0	0	0
1132837	Bacteria	Proteobacteria	Gammaproteobacteria	Xanthomonadales	Xanthomonadaceae	Lysobacter	NA	0	0	0	0	0	0	0	0.000251345	0.000968726	0	0	0	0	0	0	0	0	0	0	0
1141382	Bacteria	Proteobacteria	Gammaproteobacteria	Xanthomonadales	Xanthomonadaceae	Lysobacter	NA	0.0515801	0.000274159	0	0.000455801	0	0	0.00467774	0.00477556	0.003552	0	0.000277178	0	0	0	0	0	0	0	0	0
1042278	Bacteria	Proteobacteria	Gammaproteobacteria	Xanthomonadales	Xanthomonadaceae	Lysobacter	NA	0.0135008	0	0	0	0	0	0.000389812	0.000754036	0.00161454	0	0.000277178	0	0	0	0	0	0	0	0	0
824156	Bacteria	Proteobacteria	Gammaproteobacteria	Xanthomonadales	Xanthomonadaceae	Lysobacter	NA	0	0	0	0	0	0	0	0	0.000322909	0	0	0	0	0	0	0	0	0	0	0
4409025	Bacteria	Proteobacteria	Gammaproteobacteria	Xanthomonadales	Xanthomonadaceae	Lysobacter	NA	0.0121161	0	0	0.000455801	0	0	0.000389812	0.000251345	0	0	0	0	0	0	0	0	0	0	0	0
751138	Bacteria	Proteobacteria	Gammaproteobacteria	Xanthomonadales	Xanthomonadaceae	Lysobacter	NA	10.5428	0.254145	0.354718	0.461726	0.0169804	0.0198459	2.70218	2.60168	3.09637	0.098943	0.0970123	0.0619311	0.0192689	0.0300629	0.0128649	0.0236428	0.0202021	0.0418042	0.0151399	0.0239041
766120	Bacteria	Proteobacteria	Gammaproteobacteria	Xanthomonadales	Xanthomonadaceae	Lysobacter	NA	0	0	0	0	0	0	0	0	0.000322909	0	0	0	0	0	0	0	0	0	0	0
3561138	Bacteria	Proteobacteria	Gammaproteobacteria	Xanthomonadales	Xanthomonadaceae	Lysobacter	NA	0.0339252	0	0.000374966	0	0	0	0	0	0	0	0	0	0	0	0	0	0	0	0	0
4321316	Bacteria	Proteobacteria	Gammaproteobacteria	Xanthomonadales	Xanthomonadaceae	Lysobacter	NA	0.000692351	0	0	0	0	0	0	0	0	0	0	0	0	0	0	0	0	0	0	0
4337890	Bacteria	Proteobacteria	Gammaproteobacteria	Xanthomonadales	Xanthomonadaceae	Lysobacter	NA	0.000692351	0	0	0	0	0	0	0	0.000322909	0	0	0	0.000154151	0	0	0	0	0	0	0
101320	Bacteria	Proteobacteria	Gammaproteobacteria	Xanthomonadales	Xanthomonadaceae	Lysobacter	NA	0.0401563	0	0	0	0	0	0.00233887	0.00100538	0.00258327	0	0	0	0	0	0	0	0	0	0	0
326693	Bacteria	Proteobacteria	Gammaproteobacteria	Xanthomonadales	Xanthomonadaceae	Lysobacter	NA	0.00380793	0	0	0	0	0	0	0	0	0	0	0	0	0	0	0	0	0	0	0
245307	Bacteria	Proteobacteria	Gammaproteobacteria	Xanthomonadales	Xanthomonadaceae	NA	NA	0.000346175	0	0	0	0	0	0	0.000754036	0	0	0	0	0	0	0	0	0	0	0	0
251779	Bacteria	Proteobacteria	Gammaproteobacteria	Xanthomonadales	Xanthomonadaceae	NA	NA	0.000692351	0	0	0	0	0	0	0.000251345	0.00226036	0	0	0	0	0	0	0	0	0	0	0
4351185	Bacteria	Proteobacteria	Gammaproteobacteria	Xanthomonadales	Xanthomonadaceae	NA	NA	0.0013847	0	0	0	0	0	0	0	0	0	0	0	0	0	0	0	0	0	0	0
3741803	Bacteria	Proteobacteria	Gammaproteobacteria	Xanthomonadales	Xanthomonadaceae	NA	NA	0.000346175	0	0	0	0	0	0	0	0.000322909	0	0	0	0	0	0	0	0	0	0	0
96839	Bacteria	Proteobacteria	Gammaproteobacteria	Xanthomonadales	Xanthomonadaceae	NA	NA	0.000692351	0	0	0	0	0	0	0	0	0	0	0	0	0	0	0	0	0	0	0
606989	Bacteria	Proteobacteria	Gammaproteobacteria	Xanthomonadales	Xanthomonadaceae	Lysobacter	yangpyeongensis	0.00380793	0	0.00824925	0.00683701	0	0	0.0292359	0.0653498	0.0875083	0	0	0.00624515	0	0	0	0	0	0	0	0
1726541	Bacteria	Proteobacteria	Gammaproteobacteria	Xanthomonadales	Xanthomonadaceae	NA	NA	0	0	0	0	0	0	0	0.000251345	0	0	0	0	0	0	0	0	0	0	0	0
539871	Bacteria	Proteobacteria	Gammaproteobacteria	Xanthomonadales	Xanthomonadaceae	NA	NA	0.000692351	0	0	0	0	0	0	0	0	0	0	0	0	0	0	0	0	0	0	0
1697816	Bacteria	Proteobacteria	Gammaproteobacteria	Xanthomonadales	Xanthomonadaceae	NA	NA	0.000692351	0	0	0	0	0	0	0	0	0	0	0	0	0	0	0	0	0	0	0
945478	Bacteria	Proteobacteria	Gammaproteobacteria	Xanthomonadales	Xanthomonadaceae	NA	NA	0.0242323	0	0	0	0	0	0	0	0	0	0	0	0	0	0	0	0	0	0	0
813695	Bacteria	Proteobacteria	Gammaproteobacteria	Xanthomonadales	Xanthomonadaceae	Arenimonas	NA	0.000346175	0	0	0	0	0	0	0	0	0	0	0	0	0	0	0	0	0	0	0
74443	Bacteria	Proteobacteria	Gammaproteobacteria	Xanthomonadales	Xanthomonadaceae	NA	NA	0.000692351	0	0	0	0	0	0	0	0	0	0	0	0	0	0	0	0	0	0	0
941498	Bacteria	Proteobacteria	Gammaproteobacteria	Xanthomonadales	Xanthomonadaceae	NA	NA	0.0945059	0.000822477	0	0	0	0	0.0128638	0.0233751	0.0381032	0	0	0	0	0.000742294	0.000252253	0	0	0	0	0
136003	Bacteria	Proteobacteria	Gammaproteobacteria	Xanthomonadales	Xanthomonadaceae	NA	NA	0.000346175	0	0	0	0	0	0	0	0	0	0	0	0	0	0	0	0	0	0	0
257386	Bacteria	Proteobacteria	Gammaproteobacteria	Xanthomonadales	Xanthomonadaceae	NA	NA	0.00242323	0	0	0	0	0	0	0	0	0	0	0	0	0	0	0	0	0	0	0
558981	Bacteria	Proteobacteria	Gammaproteobacteria	Xanthomonadales	Xanthomonadaceae	NA	NA	0.000346175	0	0	0	0	0	0	0.000502691	0	0	0	0	0	0	0	0	0	0	0	0
651100	Bacteria	Proteobacteria	Gammaproteobacteria	Xanthomonadales	Xanthomonadaceae	NA	NA	0.00450028	0	0	0	0	0	0	0	0	0	0	0	0	0	0	0	0	0	0	0
573184	Bacteria	Proteobacteria	Gammaproteobacteria	Xanthomonadales	Xanthomonadaceae	NA	NA	0	0	0	0	0	0.000902087	0.00155925	0.000251345	0.00226036	0	0	0.000520429	0.000616605	0.000371147	0.00100901	0.00108703	0.000897872	0	0.0126166	0.0111892
129907	Bacteria	Proteobacteria	Gammaproteobacteria	Xanthomonadales	Xanthomonadaceae	NA	NA	0	0.00164495	0	0	0	0	0.000389812	0.000502691	0.000322909	0	0.000277178	0	0.000154151	0	0.000252253	0.000271757	0.000897872	0	0	0
219439	Bacteria	Proteobacteria	Gammaproteobacteria	Xanthomonadales	Xanthomonadaceae	NA	NA	0	0	0.000374966	0.000455801	0.00231551	0.000902087	0	0	0	0	0	0	0	0	0	0	0	0.00100733	0	0
342724	Bacteria	Proteobacteria	Gammaproteobacteria	Xanthomonadales	Xanthomonadaceae	NA	NA	0	0.00959556	0.00487456	0.000911602	0.00231551	0.0117271	0.0109147	0.0100538	0.0119476	0.00865075	0.0049892	0.00832687	0.00570359	0.00593835	0.00327928	0.00407635	0.00224468	0.00201466	0.00294387	0.00356018
4483911	Bacteria	Proteobacteria	Gammaproteobacteria	Xanthomonadales	Xanthomonadaceae	NA	NA	0.000346175	0.000274159	0	0	0	0	0.000389812	0.000251345	0	0	0.000277178	0	0	0	0	0.000543514	0.000897872	0	0	0
548694	Bacteria	Proteobacteria	Gammaproteobacteria	Xanthomonadales	Xanthomonadaceae	NA	NA	0.0159241	0.0227552	0.0011249	0.000911602	0.000385919	0	0.00935549	0.0140753	0.0316451	0.0248709	0.0246688	0.0260215	0.0192689	0.0241246	0.0123604	0.00407635	0.00583617	0.00125916	0	0
318906	Bacteria	Proteobacteria	Gammaproteobacteria	Xanthomonadales	Xanthomonadaceae	NA	NA	0	0.00137079	0	0	0	0	0.000389812	0	0.000322909	0.000811008	0.00110871	0	0.000154151	0.000371147	0.000756758	0.000815271	0	0	0	0
537279	Bacteria	Proteobacteria	Gammaproteobacteria	Xanthomonadales	Xanthomonadaceae	NA	NA	0.00173088	0	0	0	0.000771837	0	0	0	0	0	0	0	0.000154151	0	0	0.000543514	0.000448936	0.000503665	0	0
522749	Bacteria	Proteobacteria	Gammaproteobacteria	Xanthomonadales	Xanthomonadaceae	NA	NA	0	0	0	0	0	0	0	0.000251345	0.000322909	0	0	0	0	0	0	0	0	0	0	0
165054	Bacteria	Proteobacteria	Gammaproteobacteria	Xanthomonadales	Xanthomonadaceae	NA	NA	0.173434	0	0.000749932	0.0013674	0	0	0.00428793	0.00150807	0.00193745	0	0.000277178	0	0	0	0	0	0	0.000251833	0	0
4371959	Bacteria	Proteobacteria	Gammaproteobacteria	Xanthomonadales	Xanthomonadaceae	NA	NA	0	0	0	0	0	0	0.000389812	0.000251345	0	0	0	0	0	0	0	0	0	0	0	0
690938	Bacteria	Proteobacteria	Gammaproteobacteria	Xanthomonadales	Xanthomonadaceae	Thermomonas	NA	0	0	0	0	0	0	0.000389812	0	0	0	0	0	0	0	0	0	0	0	0	0
124055	Bacteria	Proteobacteria	Gammaproteobacteria	Xanthomonadales	Xanthomonadaceae	Thermomonas	NA	0.000692351	0	0	0	0	0	0	0	0	0	0	0	0	0	0	0	0	0	0	0
555240	Bacteria	Proteobacteria	Gammaproteobacteria	Xanthomonadales	Xanthomonadaceae	Thermomonas	fusca	0	0	0	0	0	0	0	0.000502691	0.000968726	0	0	0	0	0	0	0	0	0	0	0
4430393	Bacteria	Proteobacteria	Gammaproteobacteria	Xanthomonadales	Xanthomonadaceae	Thermomonas	fusca	0	0	0	0	0	0	0	0.000251345	0	0	0	0	0	0	0	0	0	0	0	0
2422773	Bacteria	Proteobacteria	Gammaproteobacteria	Xanthomonadales	Xanthomonadaceae	Thermomonas	fusca	0.000346175	0	0	0	0	0	0	0	0	0	0	0	0	0	0	0	0	0	0	0
1004022	Bacteria	Proteobacteria	Gammaproteobacteria	Xanthomonadales	Xanthomonadaceae	Thermomonas	NA	0.406064	0.018917	0.0149986	0.0018232	0.000385919	0.000451044	0.0576922	0.0683659	0.0875083	0.000540672	0.000554356	0.0156129	0.000770756	0.00148459	0.000504505	0.000271757	0	0.00277016	0	0.000508598
250370	Bacteria	Proteobacteria	Gammaproteobacteria	Xanthomonadales	Xanthomonadaceae	Thermomonas	NA	0.0013847	0	0	0	0	0	0	0	0	0	0	0	0	0	0	0	0	0	0	0
1072787	Bacteria	Proteobacteria	Gammaproteobacteria	Xanthomonadales	Xanthomonadaceae	Thermomonas	NA	0.0148855	0	0.000374966	0	0	0	0.0272868	0.0603229	0.0936435	0	0	0.025501	0.000308302	0.00111344	0	0	0	0	0	0
4260961	Bacteria	Proteobacteria	Gammaproteobacteria	Xanthomonadales	Xanthomonadaceae	NA	NA	0	0	0	0	0	0	0	0.000251345	0	0	0	0	0	0	0	0	0	0	0	0
2818167	Bacteria	Proteobacteria	Gammaproteobacteria	Xanthomonadales	Xanthomonadaceae	NA	NA	0.00103853	0	0	0	0	0	0	0	0	0	0	0	0	0	0	0	0	0	0	0
332552	Bacteria	Proteobacteria	Gammaproteobacteria	Xanthomonadales	Xanthomonadaceae	NA	NA	0	0	0	0	0	0	0.00116944	0.000754036	0.00290618	0	0	0	0	0	0	0	0	0	0	0
627765	Bacteria	Proteobacteria	Gammaproteobacteria	Xanthomonadales	Xanthomonadaceae	NA	NA	0.000692351	0	0	0	0	0	0	0.000502691	0	0	0	0	0	0	0	0	0	0	0	0
684858	Bacteria	Proteobacteria	Betaproteobacteria	NA	NA	NA	NA	0.00173088	0.370389	0.0011249	0.000455801	0.00501694	0.00135313	0.123181	0.142261	0.156288	0.330891	0.280781	0.0681763	0.0769214	0.015217	0.00807208	0.0255451	0.00179574	0.00327383	0.000420553	0.00152579
722817	Bacteria	Proteobacteria	Betaproteobacteria	Burkholderiales	NA	NA	NA	0.01177	0.0208361	0	0.000455801	0.0200678	0	0.00896567	0.00728901	0.0100102	0.0624476	0.0443485	0.0104086	0.0127945	0.00556721	0.00756758	0.00570689	0.00134681	0.00982148	0.000420553	0
579266	Bacteria	Proteobacteria	Betaproteobacteria	Burkholderiales	NA	NA	NA	0.00103853	0	0	0	0	0	0	0	0	0	0	0	0	0	0	0	0	0	0	0
4336651	Bacteria	Proteobacteria	Betaproteobacteria	Burkholderiales	Comamonadaceae	NA	NA	0.000346175	0.00137079	0.0011249	0.000455801	0.00192959	0.000902087	0.00272868	0.000754036	0.000968726	0.000270336	0.000277178	0.00364301	0.00184981	0.00148459	0.000504505	0.00108703	0.000448936	0.000503665	0.000420553	0.00152579
571375	Bacteria	Proteobacteria	Betaproteobacteria	Burkholderiales	Comamonadaceae	Lampropedia	NA	0	0.000548318	0	0	0	0	0.000389812	0.000502691	0	0	0	0	0	0	0	0.000271757	0	0	0	0
971266	Bacteria	Proteobacteria	Betaproteobacteria	Burkholderiales	Comamonadaceae	Lampropedia	NA	0.00450028	0.000274159	0	0	0	0.000451044	0	0	0	0	0	0	0	0	0	0	0	0	0	0
99960	Bacteria	Proteobacteria	Betaproteobacteria	Burkholderiales	Comamonadaceae	Lampropedia	NA	0.000346175	0	0	0	0	0	0	0	0	0	0	0	0	0	0	0	0	0	0	0
4304697	Bacteria	Proteobacteria	Betaproteobacteria	Burkholderiales	Comamonadaceae	Ramlibacter	NA	0	0.0137079	0	0	0.000771837	0.000451044	0.0109147	0.00854574	0.0074269	0.0200049	0.0174622	0.0130107	0.0177274	0.0163305	0.0385947	0.0252734	0.0202021	0.000755498	0.000420553	0
937372	Bacteria	Proteobacteria	Betaproteobacteria	Burkholderiales	Comamonadaceae	Ramlibacter	NA	0.000692351	0	0.000374966	0	0.000385919	0	0	0	0	0	0	0	0	0	0	0	0	0	0	0.000508598
1898675	Bacteria	Proteobacteria	Betaproteobacteria	Burkholderiales	Comamonadaceae	Ramlibacter	NA	0	0	0	0	0.000385919	0	0	0	0	0	0	0.000520429	0	0	0	0	0	0	0	0
317424	Bacteria	Proteobacteria	Betaproteobacteria	Burkholderiales	Comamonadaceae	Ramlibacter	NA	0	0.0117888	0	0	0.000385919	0	0.00740643	0.00502691	0.00645818	0.0446054	0.0329842	0.00988816	0.00832416	0.00408262	0.00655857	0.00706568	0.00179574	0	0	0
895220	Bacteria	Proteobacteria	Betaproteobacteria	Burkholderiales	Comamonadaceae	Ramlibacter	NA	0.00173088	0.00137079	0.220105	0.0145856	0.0389778	0.241759	0.00116944	0.000502691	0.000645818	0.00216269	0.00138589	0.00260215	0.00169566	0.00259803	0.00454055	0.00353284	0.00224468	0.0584252	0.0277565	0.366699
224042	Bacteria	Proteobacteria	Betaproteobacteria	Burkholderiales	Comamonadaceae	Ramlibacter	NA	0	0	0	0	0	0	0	0	0	0	0	0	0.000154151	0	0	0	0	0	0	0
992170	Bacteria	Proteobacteria	Betaproteobacteria	Burkholderiales	Comamonadaceae	NA	NA	0	0	0	0	0	0	0.000779624	0.000754036	0.000322909	0	0.000277178	0	0.000154151	0	0.000252253	0	0	0	0	0
589483	Bacteria	Proteobacteria	Betaproteobacteria	Burkholderiales	Comamonadaceae	NA	NA	0	0.00712813	0	0	0	0	0.00428793	0.00502691	0.00193745	0.00243302	0.00471203	0.00676558	0.00524114	0.00816523	0.00882884	0.00625041	0.00942765	0.000503665	0.000420553	0
4414655	Bacteria	Proteobacteria	Betaproteobacteria	Burkholderiales	Comamonadaceae	NA	NA	0.000346175	0	0.00712435	0.000455801	0.00308735	0.0117271	0	0	0	0	0	0.000520429	0.000154151	0.000371147	0	0	0	0.00554032	0	0.0152579
542136	Bacteria	Proteobacteria	Betaproteobacteria	Burkholderiales	Comamonadaceae	NA	NA	0	0	0	0	0	0	0	0	0	0	0	0	0.000154151	0	0	0	0	0	0	0
237073	Bacteria	Proteobacteria	Betaproteobacteria	Burkholderiales	Comamonadaceae	NA	NA	0	0.000274159	0	0	0	0	0	0	0	0	0	0	0	0	0	0	0	0	0	0
562400	Bacteria	Proteobacteria	Betaproteobacteria	Burkholderiales	Comamonadaceae	Hylemonella	NA	0	0.000274159	0	0	0.000385919	0	0	0.000251345	0	0	0	0	0	0	0	0	0	0	0	0
429373	Bacteria	Proteobacteria	Betaproteobacteria	Burkholderiales	Comamonadaceae	Hylemonella	NA	0	0	0	0	0	0	0	0	0.000322909	0	0	0	0	0	0	0	0	0	0	0
789526	Bacteria	Proteobacteria	Betaproteobacteria	Burkholderiales	Comamonadaceae	Hylemonella	NA	0.000346175	0.0449621	0.00224979	0.000455801	0.00501694	0.00225522	0.0280665	0.0241292	0.0251869	0.0532562	0.0510008	0.0405935	0.0578067	0.0538163	0.0966128	0.0839729	0.0552191	0.00125916	0.000841107	0.00508598
995978	Bacteria	Proteobacteria	Betaproteobacteria	Burkholderiales	Comamonadaceae	Variovorax	paradoxus	0.00173088	0	0	0	0.000385919	0.000451044	0	0.000754036	0.000645818	0	0	0	0.000308302	0	0	0.000271757	0	0	0	0
1048878	Bacteria	Proteobacteria	Betaproteobacteria	Burkholderiales	Comamonadaceae	Variovorax	paradoxus	0.00761586	0.105003	0.0581197	0.00820442	0.101883	0.0581846	0.0631495	0.06912	0.0603839	0.16869	0.153557	0.105127	0.15261	0.115798	0.218199	0.210612	0.129294	0.0967038	0.0185043	0.0996852
850638	Bacteria	Proteobacteria	Betaproteobacteria	Burkholderiales	Comamonadaceae	Variovorax	paradoxus	0	0	0	0.000455801	0	0	0	0	0	0	0	0	0.000154151	0	0	0.000271757	0	0	0	0.000508598
819037	Bacteria	Proteobacteria	Betaproteobacteria	Burkholderiales	Comamonadaceae	Variovorax	paradoxus	0	0.00712813	0.000749932	0.002279	0.00231551	0	0.00467774	0.00150807	0.00548945	0.00486605	0.00859252	0.00416344	0.00801586	0.00445376	0.00908109	0.00815271	0.00808084	0.00554032	0.00252332	0.000508598
955666	Bacteria	Proteobacteria	Betaproteobacteria	Burkholderiales	Comamonadaceae	Variovorax	paradoxus	0.000692351	0	0	0.000455801	0.0181382	0	0	0	0	0	0	0	0	0	0	0	0	0.0156136	0.00252332	0
105756	Bacteria	Proteobacteria	Betaproteobacteria	Burkholderiales	Comamonadaceae	Variovorax	paradoxus	0	0.000822477	0.0011249	0	0	0.000451044	0	0	0.000645818	0.00108134	0.00304896	0.00104086	0.00123321	0.00259803	0.00201802	0.00244581	0.00134681	0	0.000420553	0.00712037
38267	Bacteria	Proteobacteria	Betaproteobacteria	Burkholderiales	Comamonadaceae	Variovorax	NA	0	0	0	0	0	0	0	0	0	0	0	0	0.000154151	0	0	0	0	0	0	0
4303858	Bacteria	Proteobacteria	Betaproteobacteria	Burkholderiales	Comamonadaceae	Comamonas	NA	0	0	0	0	0	0	0	0	0.000322909	0	0	0	0	0	0	0	0	0	0	0
571114	Bacteria	Proteobacteria	Betaproteobacteria	Burkholderiales	Comamonadaceae	Comamonas	NA	0	0	0.000374966	0	0	0.000902087	0	0.000251345	0	0.000270336	0	0	0.000308302	0.000371147	0.000252253	0.000271757	0	0	0.000841107	0.000508598
1024520	Bacteria	Proteobacteria	Betaproteobacteria	Burkholderiales	Comamonadaceae	Comamonas	NA	0	0.000548318	0	0	0.000771837	0	0	0	0.000322909	0	0	0	0	0	0	0	0	0.000251833	0	0
558170	Bacteria	Proteobacteria	Betaproteobacteria	Burkholderiales	Comamonadaceae	Comamonas	NA	0.00103853	0	0	0	0	0	0	0	0	0	0	0	0	0	0	0	0	0	0	0
228029	Bacteria	Proteobacteria	Betaproteobacteria	Burkholderiales	Comamonadaceae	Comamonas	NA	0.000346175	0	0.000374966	0	0.000385919	0	0	0	0	0	0.000277178	0	0.000154151	0.000371147	0	0	0	0	0	0
17652	Bacteria	Proteobacteria	Betaproteobacteria	Burkholderiales	Comamonadaceae	Comamonas	terrigena	0	0.000274159	0	0	0	0	0	0	0.000322909	0	0	0	0	0	0	0	0.000448936	0	0	0
4453998	Bacteria	Proteobacteria	Betaproteobacteria	Burkholderiales	Comamonadaceae	Comamonas	NA	0	0	0	0	0	0	0	0	0	0	0.000277178	0	0.000154151	0	0	0.000271757	0.000448936	0	0	0
291421	Bacteria	Proteobacteria	Betaproteobacteria	Burkholderiales	Comamonadaceae	Comamonas	NA	0.000346175	0	0	0	0	0	0	0	0	0	0	0	0	0	0	0	0	0	0	0
302302	Bacteria	Proteobacteria	Betaproteobacteria	Burkholderiales	Comamonadaceae	Comamonas	NA	0	0.0649757	0	0	0	0.000451044	0.10447	0.097522	0.100425	0.0702874	0.0712347	0.0359096	0.0843207	0.0775697	0.128397	0.0856034	0.0817063	0	0	0
581921	Bacteria	Proteobacteria	Betaproteobacteria	Burkholderiales	Comamonadaceae	Comamonas	NA	0.0027694	0	0	0	0.00231551	0	0	0	0	0	0	0	0	0	0	0	0	0	0	0
1114921	Bacteria	Proteobacteria	Betaproteobacteria	Burkholderiales	Comamonadaceae	Comamonas	NA	0	0.000274159	0	0	0	0	0	0	0	0	0	0	0.000308302	0	0.000504505	0.000271757	0	0	0	0
295086	Bacteria	Proteobacteria	Betaproteobacteria	Burkholderiales	Comamonadaceae	Comamonas	NA	0	0	0	0	0.000385919	0	0	0	0	0	0	0	0	0	0	0	0	0.000503665	0	0
1039594	Bacteria	Proteobacteria	Betaproteobacteria	Burkholderiales	Comamonadaceae	NA	NA	0.0706198	17.1574	9.84135	10.2122	1.03851	11.9247	10.9284	10.6148	10.9831	22.2354	21.904	16.342	21.0159	19.2726	39.3055	32.6837	23.2154	1.40422	14.6441	15.3469
2841744	Bacteria	Proteobacteria	Betaproteobacteria	Burkholderiales	Comamonadaceae	Delftia	NA	0	0.0216586	0	0	0.000385919	0	0.0113045	0.0108078	0.0109789	0.0243302	0.023283	0.0239398	0.0249725	0.0215265	0.0398559	0.0356001	0.0264872	0.000251833	0.000420553	0
525199	Bacteria	Proteobacteria	Betaproteobacteria	Burkholderiales	Comamonadaceae	Delftia	NA	0	0	0	0	0	0	0	0	0	0.000270336	0	0	0.000154151	0	0.000756758	0.000543514	0.000448936	0.000251833	0	0
1117255	Bacteria	Proteobacteria	Betaproteobacteria	Burkholderiales	Comamonadaceae	Delftia	NA	0	0.00164495	0.00149986	0.000911602	0.000771837	0.000902087	0.00194906	0.00251345	0.00129164	0.00324403	0.00471203	0.00364301	0.00400793	0.00334032	0.00554956	0.00543514	0.00269361	0.000503665	0.00168221	0.0010172
167761	Bacteria	Proteobacteria	Betaproteobacteria	Burkholderiales	Comamonadaceae	Delftia	NA	0.000346175	0.00712813	0.0011249	0.00410221	0.00540286	0.000902087	0.00545737	0.00326749	0.00516654	0.00594739	0.00637509	0.00676558	0.0072451	0.00927868	0.0146307	0.0105985	0.00763191	0.0100733	0.0063083	0.00508598
109060	Bacteria	Proteobacteria	Betaproteobacteria	Burkholderiales	Comamonadaceae	Delftia	NA	0	0	0	0	0	0	0	0	0	0.000270336	0	0	0.000154151	0	0	0	0	0	0	0
4328567	Bacteria	Proteobacteria	Betaproteobacteria	Burkholderiales	Comamonadaceae	Delftia	NA	0	0	0	0	0	0	0	0	0	0	0	0	0.000154151	0	0	0.000271757	0	0	0	0
2360704	Bacteria	Proteobacteria	Betaproteobacteria	Burkholderiales	Comamonadaceae	Delftia	NA	0	0.0997938	0	0	0.00192959	0.000451044	0.0612005	0.0736442	0.0626443	0.136249	0.140252	0.0926364	0.135345	0.114313	0.227784	0.163326	0.152638	0.00755498	0	0.000508598
2685602	Bacteria	Proteobacteria	Betaproteobacteria	Burkholderiales	Comamonadaceae	Delftia	NA	0.00103853	0.000548318	0.00374966	0	0.0219974	0.00766774	0	0	0	0.000540672	0.000277178	0	0	0	0.000504505	0	0.000448936	0.0266943	0.000420553	0.00406878
269063	Bacteria	Proteobacteria	Betaproteobacteria	Burkholderiales	Comamonadaceae	Delftia	NA	0	0.00109664	0.00262476	0	0.00231551	0.000902087	0.000389812	0.00100538	0.000645818	0.00270336	0.00138589	0.000520429	0.000462453	0.000742294	0.00277478	0.00244581	0.00134681	0.00705132	0.00126166	0.00305159
3781771	Bacteria	Proteobacteria	Betaproteobacteria	Burkholderiales	Comamonadaceae	Delftia	NA	0	0.000822477	0.000749932	0.000455801	0.000385919	0.000451044	0	0	0	0	0.000554356	0	0.000770756	0	0.000504505	0.000543514	0	0.000503665	0.00126166	0.0010172
1583307	Bacteria	Proteobacteria	Betaproteobacteria	Burkholderiales	Comamonadaceae	Delftia	NA	0	0.00109664	0.00412462	0.00319061	0	0.00315731	0.000389812	0.000502691	0	0.00108134	0.000831534	0.00104086	0.00123321	0.000742294	0.000504505	0.00108703	0.000897872	0	0.00883162	0.00762897
2555170	Bacteria	Proteobacteria	Betaproteobacteria	Burkholderiales	Comamonadaceae	Delftia	NA	0	0.000548318	0	0	0.00308735	0	0.000779624	0.000251345	0.000322909	0.00162202	0.000277178	0.00104086	0.000770756	0.00111344	0.00100901	0.0019023	0	0.00503665	0.000420553	0
202662	Bacteria	Proteobacteria	Betaproteobacteria	Burkholderiales	Comamonadaceae	Delftia	NA	0.000692351	0.0115147	0	0	0.0123494	0.000451044	0.00584718	0.00703767	0.0074269	0.0110838	0.00997841	0.010929	0.0143361	0.0129901	0.0201802	0.0171207	0.0103255	0.0141026	0.000420553	0.000508598
68621	Bacteria	Proteobacteria	Betaproteobacteria	Burkholderiales	Comamonadaceae	Delftia	NA	0.000692351	0.0137079	0	0.000911602	0.00270143	0	0.00896567	0.0110592	0.00871854	0.0200049	0.020234	0.014572	0.0205021	0.0170728	0.0378379	0.0266322	0.0197532	0.00478482	0.00126166	0
128347	Bacteria	Proteobacteria	Betaproteobacteria	Burkholderiales	Comamonadaceae	Delftia	NA	0	0	0.0277475	0	0	0.0302199	0	0	0	0	0	0	0	0	0	0	0.000448936	0	0	0.0452652
270402	Bacteria	Proteobacteria	Betaproteobacteria	Burkholderiales	Comamonadaceae	NA	NA	0	0	0	0	0	0	0	0	0	0	0	0	0.000154151	0	0	0	0	0	0	0
1051459	Bacteria	Proteobacteria	Betaproteobacteria	Burkholderiales	Comamonadaceae	NA	NA	0	0.000274159	0	0.000455801	0	0	0	0.000502691	0	0	0	0	0.000308302	0.000742294	0.000252253	0.000815271	0	0	0	0
2371693	Bacteria	Proteobacteria	Betaproteobacteria	Burkholderiales	Comamonadaceae	NA	NA	0.000346175	0	0	0	0	0	0	0.000251345	0.000322909	0	0	0	0	0	0	0.000271757	0	0	0	0
745122	Bacteria	Proteobacteria	Betaproteobacteria	Burkholderiales	Comamonadaceae	Hydrogenophaga	NA	0.0249246	0	0	0	0.00308735	0	0	0	0	0	0	0	0	0	0	0	0	0.00302199	0	0
1112680	Bacteria	Proteobacteria	Betaproteobacteria	Burkholderiales	Comamonadaceae	Hydrogenophaga	NA	0.000346175	0.000274159	0	0.000455801	0	0	0	0	0	0	0	0	0.000154151	0	0.000252253	0	0	0.000503665	0	0
552264	Bacteria	Proteobacteria	Betaproteobacteria	Burkholderiales	Comamonadaceae	Hydrogenophaga	NA	0.00380793	0	0	0.000455801	0	0	0	0	0	0	0	0	0.000154151	0	0	0.000271757	0	0	0	0.000508598
4339728	Bacteria	Proteobacteria	Betaproteobacteria	Burkholderiales	Comamonadaceae	Hydrogenophaga	NA	0.000346175	0	0	0	0	0	0	0	0	0	0	0	0.000154151	0	0	0	0	0	0	0
888396	Bacteria	Proteobacteria	Betaproteobacteria	Burkholderiales	Comamonadaceae	Hydrogenophaga	NA	0.00207705	0	0	0	0.000385919	0	0.000389812	0.000251345	0	0	0	0	0	0	0.000504505	0.000543514	0	0	0	0
838837	Bacteria	Proteobacteria	Betaproteobacteria	Burkholderiales	Comamonadaceae	Hydrogenophaga	NA	0	0	0	0	0	0	0	0	0.000322909	0	0	0	0	0	0	0	0	0.000251833	0	0
546165	Bacteria	Proteobacteria	Betaproteobacteria	Burkholderiales	Comamonadaceae	Hydrogenophaga	NA	0	0	0	0	0	0	0	0	0.000322909	0	0	0	0	0	0	0	0	0	0	0
836255	Bacteria	Proteobacteria	Betaproteobacteria	Burkholderiales	Comamonadaceae	Hydrogenophaga	NA	0	0	0	0	0	0	0	0	0	0	0	0	0	0	0	0	0	0	0	0.000508598
1736825	Bacteria	Proteobacteria	Betaproteobacteria	Burkholderiales	Comamonadaceae	Hydrogenophaga	NA	0	0	0	0	0	0	0	0	0	0	0	0	0	0	0	0.000271757	0	0	0	0
633838	Bacteria	Proteobacteria	Betaproteobacteria	Burkholderiales	Comamonadaceae	Hydrogenophaga	NA	0.0401563	0.0477036	0.0164985	0.00866022	0.061747	0.0270626	0.0319646	0.027648	0.0322909	0.0216269	0.0199568	0.000520429	0.0627395	0.0115056	0.0504505	0.090495	0.0215489	0.0405451	0.0126166	0.0213611
572939	Bacteria	Proteobacteria	Betaproteobacteria	Burkholderiales	Comamonadaceae	Hydrogenophaga	NA	0	0.00137079	0	0	0	0	0	0.000754036	0.000968726	0.000540672	0.000277178	0	0.00138736	0.000371147	0.000756758	0.00135878	0.000897872	0	0	0
731468	Bacteria	Proteobacteria	Betaproteobacteria	Burkholderiales	Comamonadaceae	Hydrogenophaga	NA	0	0	0	0	0	0	0.000389812	0.000502691	0	0	0.000277178	0	0	0	0	0	0.000448936	0	0	0
47512	Bacteria	Proteobacteria	Betaproteobacteria	Burkholderiales	Comamonadaceae	Hydrogenophaga	NA	0	0.000274159	0.000374966	0	0	0.000451044	0	0	0	0	0	0	0	0	0	0	0	0.000251833	0	0
796555	Bacteria	Proteobacteria	Betaproteobacteria	Burkholderiales	Comamonadaceae	Hydrogenophaga	NA	0.000346175	0.000274159	0.000749932	0	0.000771837	0	0.000779624	0.000251345	0	0	0	0	0	0	0	0	0	0	0	0
4459929	Bacteria	Proteobacteria	Betaproteobacteria	Burkholderiales	Comamonadaceae	Hydrogenophaga	NA	0	0	0	0	0	0	0	0	0	0	0	0	0	0	0	0	0	0.000251833	0	0
4442930	Bacteria	Proteobacteria	Betaproteobacteria	Burkholderiales	Comamonadaceae	NA	NA	0	0.000274159	0	0	0	0	0.000389812	0	0	0	0.000277178	0	0	0	0	0	0	0	0	0
1013213	Bacteria	Proteobacteria	Betaproteobacteria	Burkholderiales	Comamonadaceae	Acidovorax	caeni	0	0	0	0	0	0	0	0	0	0.000270336	0	0	0	0	0.000252253	0	0	0	0	0
447931	Bacteria	Proteobacteria	Betaproteobacteria	Burkholderiales	Comamonadaceae	Acidovorax	caeni	0.000692351	0	0	0	0	0	0.000389812	0	0	0	0.000277178	0	0.000616605	0.000742294	0	0	0	0.000251833	0	0
553047	Bacteria	Proteobacteria	Betaproteobacteria	Burkholderiales	Comamonadaceae	Alicycliphilus	NA	0	0	0	0	0	0	0	0.000251345	0	0	0	0	0	0	0	0	0.000448936	0	0	0
1119551	Bacteria	Proteobacteria	Betaproteobacteria	Burkholderiales	Comamonadaceae	NA	NA	0.0013847	0.00493486	0.00374966	0	0.0138931	0.00180417	0.00623699	0.00653498	0.00807272	0.0181125	0.0102556	0.010929	0.00539529	0.00705179	0.0214415	0.027991	0.0408532	0.0221613	0.000841107	0.000508598
7061	Bacteria	Proteobacteria	Betaproteobacteria	Burkholderiales	Comamonadaceae	NA	NA	0	0	0.000374966	0.00638121	0	0.000451044	0.000389812	0	0	0	0	0	0.000154151	0	0	0.000271757	0	0	0.00714941	0.00152579
1000148	Bacteria	Proteobacteria	Betaproteobacteria	Burkholderiales	Comamonadaceae	NA	NA	0	0.000274159	0	0	0	0	0.000389812	0.000251345	0.000322909	0	0	0	0	0	0	0.000271757	0	0	0	0
578828	Bacteria	Proteobacteria	Betaproteobacteria	Burkholderiales	Comamonadaceae	NA	NA	0.0013847	0	0	0	0	0	0	0	0	0	0	0	0	0	0	0	0	0	0	0
773739	Bacteria	Proteobacteria	Betaproteobacteria	Burkholderiales	Comamonadaceae	NA	NA	0	0	0	0	0	0	0	0.000251345	0.000968726	0.000270336	0	0	0	0	0.000252253	0.000543514	0	0	0	0
846104	Bacteria	Proteobacteria	Betaproteobacteria	Burkholderiales	Comamonadaceae	Diaphorobacter	NA	0	0	0	0	0	0	0	0.000251345	0	0	0	0	0	0	0	0.000543514	0	0	0	0
442482	Bacteria	Proteobacteria	Betaproteobacteria	Burkholderiales	Comamonadaceae	Diaphorobacter	NA	0.000346175	0	0	0	0	0	0	0	0	0	0	0	0	0	0	0	0	0	0	0
811427	Bacteria	Proteobacteria	Betaproteobacteria	Burkholderiales	Comamonadaceae	Diaphorobacter	NA	0.000346175	0	0.000374966	0	0	0.000451044	0.000389812	0.000251345	0	0	0	0	0	0	0	0	0	0	0	0
527415	Bacteria	Proteobacteria	Betaproteobacteria	Burkholderiales	Comamonadaceae	Diaphorobacter	NA	0.000346175	0	0	0	0.000385919	0	0	0	0	0	0	0	0	0	0	0	0	0.000251833	0	0
4429771	Bacteria	Proteobacteria	Betaproteobacteria	Burkholderiales	Comamonadaceae	Acidovorax	facilis	0	0	0	0	0	0	0	0.000251345	0	0	0	0	0.000154151	0	0.000252253	0.000271757	0	0	0	0
320572	Bacteria	Proteobacteria	Betaproteobacteria	Burkholderiales	Comamonadaceae	Verminephrobacter	NA	0	0	0	0	0.0100339	0	0	0	0	0	0.000277178	0	0	0	0	0.000271757	0	0.0103251	0	0
337154	Bacteria	Proteobacteria	Betaproteobacteria	Burkholderiales	Comamonadaceae	Verminephrobacter	NA	0	0.000274159	0	0	0	0	0	0	0	0.000270336	0	0	0.000154151	0	0	0	0	0	0	0
324335	Bacteria	Proteobacteria	Betaproteobacteria	Burkholderiales	Comamonadaceae	Verminephrobacter	NA	0.000692351	0	0	0	0.000385919	0	0	0	0.000322909	0.000270336	0	0	0.000154151	0	0	0.000271757	0	0	0	0
817147	Bacteria	Proteobacteria	Betaproteobacteria	Burkholderiales	Comamonadaceae	NA	NA	0	0	0.000374966	0	0	0.000902087	0	0.000251345	0	0	0	0	0.000308302	0	0	0	0.000897872	0.000755498	0	0.0010172
327583	Bacteria	Proteobacteria	Betaproteobacteria	Burkholderiales	Comamonadaceae	NA	NA	0	0	0	0	0	0	0	0	0	0	0	0.000520429	0	0	0	0.000271757	0	0	0	0
141709	Bacteria	Proteobacteria	Betaproteobacteria	Burkholderiales	Comamonadaceae	NA	NA	0	0	0	0	0	0	0	0	0	0	0	0	0.000154151	0	0.000252253	0	0	0	0	0
1061429	Bacteria	Proteobacteria	Betaproteobacteria	Burkholderiales	Comamonadaceae	NA	NA	0.000692351	0	0	0	0.00308735	0	0	0.000251345	0	0	0	0	0	0.000371147	0	0	0	0.00226649	0	0
74685	Bacteria	Proteobacteria	Betaproteobacteria	Burkholderiales	Comamonadaceae	NA	NA	0	0.000274159	0	0	0	0	0	0	0	0	0	0	0.000154151	0.000371147	0	0	0.000448936	0	0	0
142958	Bacteria	Proteobacteria	Betaproteobacteria	Burkholderiales	Comamonadaceae	Acidovorax	NA	0	0	0	0	0.000385919	0	0	0.000251345	0	0	0	0	0	0	0	0	0	0.000251833	0	0
590047	Bacteria	Proteobacteria	Betaproteobacteria	Burkholderiales	Comamonadaceae	Acidovorax	NA	0.000346175	0	0	0	0	0	0	0	0	0	0	0	0.000308302	0	0.000252253	0	0.000448936	0	0	0
4301165	Bacteria	Proteobacteria	Betaproteobacteria	Burkholderiales	Comamonadaceae	Acidovorax	NA	0	0	0	0	0	0	0	0	0	0	0	0	0.000154151	0	0	0	0	0	0	0
7046	Bacteria	Proteobacteria	Betaproteobacteria	Burkholderiales	Comamonadaceae	Acidovorax	NA	0	0.000274159	0	0	0	0	0	0	0.000322909	0	0	0	0.000154151	0	0	0	0	0.000251833	0	0
575562	Bacteria	Proteobacteria	Betaproteobacteria	Burkholderiales	Comamonadaceae	Acidovorax	NA	0	0.000274159	0	0	0	0	0	0	0.000322909	0	0	0	0.000154151	0	0	0.000543514	0	0	0	0
86562	Bacteria	Proteobacteria	Betaproteobacteria	Burkholderiales	Comamonadaceae	Acidovorax	NA	0.000346175	0.00137079	0	0	0.00656062	0	0.000389812	0.000502691	0.000322909	0.00135168	0.00166307	0.00104086	0.000770756	0.00185574	0.00227027	0.00108703	0.000897872	0.00251833	0	0
334067	Bacteria	Proteobacteria	Betaproteobacteria	Burkholderiales	Comamonadaceae	Acidovorax	delafieldii	0	0	0	0	0	0	0	0.000251345	0	0.000270336	0.000277178	0	0.000462453	0.000742294	0.000252253	0.000543514	0.000448936	0.000503665	0	0
157722	Bacteria	Proteobacteria	Betaproteobacteria	Burkholderiales	Comamonadaceae	NA	NA	0	0	0	0	0	0	0	0	0	0	0	0	0.000154151	0	0	0	0	0	0	0
750840	Bacteria	Proteobacteria	Betaproteobacteria	Burkholderiales	Comamonadaceae	Giesbergeria	NA	0	0	0	0	0.000771837	0	0	0	0	0	0	0	0	0	0	0	0	0.00176283	0	0
769631	Bacteria	Proteobacteria	Betaproteobacteria	Burkholderiales	Comamonadaceae	Giesbergeria	NA	0	0	0	0	0	0	0	0	0	0	0.000277178	0	0	0	0	0	0	0	0	0
2194873	Bacteria	Proteobacteria	Betaproteobacteria	Burkholderiales	Comamonadaceae	NA	NA	0.000692351	0.00904724	0.00712435	0.00866022	0.00926205	0.0121782	0.00545737	0.00628363	0.00678108	0.0097321	0.0102556	0.00988816	0.00801586	0.010021	0.0186667	0.0165772	0.0157128	0.00956964	0.0105138	0.0111892
640589	Bacteria	Proteobacteria	Betaproteobacteria	Burkholderiales	Comamonadaceae	NA	NA	0	0	0	0	0	0	0	0.000251345	0	0	0	0	0	0	0	0	0	0	0	0
1145138	Bacteria	Proteobacteria	Betaproteobacteria	Burkholderiales	Comamonadaceae	NA	NA	0	0	0	0	0.000771837	0	0	0	0	0	0	0	0	0	0	0	0	0	0	0
4312443	Bacteria	Proteobacteria	Betaproteobacteria	Burkholderiales	Comamonadaceae	NA	NA	0.000346175	0.000274159	0.000749932	0.228812	0	0.000902087	0	0	0	0	0	0	0.000616605	0	0.000756758	0.000543514	0	0	0.371349	0.0010172
4340506	Bacteria	Proteobacteria	Betaproteobacteria	Burkholderiales	Comamonadaceae	NA	NA	0.000346175	0.00630565	0	0.00410221	0.00154367	0.000451044	0.00389812	0.00377018	0.00290618	0.00594739	0.0049892	0.00676558	0.00894077	0.0063095	0.0133694	0.019023	0.0107745	0.00226649	0.0063083	0
4430221	Bacteria	Proteobacteria	Betaproteobacteria	Burkholderiales	Comamonadaceae	NA	NA	0.000346175	0	0	0	0	0	0	0	0.000322909	0	0	0	0.000154151	0.000371147	0	0	0	0	0	0
213044	Bacteria	Proteobacteria	Betaproteobacteria	Burkholderiales	Comamonadaceae	NA	NA	0	0	0	0	0.000771837	0	0	0	0	0	0	0	0	0	0	0	0	0	0	0
308454	Bacteria	Proteobacteria	Betaproteobacteria	Burkholderiales	Comamonadaceae	RS62	NA	0	0	0	0	0.00115776	0	0	0	0	0	0	0	0.000154151	0	0	0	0	0.000251833	0	0
329652	Bacteria	Proteobacteria	Betaproteobacteria	Burkholderiales	Comamonadaceae	RS62	NA	0	0	0	0	0.000385919	0	0	0	0	0	0	0	0	0	0	0	0	0.000503665	0	0
585904	Bacteria	Proteobacteria	Betaproteobacteria	Burkholderiales	Comamonadaceae	NA	NA	0.00103853	0.000274159	0	0	0.000385919	0	0.00155925	0.00175942	0	0.000270336	0.000277178	0	0.000462453	0.000371147	0.000756758	0.000815271	0.000448936	0	0	0
332835	Bacteria	Proteobacteria	Betaproteobacteria	Burkholderiales	Comamonadaceae	NA	NA	0.000346175	0.00219327	0	0	0.0216114	0	0.00623699	0.00879709	0.0129164	0.00135168	0.000831534	0	0.00354548	0.00148459	0.00252253	0.00978325	0.00179574	0.0100733	0	0
583555	Bacteria	Proteobacteria	Betaproteobacteria	Burkholderiales	Comamonadaceae	NA	NA	0	0	0	0	0	0	0	0	0	0	0.000277178	0	0	0	0	0	0	0	0	0
846710	Bacteria	Proteobacteria	Betaproteobacteria	Burkholderiales	Comamonadaceae	NA	NA	0	0.000548318	0	0.000455801	0	0	0	0.00125673	0	0	0	0	0.000154151	0	0	0.000271757	0	0	0	0
1106617	Bacteria	Proteobacteria	Betaproteobacteria	Burkholderiales	Comamonadaceae	NA	NA	0	0.000822477	0	0	0.000771837	0.000451044	0.000389812	0.000502691	0.00161454	0.00108134	0.00138589	0.000520429	0.000770756	0.00222688	0.00201802	0.00135878	0.00179574	0.000251833	0	0
577657	Bacteria	Proteobacteria	Betaproteobacteria	Burkholderiales	Comamonadaceae	NA	NA	0.000346175	0	0	0	0.000385919	0	0	0	0	0	0	0	0.000154151	0	0	0	0	0.000251833	0	0
833853	Bacteria	Proteobacteria	Betaproteobacteria	Burkholderiales	Comamonadaceae	NA	NA	0.00173088	0.00520902	0.000749932	0.002279	0.00887613	0.00180417	0.00233887	0.00150807	0.00258327	0.00135168	0.00138589	0.000520429	0.0072451	0.000371147	0.00756758	0.00543514	0.000448936	0.00453299	0.00799051	0.0010172
3926677	Bacteria	Proteobacteria	Betaproteobacteria	Burkholderiales	Comamonadaceae	NA	NA	0	0	0	0	0	0	0	0	0	0	0	0	0	0	0.000252253	0.000271757	0	0	0	0
3581985	Bacteria	Proteobacteria	Betaproteobacteria	Burkholderiales	Comamonadaceae	NA	NA	0	0	0	0	0	0	0	0.000251345	0	0	0	0	0	0	0	0	0	0	0	0
207780	Bacteria	Proteobacteria	Betaproteobacteria	Burkholderiales	Comamonadaceae	NA	NA	0	0.000274159	0	0	0	0	0	0	0	0	0	0	0	0	0	0	0	0	0	0
109391	Bacteria	Proteobacteria	Betaproteobacteria	Burkholderiales	Comamonadaceae	NA	NA	0.0027694	0.0161754	0.0134988	0.00410221	0.047468	0.020748	0.0066268	0.0128186	0.0148538	0.0246006	0.0160763	0.00208172	0.0135653	0.00222688	0.0206847	0.0138596	0.00224468	0.0226649	0.00252332	0.00661177
564638	Bacteria	Proteobacteria	Betaproteobacteria	Burkholderiales	Comamonadaceae	NA	NA	0	0	0	0	0	0	0	0.000251345	0	0	0	0	0	0	0	0	0	0	0	0
717565	Bacteria	Proteobacteria	Betaproteobacteria	Burkholderiales	Comamonadaceae	NA	NA	0.0013847	0	0	0	0	0	0	0.000251345	0.000322909	0	0	0	0	0	0	0.000543514	0	0	0	0
704110	Bacteria	Proteobacteria	Betaproteobacteria	Burkholderiales	Comamonadaceae	NA	NA	0	0	0	0	0	0	0	0	0	0	0	0	0	0	0.000252253	0	0	0	0	0
570071	Bacteria	Proteobacteria	Betaproteobacteria	Burkholderiales	Comamonadaceae	NA	NA	0	0	0	0	0	0	0	0	0	0	0	0	0	0	0	0.000271757	0	0	0	0
797572	Bacteria	Proteobacteria	Betaproteobacteria	Burkholderiales	Comamonadaceae	NA	NA	0	0	0	0	0	0	0	0.000251345	0	0.000270336	0	0	0.000154151	0	0	0	0	0	0	0
634834	Bacteria	Proteobacteria	Betaproteobacteria	Burkholderiales	Comamonadaceae	NA	NA	0.000346175	0	0	0	0	0	0	0	0	0	0	0	0	0	0	0	0	0	0	0
271234	Bacteria	Proteobacteria	Betaproteobacteria	Burkholderiales	Comamonadaceae	Brachymonas	denitrificans	0.00450028	0	0.000374966	0	0.00154367	0.000451044	0	0	0	0	0	0	0	0	0	0	0	0.000755498	0	0
650713	Bacteria	Proteobacteria	Betaproteobacteria	Burkholderiales	Comamonadaceae	NA	NA	0	0	0	0	0	0	0	0.00100538	0.000322909	0.000540672	0	0	0	0	0	0	0	0	0	0
410688	Bacteria	Proteobacteria	Betaproteobacteria	Burkholderiales	Comamonadaceae	NA	NA	0	0.000274159	0	0	0	0	0.000389812	0	0	0.000270336	0	0	0.000154151	0	0	0.000271757	0	0	0	0
73090	Bacteria	Proteobacteria	Betaproteobacteria	Burkholderiales	Comamonadaceae	NA	NA	0	0.0137079	0.000749932	0	0	0	0.045608	0.0563014	0.0464989	0.00621773	0.00970123	0.00104086	0.0104823	0.0200419	0.0100901	0.0154901	0.0157128	0	0.000420553	0
1104733	Bacteria	Proteobacteria	Betaproteobacteria	Burkholderiales	Comamonadaceae	NA	NA	0.00623116	0.00109664	0	0	0.00115776	0	0	0.000754036	0.000645818	0.000270336	0.000554356	0	0.000616605	0	0	0.000271757	0	0.000755498	0	0
1025155	Bacteria	Proteobacteria	Betaproteobacteria	Burkholderiales	Comamonadaceae	NA	NA	0.000346175	0.00109664	0	0	0	0	0.000389812	0.000251345	0	0.000811008	0.00194025	0	0.00385378	0.00111344	0.00100901	0.00271757	0.000448936	0	0	0
545826	Bacteria	Proteobacteria	Betaproteobacteria	Burkholderiales	Comamonadaceae	NA	NA	0	0	0	0	0	0	0.00896567	0.0294074	0.0410094	0	0	0	0	0	0	0	0	0	0	0
553844	Bacteria	Proteobacteria	Betaproteobacteria	Burkholderiales	Comamonadaceae	NA	NA	0	0	0	0	0	0	0.000389812	0	0.000645818	0	0	0	0	0	0	0.000271757	0	0	0.000420553	0
367484	Bacteria	Proteobacteria	Betaproteobacteria	Burkholderiales	Comamonadaceae	NA	NA	0	0	0	0	0.000385919	0	0	0.000251345	0	0	0	0	0	0.000371147	0	0	0	0.000251833	0	0
2194877	Bacteria	Proteobacteria	Betaproteobacteria	Burkholderiales	Comamonadaceae	NA	NA	0.000346175	0.000548318	0	0	0.000385919	0	0	0	0	0	0.000554356	0	0.000616605	0	0.000756758	0.000543514	0	0.000251833	0	0
93726	Bacteria	Proteobacteria	Betaproteobacteria	Burkholderiales	Comamonadaceae	NA	NA	0	0	0	0	0	0	0.000389812	0.000251345	0	0	0	0	0	0	0	0.000271757	0	0	0	0
337644	Bacteria	Proteobacteria	Betaproteobacteria	Burkholderiales	Comamonadaceae	NA	NA	0.00103853	0.000274159	0	0.000455801	0.000385919	0	0	0	0	0	0	0	0.000308302	0.000371147	0	0.000271757	0.000897872	0.000755498	0.000420553	0
340661	Bacteria	Proteobacteria	Betaproteobacteria	Burkholderiales	Comamonadaceae	NA	NA	0	0	0	0	0.00154367	0	0	0	0	0.000270336	0	0	0	0	0	0	0	0.00377749	0.000841107	0
354306	Bacteria	Proteobacteria	Betaproteobacteria	Burkholderiales	Comamonadaceae	NA	NA	0	0.000274159	0	0	0.000771837	0	0	0	0	0	0	0.000520429	0.000462453	0	0.000504505	0.00163054	0.000897872	0.000503665	0	0
317887	Bacteria	Proteobacteria	Betaproteobacteria	Burkholderiales	Comamonadaceae	NA	NA	0.000346175	0	0.0011249	0	0.0231551	0.000902087	0	0	0.000322909	0	0.000277178	0	0.000616605	0	0	0.000271757	0	0.00780681	0.000420553	0
567273	Bacteria	Proteobacteria	Betaproteobacteria	Burkholderiales	Comamonadaceae	NA	NA	0	0	0	0	0.00347327	0	0	0	0	0	0	0	0.000924907	0	0.000252253	0.000271757	0	0.00176283	0.000420553	0
1127804	Bacteria	Proteobacteria	Betaproteobacteria	Burkholderiales	Comamonadaceae	NA	NA	0	0.00383822	0	0.0018232	0.0131212	0	0.00116944	0.000502691	0.00193745	0.00432538	0.00304896	0.00364301	0.00385378	0.00445376	0.00655857	0.0103268	0.00359149	0.0100733	0.00546719	0.000508598
119515	Bacteria	Proteobacteria	Betaproteobacteria	Burkholderiales	Comamonadaceae	NA	NA	0.000692351	0	0	0	0	0	0	0	0	0	0	0	0	0	0	0	0	0.000251833	0	0
1123233	Bacteria	Proteobacteria	Betaproteobacteria	Burkholderiales	Comamonadaceae	NA	NA	0	0.000822477	0	0	0	0	0	0	0.000645818	0.000270336	0	0	0.000308302	0	0	0.000543514	0.000448936	0	0	0
1127576	Bacteria	Proteobacteria	Betaproteobacteria	Burkholderiales	Comamonadaceae	NA	NA	0.000346175	0	0	0	0	0	0	0.000251345	0	0	0	0	0	0	0	0	0	0	0	0
1932541	Bacteria	Proteobacteria	Betaproteobacteria	Burkholderiales	Comamonadaceae	NA	NA	0	0	0	0	0	0	0	0	0	0	0	0	0	0	0	0	0	0.000251833	0	0
4317795	Bacteria	Proteobacteria	Betaproteobacteria	Burkholderiales	Comamonadaceae	NA	NA	0	0	0	0.0186878	0	0	0	0	0	0	0	0	0	0	0	0	0	0	0.0281771	0
232319	Bacteria	Proteobacteria	Betaproteobacteria	Burkholderiales	Comamonadaceae	NA	NA	0	0.00164495	0.000374966	0	0.000771837	0	0.000389812	0.000754036	0.000968726	0.00135168	0.00138589	0.00104086	0.00200396	0.00148459	0.00277478	0.0019023	0.000448936	0.000755498	0	0
305809	Bacteria	Proteobacteria	Betaproteobacteria	Burkholderiales	Comamonadaceae	NA	NA	0	0	0	0	0	0	0	0.000251345	0	0	0	0	0	0	0	0	0	0	0	0
319139	Bacteria	Proteobacteria	Betaproteobacteria	Burkholderiales	Comamonadaceae	NA	NA	0	0	0	0	0	0	0.000389812	0.000251345	0	0	0	0	0.000154151	0	0	0	0	0	0	0
582007	Bacteria	Proteobacteria	Betaproteobacteria	Burkholderiales	Comamonadaceae	NA	NA	0.000692351	0.00137079	0	0	0.00501694	0	0.00116944	0.000502691	0.000645818	0.00135168	0.00110871	0.00156129	0.00292887	0	0.00327928	0.00244581	0.00179574	0.00503665	0	0
621287	Bacteria	Proteobacteria	Betaproteobacteria	Burkholderiales	Comamonadaceae	NA	NA	0	0.039753	0	0	0.00154367	0.000451044	0.0569125	0.0447395	0.0471447	0.0400097	0.0304896	0.00208172	0.0678265	0.0189285	0.0537298	0.0902233	0.0309766	0.000251833	0.000420553	0.000508598
719367	Bacteria	Proteobacteria	Betaproteobacteria	Burkholderiales	Comamonadaceae	NA	NA	0.000692351	0.000822477	0.0116239	0.000455801	0.0061747	0.00811879	0	0.000754036	0	0.000811008	0.000554356	0.000520429	0.00107906	0.00111344	0.000504505	0.00108703	0.000897872	0.0130953	0	0.0132235
1106324	Bacteria	Proteobacteria	Betaproteobacteria	Burkholderiales	Comamonadaceae	NA	NA	0.954059	0.0893758	6.75426	6.1369	17.919	7.9307	0.060031	0.0570554	0.0632901	0.113271	0.110317	0.104086	0.118234	0.100952	0.207352	0.212514	0.107296	24.3699	8.57971	11.5864
234802	Bacteria	Proteobacteria	Betaproteobacteria	Burkholderiales	Comamonadaceae	NA	NA	0	0	0	0	0	0	0	0	0	0	0.000277178	0	0	0	0	0.000271757	0	0	0	0
208424	Bacteria	Proteobacteria	Betaproteobacteria	Burkholderiales	Comamonadaceae	NA	NA	0	0	0	0.00501381	0	0	0	0	0	0.000540672	0.000554356	0	0.000308302	0.000742294	0.000252253	0.00135878	0	0.000251833	0.00588775	0
205245	Bacteria	Proteobacteria	Betaproteobacteria	Burkholderiales	Comamonadaceae	NA	NA	0	0	0.000749932	0	0	0	0	0	0	0	0	0	0	0	0.000252253	0.000271757	0	0	0	0.00152579
1136510	Bacteria	Proteobacteria	Betaproteobacteria	Burkholderiales	Comamonadaceae	NA	NA	0	0	0	0	0.000385919	0	0	0	0	0	0	0	0	0	0	0	0	0	0	0
79659	Bacteria	Proteobacteria	Betaproteobacteria	Burkholderiales	Comamonadaceae	NA	NA	0.000346175	0.000548318	0	0	0.000385919	0.000451044	0.000779624	0.000502691	0	0.00108134	0.000277178	0	0.000462453	0.00111344	0.000504505	0.00108703	0.00224468	0.000503665	0	0
4321229	Bacteria	Proteobacteria	Betaproteobacteria	Burkholderiales	Comamonadaceae	NA	NA	0	0	0	0	0	0	0	0.000251345	0	0	0	0	0	0	0	0	0	0	0	0
805093	Bacteria	Proteobacteria	Betaproteobacteria	Burkholderiales	Comamonadaceae	NA	NA	0	0.00164495	0	0	0	0	0.00116944	0.000754036	0.000645818	0.00216269	0.00332614	0.00104086	0.00308302	0.00148459	0.0052973	0.00434811	0.00224468	0	0	0
4453524	Bacteria	Proteobacteria	Betaproteobacteria	Burkholderiales	Comamonadaceae	NA	NA	0	0	0	0	0	0	0	0	0	0.000270336	0	0	0.000154151	0	0	0	0	0.000251833	0	0
328680	Bacteria	Proteobacteria	Betaproteobacteria	Burkholderiales	Comamonadaceae	NA	NA	0	0	0	0	0.000385919	0	0	0	0	0	0	0	0.000308302	0	0.000504505	0	0	0	0	0
349828	Bacteria	Proteobacteria	Betaproteobacteria	Burkholderiales	Comamonadaceae	NA	NA	0	0	0	0.0455801	0	0	0	0	0	0	0.000277178	0.000520429	0	0	0	0	0	0.000251833	0.0778024	0
763042	Bacteria	Proteobacteria	Betaproteobacteria	Burkholderiales	Comamonadaceae	NA	NA	0	0	0	0	0.00463102	0	0	0	0	0	0	0	0.000154151	0	0	0.000271757	0.000448936	0.00931781	0.000841107	0.000508598
320222	Bacteria	Proteobacteria	Betaproteobacteria	Burkholderiales	Comamonadaceae	NA	NA	0	0.000548318	0	0.0018232	0.00115776	0	0.000389812	0	0	0.000540672	0.000554356	0.000520429	0.000770756	0.000742294	0.000756758	0.00135878	0.000897872	0.000755498	0.00672885	0
4409398	Bacteria	Proteobacteria	Betaproteobacteria	Burkholderiales	Comamonadaceae	NA	NA	0	0.000274159	0	0	0.000385919	0	0	0	0.000322909	0.000270336	0	0	0	0	0	0	0	0.000251833	0	0
333495	Bacteria	Proteobacteria	Betaproteobacteria	Burkholderiales	Comamonadaceae	NA	NA	0	0	0	0	0	0	0	0	0	0	0	0	0.000154151	0	0	0	0.000448936	0	0	0
354682	Bacteria	Proteobacteria	Betaproteobacteria	Burkholderiales	Comamonadaceae	NA	NA	0.000692351	0.000822477	0	0	0	0	0.000389812	0.000251345	0.000322909	0	0	0	0.000154151	0	0	0.000271757	0	0	0	0
2947807	Bacteria	Proteobacteria	Betaproteobacteria	Burkholderiales	Comamonadaceae	NA	NA	0.000346175	0	0	0	0	0	0	0	0	0	0	0	0	0	0	0	0	0	0	0
2792176	Bacteria	Proteobacteria	Betaproteobacteria	Burkholderiales	Comamonadaceae	NA	NA	0	0	0	0	0	0	0	0.000251345	0	0	0	0	0	0	0	0	0	0	0	0
4377842	Bacteria	Proteobacteria	Betaproteobacteria	Burkholderiales	Comamonadaceae	NA	NA	0	0	0	0	0.000385919	0	0	0	0	0	0	0	0	0	0	0	0	0.000251833	0	0
329664	Bacteria	Proteobacteria	Betaproteobacteria	Burkholderiales	Comamonadaceae	NA	NA	0.000346175	0.00685397	0.000749932	0	0.0138931	0.000451044	0.00467774	0.00402153	0.00290618	0.00783974	0.0088697	0.00468387	0.00971152	0.00853638	0.00807208	0.0125008	0.00808084	0.0143545	0.000420553	0
4316665	Bacteria	Proteobacteria	Betaproteobacteria	Burkholderiales	Comamonadaceae	NA	NA	0	0	0	0	0	0	0	0	0	0	0	0	0	0	0	0.000271757	0	0	0	0
759271	Bacteria	Proteobacteria	Betaproteobacteria	Burkholderiales	Comamonadaceae	NA	NA	0	0	0	0	0	0.000451044	0	0	0	0	0	0	0	0	0	0	0	0	0	0
810075	Bacteria	Proteobacteria	Betaproteobacteria	Burkholderiales	Comamonadaceae	NA	NA	0	0	0	0	0	0	0	0	0.000645818	0	0	0	0.000154151	0	0	0	0	0	0	0
1145162	Bacteria	Proteobacteria	Betaproteobacteria	Burkholderiales	Comamonadaceae	NA	NA	0	0	0	0	0	0.000451044	0	0	0	0	0	0	0	0	0	0	0	0	0	0
791738	Bacteria	Proteobacteria	Betaproteobacteria	Burkholderiales	Comamonadaceae	NA	NA	0	0.0148046	0.0146237	0.0013674	0.00694653	0.0153355	0.0155925	0.0143267	0.0122705	0.0508232	0.052941	0.0171742	0.0228144	0.0211554	0.0416217	0.0410353	0.0228957	0.00705132	0.00420553	0.0228869
29704	Bacteria	Proteobacteria	Betaproteobacteria	Burkholderiales	Comamonadaceae	NA	NA	0	0.00685397	0.000749932	0.00546961	0.000771837	0.000451044	0.00428793	0.00452422	0.00258327	0.00324403	0.0049892	0.00156129	0.00308302	0.00445376	0.0103424	0.00733744	0.00763191	0.000755498	0.00420553	0.0010172
348567	Bacteria	Proteobacteria	Betaproteobacteria	Burkholderiales	Comamonadaceae	NA	NA	0.000692351	0	0.000374966	0	0.000385919	0	0.000389812	0	0	0	0	0	0	0	0	0	0	0.000503665	0	0
874477	Bacteria	Proteobacteria	Betaproteobacteria	Burkholderiales	Comamonadaceae	NA	NA	0.00900056	0	0	0	0.000771837	0	0	0.00201076	0.00258327	0.000270336	0	0.000520429	0.000154151	0	0	0	0	0.000251833	0	0
830764	Bacteria	Proteobacteria	Betaproteobacteria	Burkholderiales	Comamonadaceae	NA	NA	0.000346175	0	0	0	0	0	0	0	0	0	0	0	0	0	0	0	0	0	0	0
200890	Bacteria	Proteobacteria	Betaproteobacteria	Burkholderiales	Comamonadaceae	NA	NA	0	0.000274159	0	0	0	0	0	0	0.000322909	0	0	0.000520429	0.000154151	0.000742294	0.000252253	0.000271757	0	0	0	0
584835	Bacteria	Proteobacteria	Betaproteobacteria	Burkholderiales	Comamonadaceae	NA	NA	0	0.0575734	0	0	0	0	0	0.000502691	0	0.000270336	0.000277178	0.0296645	0.00924907	0.0148459	0.022955	0.0375024	0.0184064	0	0.000420553	0
137007	Bacteria	Proteobacteria	Betaproteobacteria	Burkholderiales	Comamonadaceae	NA	NA	0	0.000274159	0	0	0.000771837	0	0	0.000251345	0	0	0	0	0.000154151	0	0.000504505	0.000271757	0	0.000755498	0	0
72607	Bacteria	Proteobacteria	Betaproteobacteria	Burkholderiales	Comamonadaceae	NA	NA	0.000346175	0	0	0	0.00347327	0	0	0	0	0	0	0	0	0	0	0	0	0.00277016	0.000420553	0
88303	Bacteria	Proteobacteria	Betaproteobacteria	Burkholderiales	Comamonadaceae	NA	NA	0.000346175	0	0	0	0.0042451	0	0	0	0	0	0	0	0	0	0	0	0	0.00755498	0	0
142376	Bacteria	Proteobacteria	Betaproteobacteria	Burkholderiales	Comamonadaceae	NA	NA	0	0	0	0	0	0	0	0	0	0.000270336	0	0	0.000154151	0	0.000252253	0.000271757	0	0	0	0
776787	Bacteria	Proteobacteria	Betaproteobacteria	Burkholderiales	Comamonadaceae	NA	NA	0.000346175	0.00191911	0.000749932	0.0013674	0.00270143	0.000902087	0.000779624	0.0027648	0.000968726	0.00919142	0.00554356	0.00260215	0.00940322	0.00408262	0.00706307	0.00407635	0.00179574	0.00654765	0.00378498	0.000508598
84980	Bacteria	Proteobacteria	Betaproteobacteria	Burkholderiales	Comamonadaceae	Polaromonas	NA	0	0.00274159	0.00524952	0.000455801	0.00270143	0.00541252	0.000779624	0.00100538	0.00161454	0.00216269	0.00415767	0.00208172	0.00385378	0.00296918	0.0047928	0.00407635	0.00269361	0.00453299	0.000420553	0.00813757
83475	Bacteria	Proteobacteria	Betaproteobacteria	Burkholderiales	Comamonadaceae	Polaromonas	NA	0	0.022481	0	0	0.000771837	0	0.0097453	0.0206103	0.0074269	0.0535265	0.0415767	0.0197763	0.0289804	0.0311764	0.0474235	0.0584277	0.035017	0.000251833	0	0
144685	Bacteria	Proteobacteria	Betaproteobacteria	Burkholderiales	Comamonadaceae	Polaromonas	NA	0	0	0.0011249	0	0.00347327	0.000902087	0	0	0	0	0	0	0	0.000371147	0	0.000271757	0	0.00554032	0.00210277	0.00152579
238109	Bacteria	Proteobacteria	Betaproteobacteria	Burkholderiales	Comamonadaceae	Polaromonas	NA	0.000346175	0.00548318	0	0	0	0	0.00389812	0.00427287	0.00419781	0.00892109	0.00997841	0.010929	0.00909492	0.00890753	0.0131171	0.0105985	0.00808084	0.000251833	0	0
448038	Bacteria	Proteobacteria	Betaproteobacteria	Burkholderiales	Comamonadaceae	Polaromonas	NA	0	0.00520902	0.000749932	0	0	0	0.00194906	0.00452422	0.00193745	0.0067584	0.00942405	0.00364301	0.00585774	0.00779409	0.0151352	0.011142	0.0116723	0.000251833	0.00168221	0.0010172
4411183	Bacteria	Proteobacteria	Betaproteobacteria	Burkholderiales	Comamonadaceae	Polaromonas	NA	0	0	0	0	0	0	0	0	0	0	0	0	0	0	0	0	0	0	0.000420553	0
1120966	Bacteria	Proteobacteria	Betaproteobacteria	Burkholderiales	Comamonadaceae	Polaromonas	NA	0.000346175	0	0	0	0	0	0	0.000251345	0.000322909	0	0	0	0.000154151	0.000371147	0	0.000271757	0	0	0	0
342283	Bacteria	Proteobacteria	Betaproteobacteria	Burkholderiales	Comamonadaceae	Polaromonas	NA	0	0	0	0	0.000385919	0	0	0	0	0	0	0	0	0	0	0	0	0.001511	0	0
4472112	Bacteria	Proteobacteria	Betaproteobacteria	Burkholderiales	Comamonadaceae	Polaromonas	NA	0	0	0	0.0013674	0	0	0	0	0	0	0	0	0	0	0	0	0	0	0.00294387	0
578572	Bacteria	Proteobacteria	Betaproteobacteria	Burkholderiales	Comamonadaceae	NA	NA	0	0.000822477	0.00449959	0.0018232	0.0185241	0.00631461	0	0	0.000322909	0.000270336	0	0	0.000770756	0	0.000252253	0.000271757	0	0.0153618	0.00336443	0.00712037
4340165	Bacteria	Proteobacteria	Betaproteobacteria	Burkholderiales	Comamonadaceae	NA	NA	0	0.00493486	0.00187483	0	0.000771837	0.000451044	0.000389812	0.00502691	0.00678108	0.00567706	0.00637509	0.00364301	0.00940322	0.00593835	0.00857659	0.00869622	0.0062851	0.000503665	0	0.00356018
340208	Bacteria	Proteobacteria	Betaproteobacteria	Burkholderiales	Comamonadaceae	Rhodoferax	NA	0.000346175	0	0	0	0	0	0	0	0	0	0	0	0	0	0	0	0	0.000251833	0	0
767142	Bacteria	Proteobacteria	Betaproteobacteria	Burkholderiales	Comamonadaceae	Rhodoferax	NA	0	0.00274159	0	0	0.000385919	0	0.00272868	0.00100538	0.000968726	0.00405504	0.00554356	0.00416344	0.00292887	0.00482491	0.00554956	0.00625041	0.00224468	0	0	0
33410	Bacteria	Proteobacteria	Betaproteobacteria	Burkholderiales	Comamonadaceae	Rhodoferax	NA	0	0	0	0	0	0	0	0.000251345	0	0	0	0	0	0	0	0.000271757	0	0	0	0
23857	Bacteria	Proteobacteria	Betaproteobacteria	Burkholderiales	Comamonadaceae	Rhodoferax	NA	0	0.00137079	0	0	0.00154367	0	0.00116944	0.00201076	0.00129164	0.00351437	0.00443485	0.00260215	0.00246642	0.00185574	0.00327928	0.00625041	0.00538723	0.00100733	0.000420553	0
27485	Bacteria	Proteobacteria	Betaproteobacteria	Burkholderiales	Comamonadaceae	Rhodoferax	NA	0	0	0	0	0.000771837	0	0	0	0.000322909	0	0.000277178	0	0.000308302	0	0.000504505	0	0	0.000755498	0	0
823187	Bacteria	Proteobacteria	Betaproteobacteria	Burkholderiales	Comamonadaceae	Rhodoferax	NA	0	0	0	0	0	0	0	0	0	0	0	0	0	0	0.000252253	0	0	0	0	0
343557	Bacteria	Proteobacteria	Betaproteobacteria	Burkholderiales	Comamonadaceae	Rhodoferax	NA	0	0	0	0	0.00115776	0	0	0	0	0.000270336	0	0.000520429	0.000308302	0	0	0	0.000448936	0.000503665	0	0
4332795	Bacteria	Proteobacteria	Betaproteobacteria	Burkholderiales	Comamonadaceae	Rhodoferax	NA	0	0	0	0	0	0	0	0	0	0	0	0	0	0	0	0	0	0.000251833	0	0
110220	Bacteria	Proteobacteria	Betaproteobacteria	Burkholderiales	Comamonadaceae	Rhodoferax	NA	0	0	0	0	0	0	0	0	0	0	0	0	0.000154151	0	0	0	0	0	0	0
546951	Bacteria	Proteobacteria	Betaproteobacteria	Burkholderiales	Comamonadaceae	Rhodoferax	NA	0	0	0	0	0.000385919	0	0	0	0.000322909	0	0.000554356	0	0	0	0.000252253	0	0.000448936	0	0	0
534216	Bacteria	Proteobacteria	Betaproteobacteria	Burkholderiales	Comamonadaceae	Rhodoferax	NA	0	0.000548318	0.00749932	0.00319061	0	0.00766774	0.000389812	0	0.000322909	0.000270336	0.000554356	0	0.000308302	0.000742294	0.000756758	0	0.000897872	0.000503665	0.00588775	0.0111892
71078	Bacteria	Proteobacteria	Betaproteobacteria	Burkholderiales	Comamonadaceae	Rhodoferax	NA	0.000346175	0.00246743	0.000374966	0	0.00656062	0	0.00194906	0.00301614	0.00193745	0.00459571	0.00582074	0.00572472	0.00739925	0.00519606	0.00554956	0.0114138	0.00673404	0.0100733	0.00252332	0.00254299
587804	Bacteria	Proteobacteria	Betaproteobacteria	Burkholderiales	Comamonadaceae	Rhodoferax	NA	0.000346175	0	0	0	0	0	0	0	0	0	0	0	0	0	0	0	0	0	0.000420553	0
4296290	Bacteria	Proteobacteria	Betaproteobacteria	Burkholderiales	Comamonadaceae	Rhodoferax	NA	0	0	0.000374966	0	0	0	0	0.000251345	0	0.000270336	0.000277178	0	0.000154151	0	0.000252253	0.000271757	0.000448936	0	0	0
4359348	Bacteria	Proteobacteria	Betaproteobacteria	Burkholderiales	Comamonadaceae	Rhodoferax	NA	0	0.00274159	0.0172484	0	0	0.0211991	0.00194906	0.00125673	0.00290618	0.0037847	0.00304896	0.00312258	0.00339132	0.000371147	0.00454055	0.00489162	0.00314255	0	0.000420553	0.0244127
82365	Bacteria	Proteobacteria	Betaproteobacteria	Burkholderiales	Comamonadaceae	Rhodoferax	NA	0.000346175	0.00301575	0	0	0	0	0.00272868	0.00728901	0.00548945	0.00621773	0.00194025	0.00468387	0.00647435	0.00593835	0.0121081	0.00842446	0.0103255	0	0	0
4299771	Bacteria	Proteobacteria	Betaproteobacteria	Burkholderiales	Comamonadaceae	NA	NA	0	0.00137079	0	0	0	0	0.00116944	0.000754036	0.000968726	0.00243302	0	0.00104086	0.00154151	0.00148459	0.00227027	0.00434811	0.00224468	0.000251833	0	0
576785	Bacteria	Proteobacteria	Betaproteobacteria	Burkholderiales	Comamonadaceae	NA	NA	0	0.000548318	0	0.0141298	0.000385919	0	0.000779624	0	0.000322909	0.000270336	0	0	0.000462453	0	0.000504505	0.000543514	0.000897872	0.000503665	0.0134577	0.000508598
739220	Bacteria	Proteobacteria	Betaproteobacteria	Burkholderiales	Comamonadaceae	NA	NA	0	0	0	0	0	0	0	0	0	0	0	0.000520429	0	0	0.000252253	0.000271757	0.000448936	0	0	0
2764910	Bacteria	Proteobacteria	Betaproteobacteria	Burkholderiales	Comamonadaceae	NA	NA	0	0.000548318	0	0	0	0	0.000389812	0	0.000322909	0	0.000277178	0	0.000308302	0	0.000504505	0	0	0	0	0
4362184	Bacteria	Proteobacteria	Betaproteobacteria	Burkholderiales	Comamonadaceae	NA	NA	0	0.00191911	0	0	0.000385919	0	0.000389812	0	0	0.000540672	0.000831534	0	0.000154151	0.000742294	0.000504505	0.00108703	0.000897872	0.000251833	0	0
4340146	Bacteria	Proteobacteria	Betaproteobacteria	Burkholderiales	Comamonadaceae	NA	NA	0	0	0	0	0.000385919	0	0	0	0	0	0	0	0.000154151	0	0	0	0	0.000503665	0	0.000508598
141075	Bacteria	Proteobacteria	Betaproteobacteria	Burkholderiales	Comamonadaceae	NA	NA	0	0.000274159	0.000374966	0	0.00154367	0	0	0	0	0.00108134	0	0	0.000462453	0	0.000252253	0.000271757	0	0.000503665	0	0.000508598
4441345	Bacteria	Proteobacteria	Betaproteobacteria	Burkholderiales	Comamonadaceae	NA	NA	0	0	0.000374966	0.00455801	0	0.000451044	0	0	0	0.000270336	0	0	0	0	0.000252253	0.000271757	0	0	0.00967273	0.0010172
4454856	Bacteria	Proteobacteria	Betaproteobacteria	Burkholderiales	Comamonadaceae	NA	NA	0.000346175	0	0	0	0	0	0	0	0	0	0	0	0	0	0	0	0	0	0	0
140359	Bacteria	Proteobacteria	Betaproteobacteria	Burkholderiales	Comamonadaceae	NA	NA	0.000346175	0	0	0	0	0	0	0	0.000322909	0	0	0	0.000154151	0	0	0	0	0	0	0
3951713	Bacteria	Proteobacteria	Betaproteobacteria	Burkholderiales	Comamonadaceae	NA	NA	0	0	0.000374966	0	0	0	0	0	0	0	0.000277178	0	0.000308302	0	0	0	0	0	0	0
28592	Bacteria	Proteobacteria	Betaproteobacteria	Burkholderiales	Comamonadaceae	Variovorax	paradoxus	0	0.000274159	0	0	0	0	0.000389812	0	0	0	0	0	0.000154151	0	0	0	0	0	0	0
1146188	Bacteria	Proteobacteria	Betaproteobacteria	Burkholderiales	Comamonadaceae	NA	NA	0	0.000274159	0	0	0	0	0	0	0	0	0	0	0.000154151	0	0	0	0	0	0	0
617766	Bacteria	Proteobacteria	Betaproteobacteria	Burkholderiales	Comamonadaceae	NA	NA	0.000346175	0.010418	0	0.00364641	0.00154367	0	0.0066268	0.00728901	0.00807272	0.0113541	0.0163535	0.0119699	0.0124862	0.0141036	0.0227027	0.0252734	0.0121213	0.00176283	0.0063083	0
2792168	Bacteria	Proteobacteria	Betaproteobacteria	Burkholderiales	Comamonadaceae	NA	NA	0	0	0	0	0	0	0.000389812	0	0	0	0	0	0	0	0	0	0	0	0	0
544356	Bacteria	Proteobacteria	Betaproteobacteria	Burkholderiales	Comamonadaceae	NA	NA	0.0013847	0.00109664	0.0011249	0.000455801	0.047468	0.00135313	0.00116944	0	0.000968726	0.000540672	0.000831534	0.00104086	0.00200396	0.000742294	0.00252253	0.0019023	0.00134681	0.0561587	0.00462609	0.000508598
590960	Bacteria	Proteobacteria	Betaproteobacteria	Burkholderiales	Comamonadaceae	NA	NA	0	0	0	0	0	0	0	0	0.000322909	0	0	0	0	0	0	0	0	0	0	0
3146787	Bacteria	Proteobacteria	Betaproteobacteria	Burkholderiales	Comamonadaceae	NA	NA	0.000346175	0	0.0389964	0.0515055	0.00115776	0.0288668	0	0	0	0.000270336	0	0	0	0	0	0	0	0.001511	1.38909	0.0615403
346293	Bacteria	Proteobacteria	Betaproteobacteria	Burkholderiales	Comamonadaceae	NA	NA	0	0	0.00149986	0.00455801	0.00192959	0.000451044	0	0	0	0	0	0	0	0	0	0	0	0.00226649	0.00210277	0.00356018
4356713	Bacteria	Proteobacteria	Betaproteobacteria	Burkholderiales	Comamonadaceae	NA	NA	0	0.00520902	0	0	0	0	0.00272868	0.00251345	0.00129164	0.00351437	0.00526638	0.00468387	0.0069368	0.00519606	0.0121081	0.00679392	0.00538723	0.000251833	0	0
614969	Bacteria	Proteobacteria	Betaproteobacteria	Burkholderiales	Comamonadaceae	NA	NA	0.000346175	0.000274159	0.000374966	0.0018232	0	0.00180417	0.000389812	0	0	0.000270336	0	0	0.000462453	0	0.000756758	0	0	0.000251833	0.000420553	0.000508598
322506	Bacteria	Proteobacteria	Betaproteobacteria	Burkholderiales	Comamonadaceae	NA	NA	0	0	0	0	0	0	0	0	0	0	0	0	0.000154151	0	0	0	0	0	0	0
250579	Bacteria	Proteobacteria	Betaproteobacteria	Burkholderiales	Comamonadaceae	NA	NA	0	0	0	0	0	0	0	0	0	0.000270336	0	0	0	0	0	0	0	0	0	0
1634029	Bacteria	Proteobacteria	Betaproteobacteria	Burkholderiales	Comamonadaceae	NA	NA	0	0.0046607	0	0	0	0	0.00116944	0.00427287	0.00226036	0.00324403	0.00388049	0.00468387	0.00817001	0.00556721	0.00630632	0.011142	0.00269361	0.000251833	0	0
327197	Bacteria	Proteobacteria	Betaproteobacteria	Burkholderiales	Comamonadaceae	NA	NA	0	0	0	0	0	0	0	0	0.000322909	0	0.000277178	0	0.000154151	0.000371147	0	0	0	0	0	0
239044	Bacteria	Proteobacteria	Betaproteobacteria	Burkholderiales	Comamonadaceae	NA	NA	0	0	0	0	0	0	0	0	0.000968726	0.000270336	0	0	0.00107906	0	0.000252253	0.000543514	0	0	0	0
4295954	Bacteria	Proteobacteria	Betaproteobacteria	Burkholderiales	Comamonadaceae	NA	NA	0.000346175	0	0	0	0	0	0	0	0	0	0	0	0.000154151	0	0	0	0.000448936	0	0	0
4379413	Bacteria	Proteobacteria	Betaproteobacteria	Burkholderiales	Comamonadaceae	Limnohabitans	NA	0.000346175	0	0	0	0	0	0	0	0	0	0	0	0	0	0	0	0	0	0	0
549030	Bacteria	Proteobacteria	Betaproteobacteria	Burkholderiales	Comamonadaceae	Limnohabitans	NA	0	0	0	0	0	0	0	0	0	0	0	0	0	0	0.000252253	0	0	0	0	0
2172155	Bacteria	Proteobacteria	Betaproteobacteria	Burkholderiales	Comamonadaceae	Limnohabitans	NA	0	0	0	0.000455801	0	0	0	0	0	0	0	0	0	0	0	0	0	0	0.000420553	0
4408739	Bacteria	Proteobacteria	Betaproteobacteria	Burkholderiales	Comamonadaceae	Limnohabitans	NA	0.00242323	0.010418	0.0164985	0.018232	0.0412933	0.0257095	0.00779624	0.00929978	0.00613527	0.0173015	0.0163535	0.014572	0.0166483	0.0141036	0.0252253	0.0317956	0.013917	0.0720242	0.0365881	0.0315331
674815	Bacteria	Proteobacteria	Betaproteobacteria	Burkholderiales	Comamonadaceae	Limnohabitans	NA	0	0	0	0	0	0	0	0	0	0	0	0	0	0	0	0	0	0.000251833	0	0
102136	Bacteria	Proteobacteria	Betaproteobacteria	Burkholderiales	Comamonadaceae	Limnohabitans	NA	0.000346175	0.0150787	0.00449959	0.0013674	0.00463102	0.00451044	0.0101351	0.00980247	0.0100102	0.0175718	0.0163535	0.0119699	0.0168025	0.0115056	0.0297658	0.0315238	0.0211	0.00629582	0.00336443	0.00712037
346376	Bacteria	Proteobacteria	Betaproteobacteria	Burkholderiales	Comamonadaceae	Limnohabitans	NA	0	0.0109664	0	0	0.000385919	0	0.0066268	0.00678632	0.00968726	0.0162202	0.0133045	0.00988816	0.0109447	0.0115056	0.024973	0.0198383	0.0166106	0.000251833	0	0
332569	Bacteria	Proteobacteria	Betaproteobacteria	Burkholderiales	Comamonadaceae	Limnohabitans	NA	0	0.000274159	0	0	0.00656062	0	0	0	0	0.000540672	0	0.000520429	0.000154151	0	0.000252253	0	0.000448936	0.00856231	0	0.000508598
1040114	Bacteria	Proteobacteria	Betaproteobacteria	Burkholderiales	Comamonadaceae	Limnohabitans	NA	0	0	0	0	0	0	0	0	0	0	0	0	0	0	0	0	0	0.000251833	0	0
338840	Bacteria	Proteobacteria	Betaproteobacteria	Burkholderiales	Comamonadaceae	Limnohabitans	NA	0	0.000274159	0	0	0	0	0.00116944	0.000251345	0.000322909	0	0	0	0	0.000371147	0	0	0	0	0	0
463546	Bacteria	Proteobacteria	Betaproteobacteria	Burkholderiales	Comamonadaceae	Limnohabitans	NA	0	0.017272	0.000374966	0	0	0.000902087	0.0128638	0.0118132	0.00936435	0.0254116	0.0213427	0.0176946	0.0223519	0.0167016	0.0345586	0.0339696	0.0148149	0.000251833	0	0.0010172
4477199	Bacteria	Proteobacteria	Betaproteobacteria	Burkholderiales	Comamonadaceae	Limnohabitans	NA	0	0.000274159	0	0	0	0	0	0	0	0	0	0	0	0	0.000252253	0.000271757	0	0	0	0
4335725	Bacteria	Proteobacteria	Betaproteobacteria	Burkholderiales	Comamonadaceae	Limnohabitans	NA	0	0	0	0	0	0	0	0	0	0	0	0	0	0	0	0.000271757	0	0	0	0
265927	Bacteria	Proteobacteria	Betaproteobacteria	Burkholderiales	Comamonadaceae	Limnohabitans	NA	0	0	0	0	0	0	0	0	0	0	0	0.000520429	0	0	0.000504505	0	0	0	0	0
1108275	Bacteria	Proteobacteria	Betaproteobacteria	Burkholderiales	Comamonadaceae	Limnohabitans	NA	0.124623	0.0633307	0.0243728	0.0164088	0.299087	0.0464575	0.0495061	0.0402153	0.0590923	0.0808305	0.0767783	0.0707784	0.093878	0.0716314	0.141766	0.163869	0.097868	0.32159	0.0218688	0.0239041
208284	Bacteria	Proteobacteria	Betaproteobacteria	Burkholderiales	Comamonadaceae	Limnohabitans	NA	0.000692351	0.000274159	0	0	0	0	0.000389812	0.000251345	0	0	0	0	0.000154151	0	0.000252253	0.000271757	0	0.000251833	0	0
339773	Bacteria	Proteobacteria	Betaproteobacteria	Burkholderiales	Comamonadaceae	Limnohabitans	NA	0.000346175	0	0	0	0.00270143	0	0	0	0	0	0	0	0	0	0	0	0	0.00327383	0	0
723021	Bacteria	Proteobacteria	Betaproteobacteria	Burkholderiales	Comamonadaceae	Limnohabitans	curvus	0.000346175	0	0	0	0.000385919	0	0	0	0	0	0	0	0	0	0	0	0.000448936	0	0	0
229790	Bacteria	Proteobacteria	Betaproteobacteria	Burkholderiales	Comamonadaceae	Limnohabitans	NA	0	0	0	0	0	0	0	0	0	0	0	0	0	0	0.000252253	0	0	0.000251833	0	0
62986	Bacteria	Proteobacteria	Betaproteobacteria	Burkholderiales	Comamonadaceae	NA	NA	0.00484645	0	0.000374966	0.002279	0.0536427	0.00135313	0	0	0	0	0	0	0	0	0.000252253	0	0	0.0536404	0.00252332	0.000508598
250096	Bacteria	Proteobacteria	Betaproteobacteria	Burkholderiales	Comamonadaceae	NA	NA	0	0	0	0	0	0	0	0	0.000322909	0	0	0	0	0.000371147	0	0	0	0	0	0
579946	Bacteria	Proteobacteria	Betaproteobacteria	Burkholderiales	Comamonadaceae	NA	NA	0	0	0	0	0.00154367	0	0	0	0	0	0	0	0	0	0	0	0	0.00125916	0	0
839195	Bacteria	Proteobacteria	Betaproteobacteria	Burkholderiales	Comamonadaceae	NA	NA	0	0	0	0	0	0	0	0	0	0	0	0	0	0	0	0	0	0.000251833	0	0
1133308	Bacteria	Proteobacteria	Betaproteobacteria	Burkholderiales	Comamonadaceae	NA	NA	0	0.00548318	0.000374966	0	0	0	0.00467774	0.00251345	0.00258327	0.00567706	0.00637509	0.00520429	0.00940322	0.0063095	0.0110991	0.00815271	0.00942765	0	0	0
3473409	Bacteria	Proteobacteria	Betaproteobacteria	Burkholderiales	Comamonadaceae	NA	NA	0	0.000548318	0	0	0	0	0	0.00100538	0	0.00135168	0.000554356	0.000520429	0.00107906	0.00111344	0.000504505	0.00271757	0.00134681	0.000251833	0	0
341259	Bacteria	Proteobacteria	Betaproteobacteria	Burkholderiales	Comamonadaceae	NA	NA	0	0.0249485	0.00487456	0	0.00115776	0.00405939	0.0120842	0.0158348	0.0158225	0.0286556	0.0299352	0.0223785	0.0288263	0.0256091	0.051964	0.0546231	0.0381595	0.00125916	0.000420553	0.00559458
816064	Bacteria	Proteobacteria	Betaproteobacteria	Burkholderiales	Comamonadaceae	NA	NA	0	0	0	0	0	0	0	0	0	0	0	0	0	0	0	0.000271757	0	0	0	0
81969	Bacteria	Proteobacteria	Betaproteobacteria	Burkholderiales	Comamonadaceae	NA	NA	0	0	0	0	0	0	0	0.000502691	0.000322909	0	0	0.00104086	0.000462453	0.000371147	0.000252253	0.000543514	0.000448936	0	0	0
580578	Bacteria	Proteobacteria	Betaproteobacteria	Burkholderiales	Comamonadaceae	NA	NA	0	0	0	0	0	0.000451044	0	0	0.000322909	0.000270336	0	0	0	0	0.000252253	0	0	0.000755498	0	0.0010172
4462642	Bacteria	Proteobacteria	Betaproteobacteria	Burkholderiales	Comamonadaceae	NA	NA	0.000346175	0	0	0	0	0	0	0	0	0	0	0	0	0	0	0	0	0	0	0
533886	Bacteria	Proteobacteria	Betaproteobacteria	Burkholderiales	Comamonadaceae	NA	NA	0	0	0	0	0	0	0	0	0	0.000270336	0.000277178	0	0.000154151	0	0.000252253	0	0	0	0	0
2174311	Bacteria	Proteobacteria	Betaproteobacteria	Burkholderiales	Comamonadaceae	NA	NA	0.00103853	0	0.000374966	0.000911602	0	0	0	0	0	0	0	0	0	0	0	0.000271757	0	0	0	0.000508598
4296613	Bacteria	Proteobacteria	Betaproteobacteria	Burkholderiales	Comamonadaceae	NA	NA	0	0	0	0	0	0	0	0	0	0	0	0	0.000154151	0	0	0	0	0	0	0
4476648	Bacteria	Proteobacteria	Betaproteobacteria	Burkholderiales	Comamonadaceae	NA	NA	0	0	0	0	0.000385919	0	0	0	0	0	0	0	0	0	0	0	0	0	0	0
4303744	Bacteria	Proteobacteria	Betaproteobacteria	Burkholderiales	Comamonadaceae	NA	NA	0	0	0	0.000455801	0	0	0	0	0	0	0	0	0	0	0	0	0	0	0	0
4311486	Bacteria	Proteobacteria	Betaproteobacteria	Burkholderiales	Comamonadaceae	NA	NA	0	0	0	0	0	0	0	0	0	0.000270336	0	0	0	0	0	0	0	0	0	0
306159	Bacteria	Proteobacteria	Betaproteobacteria	Burkholderiales	Comamonadaceae	NA	NA	0	0	0	0	0	0	0	0	0	0	0	0	0	0	0	0	0	0.000251833	0	0
320002	Bacteria	Proteobacteria	Betaproteobacteria	Burkholderiales	Comamonadaceae	NA	NA	0.0027694	0	0	0	0	0	0	0	0.000322909	0	0	0	0	0	0	0	0	0	0	0
4319691	Bacteria	Proteobacteria	Betaproteobacteria	Burkholderiales	NA	NA	NA	0	0	0	0	0	0	0	0	0	0	0	0	0.000154151	0	0	0	0	0	0	0
4319018	Bacteria	Proteobacteria	Betaproteobacteria	Burkholderiales	NA	NA	NA	0	0.000548318	0	0	0	0	0	0	0	0.000270336	0	0	0.000770756	0	0.000252253	0.000543514	0	0	0	0
334459	Bacteria	Proteobacteria	Betaproteobacteria	Burkholderiales	NA	NA	NA	0.00450028	0.0515419	0.00224979	0.00683701	0.0104198	0.00135313	0.0183212	0.0263913	0.0245411	0.0183828	0.0191253	0.0176946	0.0115613	0.0148459	0.00252253	0.00298933	0.000448936	0.00428116	0.00168221	0.000508598
6794	Bacteria	Proteobacteria	Betaproteobacteria	Thiobacterales	Thiobacteraceae	Thiobacter	NA	0	0	0	0	0	0	0	0	0	0	0.000277178	0	0.000770756	0.00148459	0	0	0	0	0	0
766729	Bacteria	Proteobacteria	Betaproteobacteria	Thiobacterales	Thiobacteraceae	NA	NA	0	0.000274159	0.000374966	0	0.000385919	0	0	0.000251345	0	0	0	0	0	0	0	0.000271757	0	0.000251833	0	0
509244	Bacteria	Proteobacteria	Betaproteobacteria	Thiobacterales	Thiobacteraceae	NA	NA	0	0	0	0	0	0	0	0	0	0	0.000277178	0	0	0	0	0	0	0	0	0
553957	Bacteria	Proteobacteria	Betaproteobacteria	Thiobacterales	Thiobacteraceae	NA	NA	0	0	0	0	0	0	0	0.00100538	0.00161454	0	0	0	0	0.000371147	0.000504505	0.000271757	0.000448936	0	0	0
104612	Bacteria	Proteobacteria	Betaproteobacteria	Rhodocyclales	Rhodocyclaceae	Uliginosibacterium	NA	0.000346175	0	0	0	0	0	0	0	0	0	0	0	0	0	0	0	0	0	0	0
754249	Bacteria	Proteobacteria	Betaproteobacteria	Rhodocyclales	Rhodocyclaceae	Uliginosibacterium	NA	0.000346175	0	0	0	0	0	0	0	0	0	0	0	0	0	0	0	0	0	0	0
557842	Bacteria	Proteobacteria	Betaproteobacteria	ASSO-13	NA	NA	NA	0.000346175	0	0	0	0	0	0	0	0	0	0	0	0	0	0	0	0	0	0	0
1040172	Bacteria	Proteobacteria	Betaproteobacteria	Rhodocyclales	Rhodocyclaceae	NA	NA	0.0013847	0.000274159	0	0	0.000385919	0	0	0.000251345	0	0.000270336	0	0.000520429	0	0	0	0.000543514	0	0.000503665	0	0
730387	Bacteria	Proteobacteria	Betaproteobacteria	Rhodocyclales	Rhodocyclaceae	NA	NA	0	0	0	0	0	0	0.000389812	0	0	0	0	0	0	0	0	0	0	0	0	0
565993	Bacteria	Proteobacteria	Betaproteobacteria	Rhodocyclales	Rhodocyclaceae	NA	NA	0	0	0	0	0	0	0	0	0	0	0	0	0	0	0	0	0	0.000251833	0	0
4401178	Bacteria	Proteobacteria	Betaproteobacteria	Rhodocyclales	Rhodocyclaceae	NA	NA	0.00103853	0	0	0	0	0	0	0	0	0	0	0	0	0	0	0	0	0	0	0
673206	Bacteria	Proteobacteria	Betaproteobacteria	Rhodocyclales	Rhodocyclaceae	Thauera	NA	0.000346175	0	0	0	0	0	0	0	0	0	0	0	0	0	0	0	0	0	0	0
788334	Bacteria	Proteobacteria	Betaproteobacteria	Rhodocyclales	Rhodocyclaceae	Azoarcus	NA	0	0	0	0	0	0	0.00233887	0.00301614	0.00581236	0	0	0	0	0	0	0	0	0	0	0
239836	Bacteria	Proteobacteria	Betaproteobacteria	Rhodocyclales	Rhodocyclaceae	Azoarcus	NA	0	0	0	0	0	0	0	0.000251345	0	0	0	0	0	0	0	0	0	0	0	0
278115	Bacteria	Proteobacteria	Betaproteobacteria	Rhodocyclales	Rhodocyclaceae	NA	NA	0.0027694	0	0	0	0	0	0	0	0	0	0	0	0	0	0	0	0	0.000251833	0.000420553	0
1118221	Bacteria	Proteobacteria	Betaproteobacteria	Rhodocyclales	Rhodocyclaceae	Methyloversatilis	NA	0	0	0	0	0	0	0	0	0.000322909	0	0	0	0	0	0	0	0	0	0	0
1015007	Bacteria	Proteobacteria	Betaproteobacteria	Rhodocyclales	Rhodocyclaceae	Methyloversatilis	NA	0	0	0	0	0	0	0.00272868	0.0055296	0.010656	0.000270336	0	0	0	0.000371147	0	0.000815271	0.000897872	0	0	0
706547	Bacteria	Proteobacteria	Betaproteobacteria	Rhodocyclales	Rhodocyclaceae	NA	NA	0.0166164	0	0.0011249	0	0	0.000451044	0	0	0	0	0	0	0	0	0	0	0	0	0	0
533232	Bacteria	Proteobacteria	Betaproteobacteria	Rhodocyclales	Rhodocyclaceae	NA	NA	0.00173088	0	0	0	0.00385919	0	0	0	0	0	0	0	0	0	0	0	0	0.00428116	0	0
4419564	Bacteria	Proteobacteria	Betaproteobacteria	Rhodocyclales	Rhodocyclaceae	Denitratisoma	NA	0.000692351	0	0	0	0	0	0	0	0	0	0	0	0	0	0	0	0	0	0	0
745157	Bacteria	Proteobacteria	Betaproteobacteria	Rhodocyclales	Rhodocyclaceae	NA	NA	0.000692351	0	0.000374966	0.0013674	0	0	0	0	0	0	0	0	0	0	0	0	0	0	0	0
107184	Bacteria	Proteobacteria	Betaproteobacteria	Rhodocyclales	Rhodocyclaceae	NA	NA	0.000346175	0	0	0	0	0	0	0	0	0	0	0	0	0	0	0	0	0	0	0
209134	Bacteria	Proteobacteria	Betaproteobacteria	Rhodocyclales	Rhodocyclaceae	NA	NA	0.000346175	0	0	0	0.000385919	0	0	0.000251345	0	0	0	0	0	0	0	0	0	0.000251833	0	0
620845	Bacteria	Proteobacteria	Betaproteobacteria	Rhodocyclales	Rhodocyclaceae	Sulfuritalea	NA	0	0	0	0	0	0	0	0	0.000322909	0	0	0	0	0	0	0	0	0	0	0
1011857	Bacteria	Proteobacteria	Betaproteobacteria	Rhodocyclales	Rhodocyclaceae	Sulfuritalea	NA	0	0	0	0	0	0	0.000389812	0.000754036	0.00161454	0.000270336	0	0	0.000154151	0	0	0	0	0	0	0
4361014	Bacteria	Proteobacteria	Betaproteobacteria	Rhodocyclales	Rhodocyclaceae	NA	NA	0.000346175	0	0	0	0	0	0	0	0	0	0	0	0	0	0	0	0	0	0	0
531901	Bacteria	Proteobacteria	Betaproteobacteria	Rhodocyclales	Rhodocyclaceae	NA	NA	0.000346175	0	0	0	0	0	0	0	0	0	0	0	0	0	0	0	0	0	0	0
143712	Bacteria	Proteobacteria	Betaproteobacteria	Rhodocyclales	Rhodocyclaceae	NA	NA	0.000346175	0	0	0	0	0	0	0	0	0	0	0	0	0	0	0	0	0	0	0
759257	Bacteria	Proteobacteria	Betaproteobacteria	Rhodocyclales	Rhodocyclaceae	Dok59	NA	0.000346175	0	0	0	0	0	0	0	0	0	0	0	0	0	0	0	0	0	0	0
817151	Bacteria	Proteobacteria	Betaproteobacteria	Rhodocyclales	Rhodocyclaceae	Dok59	NA	0.0290787	0	0	0	0	0	0	0	0	0	0	0	0	0	0	0	0	0	0	0
808256	Bacteria	Proteobacteria	Betaproteobacteria	NA	NA	NA	NA	0	0	0	0	0.000385919	0	0	0.000251345	0	0	0	0	0	0	0	0	0	0.000251833	0	0
142273	Bacteria	Proteobacteria	Betaproteobacteria	Gallionellales	Gallionellaceae	Gallionella	NA	0	0	0	0	0.000385919	0	0	0	0	0	0	0	0	0	0	0	0	0	0	0
552930	Bacteria	Proteobacteria	Betaproteobacteria	Gallionellales	Gallionellaceae	Gallionella	NA	0.000346175	0	0	0	0	0	0	0	0	0	0	0	0	0	0	0	0	0	0	0
587526	Bacteria	Proteobacteria	Betaproteobacteria	Gallionellales	Gallionellaceae	Gallionella	NA	0	0	0	0	0.000385919	0	0	0	0	0	0	0	0	0	0	0	0	0	0	0
17475	Bacteria	Proteobacteria	Betaproteobacteria	Gallionellales	Gallionellaceae	Gallionella	NA	0	0	0	0	0	0	0	0	0	0	0	0	0	0	0	0.000815271	0.000448936	0	0	0
4393332	Bacteria	Proteobacteria	Betaproteobacteria	Gallionellales	Gallionellaceae	Gallionella	NA	0	0	0	0	0.000385919	0	0	0	0	0	0	0	0	0	0	0	0	0	0	0
361662	Bacteria	Proteobacteria	Betaproteobacteria	Gallionellales	Gallionellaceae	Gallionella	NA	0.000346175	0	0	0	0.0690794	0.0771285	0	0	0	0	0	0	0.00107906	0	0.0128649	0.0616888	0.0480361	0	0	0
112903	Bacteria	Proteobacteria	Betaproteobacteria	Gallionellales	Gallionellaceae	Gallionella	NA	0	0	0	0	0	0	0	0	0	0	0	0	0	0	0	0.000271757	0	0	0	0
813906	Bacteria	Proteobacteria	Betaproteobacteria	SBla14	NA	NA	NA	0.000346175	0	0.000374966	0	0	0	0	0.000251345	0	0	0	0	0.000154151	0.000371147	0	0	0	0	0	0
591211	Bacteria	Proteobacteria	Betaproteobacteria	SBla14	NA	NA	NA	0	0	0	0	0	0	0	0.000251345	0	0	0	0	0	0	0	0	0	0	0	0
816229	Bacteria	Proteobacteria	Betaproteobacteria	SBla14	NA	NA	NA	0.000346175	0	0	0	0	0	0	0	0	0	0	0	0	0	0	0	0	0	0	0
144821	Bacteria	Proteobacteria	Betaproteobacteria	SBla14	NA	NA	NA	0.000692351	0	0	0	0	0	0	0	0.000322909	0	0	0	0	0	0	0	0	0	0	0
1108454	Bacteria	Proteobacteria	Betaproteobacteria	SBla14	NA	NA	NA	0.00934673	0.000822477	0	0	0.0042451	0	0.00155925	0.00125673	0.00290618	0.000270336	0	0.00156129	0.000770756	0	0.000252253	0.000271757	0.000448936	0.000755498	0.000420553	0
558014	Bacteria	Proteobacteria	Betaproteobacteria	SBla14	NA	NA	NA	0	0	0	0	0	0	0	0	0	0	0	0	0	0	0	0	0	0	0	0.000508598
339910	Bacteria	Proteobacteria	Betaproteobacteria	NA	NA	NA	NA	0	0	0	0	0	0	0	0	0	0	0	0	0	0	0	0.000271757	0	0	0	0
255370	Bacteria	Proteobacteria	Betaproteobacteria	NA	NA	NA	NA	0.0131547	0	0.00487456	0	0	0	0.012474	0.0369478	0.0536029	0	0	0	0.000616605	0.00222688	0	0	0	0	0.00168221	0.00661177
869526	Bacteria	Proteobacteria	Betaproteobacteria	Rhodocyclales	Rhodocyclaceae	Dechloromonas	NA	0	0	0	0	0	0	0	0.000251345	0	0	0	0	0	0	0	0	0	0	0	0
107623	Bacteria	Proteobacteria	Betaproteobacteria	Rhodocyclales	Rhodocyclaceae	Dechloromonas	NA	0.000346175	0	0	0	0	0	0	0	0	0	0	0	0	0	0	0	0	0	0	0
4364915	Bacteria	Proteobacteria	Betaproteobacteria	Rhodocyclales	Rhodocyclaceae	Dechloromonas	NA	0	0	0	0	0	0	0	0.000502691	0.000645818	0	0	0	0	0	0	0	0	0	0	0
1105514	Bacteria	Proteobacteria	Betaproteobacteria	Rhodocyclales	Rhodocyclaceae	Dechloromonas	NA	0	0	0	0	0	0	0.0241683	0.0623336	0.0816959	0.000270336	0	0	0	0	0	0.000815271	0	0.000251833	0	0
1108652	Bacteria	Proteobacteria	Betaproteobacteria	Rhodocyclales	Rhodocyclaceae	Dechloromonas	NA	0	0	0	0	0	0	0.000389812	0	0	0	0	0	0	0	0	0	0	0	0	0
753245	Bacteria	Proteobacteria	Betaproteobacteria	Rhodocyclales	Rhodocyclaceae	Dechloromonas	NA	0	0	0	0	0	0	0	0	0.000322909	0	0	0	0	0	0	0.000271757	0	0	0	0
168595	Bacteria	Proteobacteria	Betaproteobacteria	Rhodocyclales	Rhodocyclaceae	Dechloromonas	NA	0	0	0	0	0	0	0	0	0.000322909	0	0	0	0	0	0	0	0	0	0	0
557513	Bacteria	Proteobacteria	Betaproteobacteria	Rhodocyclales	Rhodocyclaceae	Dechloromonas	fungiphilus	0	0	0	0	0	0	0	0	0.000322909	0	0	0	0	0	0	0	0	0	0	0
611460	Bacteria	Proteobacteria	Betaproteobacteria	Rhodocyclales	Rhodocyclaceae	Dechloromonas	NA	0.000346175	0	0	0	0	0	0	0	0	0	0	0	0	0	0	0	0	0	0	0
1106733	Bacteria	Proteobacteria	Betaproteobacteria	Rhodocyclales	Rhodocyclaceae	Azovibrio	NA	0.00484645	0.000274159	0.000374966	0.000455801	0	0	0.00194906	0.000502691	0.000645818	0	0.000277178	0	0.000616605	0.000371147	0	0	0	0	0	0
678317	Bacteria	Proteobacteria	Betaproteobacteria	Rhodocyclales	Rhodocyclaceae	Z-35	NA	0.00519263	0	0	0	0	0	0	0	0	0	0	0	0	0	0	0	0	0	0	0
626739	Bacteria	Proteobacteria	Betaproteobacteria	Rhodocyclales	Rhodocyclaceae	Z-35	NA	0	0	0	0	0	0	0	0.000251345	0	0	0	0	0	0	0	0	0	0	0	0
153559	Bacteria	Proteobacteria	Betaproteobacteria	Rhodocyclales	Rhodocyclaceae	C39	NA	0.000346175	0	0	0	0	0	0	0	0	0	0	0	0	0	0	0	0	0	0	0
830434	Bacteria	Proteobacteria	Betaproteobacteria	Rhodocyclales	Rhodocyclaceae	NA	NA	0.0141932	0.0268676	0	0	0.000771837	0	0.000779624	0.000251345	0.00129164	0	0	0.0150925	0.0069368	0.00705179	0.0128649	0.0195665	0.0116723	0.000503665	0	0.000508598
562860	Bacteria	Proteobacteria	Betaproteobacteria	Rhodocyclales	Rhodocyclaceae	NA	NA	0.000346175	0	0	0	0	0	0	0	0	0	0	0	0	0	0	0	0	0	0	0
879612	Bacteria	Proteobacteria	Betaproteobacteria	Rhodocyclales	Rhodocyclaceae	Candidatus Accumulibacter	NA	0.00519263	0	0	0	0	0	0.000779624	0	0	0	0	0	0	0	0	0	0	0	0	0
831193	Bacteria	Proteobacteria	Betaproteobacteria	Rhodocyclales	Rhodocyclaceae	Propionivibrio	NA	0	0	0	0	0	0	0	0	0	0	0	0	0.000154151	0.000371147	0	0	0	0	0	0
163897	Bacteria	Proteobacteria	Betaproteobacteria	Rhodocyclales	Rhodocyclaceae	NA	NA	0.00173088	0	0	0	0	0	0	0.000502691	0.000322909	0	0	0	0	0	0.000252253	0	0	0.000503665	0	0
1124268	Bacteria	Proteobacteria	Betaproteobacteria	Rhodocyclales	Rhodocyclaceae	NA	NA	0	0	0	0.000911602	0	0.000451044	0	0	0	0	0	0.00104086	0	0	0.000504505	0.000271757	0	0.000503665	0.012196	0
568229	Bacteria	Proteobacteria	Betaproteobacteria	Rhodocyclales	Rhodocyclaceae	Azospira	NA	0.000346175	0	0	0	0	0	0	0.00150807	0.000645818	0	0	0	0	0	0	0	0	0	0	0
367951	Bacteria	Proteobacteria	Betaproteobacteria	Rhodocyclales	Rhodocyclaceae	Azospira	NA	0	0	0	0	0	0	0	0	0	0	0	0	0	0	0	0.000271757	0	0	0	0
1512588	Bacteria	Proteobacteria	Betaproteobacteria	NA	NA	NA	NA	0.00519263	0	0	0	0	0	0	0	0	0	0	0	0	0	0	0	0	0	0	0
556231	Bacteria	Proteobacteria	Betaproteobacteria	NA	NA	NA	NA	0	0	0	0	0	0	0	0.000502691	0.000322909	0	0	0	0	0	0	0	0	0	0	0
579423	Bacteria	Proteobacteria	Betaproteobacteria	NA	NA	NA	NA	0.00484645	0	0	0	0	0	0	0	0	0	0	0	0	0	0	0	0	0	0	0
155917	Bacteria	Proteobacteria	Betaproteobacteria	NA	NA	NA	NA	0.00346175	0	0	0	0	0	0	0	0	0	0	0	0	0	0	0	0	0	0	0
204943	Bacteria	Proteobacteria	Betaproteobacteria	NA	NA	NA	NA	0	0	0	0	0	0	0	0	0	0	0	0	0.000154151	0.000371147	0	0	0	0	0	0
567333	Bacteria	Proteobacteria	Betaproteobacteria	NA	NA	NA	NA	0.000346175	0	0	0	0	0	0	0	0	0	0	0	0	0	0	0	0	0	0	0
150172	Bacteria	Proteobacteria	Betaproteobacteria	NA	NA	NA	NA	0.000346175	0	0	0	0	0	0	0	0	0	0	0	0	0	0	0	0	0	0	0
240278	Bacteria	Proteobacteria	Betaproteobacteria	NA	NA	NA	NA	0.00207705	0	0	0	0	0	0	0	0	0	0	0	0	0	0	0	0	0	0	0
1984841	Bacteria	Proteobacteria	Betaproteobacteria	NA	NA	NA	NA	0.00173088	0	0	0	0	0	0	0	0	0	0	0	0	0	0	0	0	0	0	0
4301261	Bacteria	Proteobacteria	Betaproteobacteria	NA	NA	NA	NA	0.0013847	0	0	0	0	0	0	0	0	0	0	0	0	0	0	0	0	0	0	0
1108483	Bacteria	Proteobacteria	Betaproteobacteria	NA	NA	NA	NA	0	0	0	0	0	0	0	0.000251345	0.000322909	0	0	0	0	0	0	0	0	0	0	0
331781	Bacteria	Proteobacteria	Betaproteobacteria	NA	NA	NA	NA	0.000346175	0	0	0	0	0	0	0	0	0	0	0	0	0	0	0	0	0	0	0
331849	Bacteria	Proteobacteria	Betaproteobacteria	NA	NA	NA	NA	0.0221552	0	0	0	0	0	0	0	0	0	0	0	0	0	0	0	0	0	0	0
1862310	Bacteria	Proteobacteria	Betaproteobacteria	NA	NA	NA	NA	0	0	0	0	0	0	0	0	0.000322909	0	0	0	0	0	0	0	0	0	0	0
3067471	Bacteria	Proteobacteria	Betaproteobacteria	NA	NA	NA	NA	0.000346175	0	0	0	0	0	0	0	0	0	0	0	0	0	0	0	0	0	0	0
583489	Bacteria	Proteobacteria	Betaproteobacteria	NA	NA	NA	NA	0.0013847	0	0	0	0	0	0	0	0	0	0	0	0	0	0	0	0	0	0	0
209920	Bacteria	Proteobacteria	Betaproteobacteria	NA	NA	NA	NA	0.000346175	0	0	0	0	0	0	0	0	0	0	0	0	0	0	0	0	0	0	0
1111437	Bacteria	Proteobacteria	Betaproteobacteria	NA	NA	NA	NA	0.01177	0	0	0	0.000385919	0	0	0	0	0	0	0	0	0	0	0	0	0	0	0
256879	Bacteria	Proteobacteria	Betaproteobacteria	NA	NA	NA	NA	0.0391178	0	0	0	0	0	0	0	0	0	0	0	0	0	0	0	0	0	0	0
810679	Bacteria	Proteobacteria	Betaproteobacteria	NA	NA	NA	NA	0.000346175	0	0	0	0	0	0	0	0	0	0	0	0	0	0	0	0	0	0	0
4345237	Bacteria	Proteobacteria	Betaproteobacteria	NA	NA	NA	NA	0.000346175	0	0	0	0	0	0	0	0	0	0	0	0	0	0	0	0	0	0	0
691471	Bacteria	Proteobacteria	Betaproteobacteria	NA	NA	NA	NA	0.00242323	0	0	0	0	0	0	0	0	0	0	0	0	0	0	0	0	0	0	0
557255	Bacteria	Proteobacteria	Betaproteobacteria	NA	NA	NA	NA	0.00103853	0	0	0	0	0	0	0	0	0	0	0	0	0	0	0	0	0	0	0
4012262	Bacteria	Proteobacteria	Betaproteobacteria	MND1	NA	NA	NA	0.000346175	0	0	0	0	0	0	0	0	0	0	0	0	0	0	0	0	0	0	0
552989	Bacteria	Proteobacteria	Betaproteobacteria	MND1	NA	NA	NA	0.00692351	0	0	0	0	0	0	0	0	0	0	0	0	0	0	0	0	0	0	0
575467	Bacteria	Proteobacteria	Betaproteobacteria	MND1	NA	NA	NA	0.00380793	0	0	0	0	0	0	0	0	0	0	0	0	0	0	0	0	0	0	0
1108799	Bacteria	Proteobacteria	Betaproteobacteria	MND1	NA	NA	NA	0.144355	0	0.000749932	0	0	0	0.00818605	0.00502691	0.000645818	0.0181125	0.0230058	0.00104086	0	0	0.000252253	0	0	0	0.000420553	0
577068	Bacteria	Proteobacteria	Betaproteobacteria	MND1	NA	NA	NA	0.013847	0	0	0	0	0	0	0	0	0	0	0	0	0	0	0	0	0	0	0
229705	Bacteria	Proteobacteria	Betaproteobacteria	MND1	NA	NA	NA	0.00450028	0	0.00187483	0.00273481	0.0061747	0	0	0.00150807	0.00419781	0.000270336	0.000277178	0	0.000462453	0	0.000504505	0	0.000448936	0.0168728	0.0189249	0.00508598
655278	Bacteria	Proteobacteria	Betaproteobacteria	MND1	NA	NA	NA	0.00761586	0.000548318	0	0	0	0	0	0	0	0	0	0	0	0	0	0	0	0	0	0
1118109	Bacteria	Proteobacteria	Betaproteobacteria	MND1	NA	NA	NA	0.000346175	0	0	0	0	0	0	0	0	0	0	0	0	0	0	0	0	0	0	0
694781	Bacteria	Proteobacteria	Betaproteobacteria	MND1	NA	NA	NA	0.0190396	0	0	0	0	0	0	0	0	0	0	0	0	0	0	0	0.000448936	0.000251833	0	0
532139	Bacteria	Proteobacteria	Betaproteobacteria	MND1	NA	NA	NA	0.0467337	0.00795061	0	0	0	0	0	0	0	0	0	0	0	0	0	0	0	0	0	0
631363	Bacteria	Proteobacteria	Betaproteobacteria	MND1	NA	NA	NA	0.000346175	0	0	0	0	0	0	0	0	0	0	0	0	0	0	0	0	0	0	0
4417400	Bacteria	Proteobacteria	Betaproteobacteria	MND1	NA	NA	NA	0.00242323	0	0	0	0	0	0	0	0	0	0	0	0	0	0	0	0	0	0	0
233959	Bacteria	Proteobacteria	Betaproteobacteria	MND1	NA	NA	NA	0	0	0	0	0	0	0	0.000251345	0	0	0	0	0	0	0	0	0	0	0	0
253630	Bacteria	Proteobacteria	Betaproteobacteria	MND1	NA	NA	NA	0.0173088	0	0	0	0	0	0	0	0	0	0	0	0	0	0	0	0	0	0	0
567553	Bacteria	Proteobacteria	Betaproteobacteria	MND1	NA	NA	NA	0.000346175	0.000548318	0	0	0	0	0	0	0	0	0	0	0	0	0	0	0	0	0	0
4383956	Bacteria	Proteobacteria	Betaproteobacteria	NA	NA	NA	NA	0.00103853	0	0	0	0	0	0	0	0	0	0	0	0	0	0	0	0	0	0	0
806581	Bacteria	Proteobacteria	Betaproteobacteria	NA	NA	NA	NA	0.0290787	0	0	0	0	0	0	0	0	0	0	0	0	0	0	0	0	0	0	0
1118783	Bacteria	Proteobacteria	Betaproteobacteria	NA	NA	NA	NA	0.000346175	0	0	0	0	0	0	0	0	0	0	0	0	0	0	0	0	0	0	0
588520	Bacteria	Proteobacteria	Betaproteobacteria	NA	NA	NA	NA	0.00484645	0	0	0	0	0	0	0	0	0	0	0	0	0	0	0	0	0	0	0
554981	Bacteria	Proteobacteria	Betaproteobacteria	NA	NA	NA	NA	0.0775433	0	0.0116239	0	0	0	0.00428793	0.00980247	0.010656	0	0	0	0	0	0	0	0	0	0	0
73760	Bacteria	Proteobacteria	Betaproteobacteria	MKC10	NA	NA	NA	0	0.000274159	0	0	0	0	0	0.000251345	0.000322909	0	0	0	0.000154151	0.000371147	0	0	0	0.000251833	0	0
199089	Bacteria	Proteobacteria	Betaproteobacteria	MKC10	NA	NA	NA	0.000346175	0	0	0	0	0	0	0.000251345	0	0	0	0	0	0	0	0	0	0	0	0
847986	Bacteria	Proteobacteria	Betaproteobacteria	MKC10	NA	NA	NA	0	0.00164495	0	0.000455801	0.000385919	0	0.000389812	0.000251345	0.000968726	0	0.00110871	0.000520429	0.000154151	0	0	0.000543514	0	0.000503665	0.000420553	0
4450647	Bacteria	Proteobacteria	Betaproteobacteria	MKC10	NA	NA	NA	0	0	0	0	0	0	0	0.000251345	0	0	0	0	0	0	0	0	0	0	0	0
579413	Bacteria	Proteobacteria	Betaproteobacteria	NA	NA	NA	NA	0	0	0	0	0	0	0	0	0	0.000270336	0	0.000520429	0.000154151	0.000371147	0	0.000271757	0	0	0	0
151835	Bacteria	Proteobacteria	Betaproteobacteria	NA	NA	NA	NA	0	0	0	0	0	0	0	0	0	0	0	0	0.000154151	0	0	0	0	0.000251833	0	0
594366	Bacteria	Proteobacteria	Betaproteobacteria	NA	NA	NA	NA	0.000346175	0	0	0.000455801	0	0	0	0.000251345	0	0	0	0	0	0	0.000252253	0	0	0	0	0.000508598
985056	Bacteria	Proteobacteria	Betaproteobacteria	Procabacteriales	Procabacteriaceae	NA	NA	0.000346175	0	0	0	0	0	0	0	0	0	0	0	0	0	0	0	0	0	0	0
788393	Bacteria	Proteobacteria	Betaproteobacteria	Neisseriales	Neisseriaceae	NA	NA	0	0	0	0	0	0	0	0	0	0	0.000277178	0	0	0	0	0	0	0	0	0
1105280	Bacteria	Proteobacteria	Betaproteobacteria	Burkholderiales	Burkholderiaceae	NA	NA	0.320558	0.0265934	0.0554949	0.0606215	0.000385919	0	0.113045	0.0804305	0.0384261	0	0	0	0.0126404	0.0155882	0.0131171	0.000271757	0	0.000251833	0.0328032	0.0162751
805207	Bacteria	Proteobacteria	Betaproteobacteria	Burkholderiales	Burkholderiaceae	NA	NA	0	0.000274159	0	0	0	0	0	0.000754036	0	0	0	0	0	0	0	0	0	0	0	0
1144189	Bacteria	Proteobacteria	Betaproteobacteria	Burkholderiales	Burkholderiaceae	Salinispora	NA	0.000346175	0	0	0	0	0	0	0	0	0	0	0	0	0	0	0	0	0	0	0
1123840	Bacteria	Proteobacteria	Betaproteobacteria	Burkholderiales	Burkholderiaceae	Salinispora	NA	0.000346175	0	0	0	0	0	0	0	0	0	0	0	0	0	0	0	0	0	0	0
107758	Bacteria	Proteobacteria	Betaproteobacteria	Burkholderiales	Burkholderiaceae	Burkholderia	NA	0	0	0	0	0	0	0	0	0	0	0	0	0	0	0	0.000271757	0	0	0	0
1086621	Bacteria	Proteobacteria	Betaproteobacteria	Burkholderiales	Burkholderiaceae	Burkholderia	NA	0.00103853	0	0	0.000455801	0	0	0	0	0	0	0	0	0	0	0	0	0	0	0	0
254031	Bacteria	Proteobacteria	Betaproteobacteria	Burkholderiales	Burkholderiaceae	Burkholderia	NA	0.00242323	0	0	0	0	0.000451044	0	0.000502691	0.000645818	0	0	0	0	0	0	0	0	0	0	0
723203	Bacteria	Proteobacteria	Betaproteobacteria	Burkholderiales	Burkholderiaceae	Burkholderia	NA	0.000346175	0	0	0	0	0	0	0	0	0	0	0	0	0	0	0	0	0	0	0
4450385	Bacteria	Proteobacteria	Betaproteobacteria	Burkholderiales	Burkholderiaceae	Burkholderia	NA	0	0.0126113	0	0.000455801	0	0	0.0428793	0.0361937	0.0132393	0	0	0	0.0069368	0.0111344	0.00605406	0.000271757	0	0	0	0
132704	Bacteria	Proteobacteria	Betaproteobacteria	Burkholderiales	Burkholderiaceae	Burkholderia	NA	0.000346175	0	0	0	0	0	0	0	0	0	0	0	0	0	0	0	0	0	0	0
4301374	Bacteria	Proteobacteria	Betaproteobacteria	Burkholderiales	Burkholderiaceae	Burkholderia	NA	0	0	0	0	0	0	0	0	0	0	0	0	0	0	0	0	0	0	0.000420553	0
1067865	Bacteria	Proteobacteria	Betaproteobacteria	Burkholderiales	Burkholderiaceae	Burkholderia	NA	0	0.000274159	0.000374966	0	0	0	0.000389812	0.000502691	0.000322909	0	0	0	0	0	0	0	0	0	0	0
802064	Bacteria	Proteobacteria	Betaproteobacteria	Burkholderiales	Burkholderiaceae	Burkholderia	NA	0.00588498	0.000274159	0.010874	0.0100276	0	0	0.00116944	0.00100538	0.00161454	0	0	0	0.000462453	0.000371147	0.000504505	0	0	0	0.00126166	0.00152579
38074	Bacteria	Proteobacteria	Betaproteobacteria	Burkholderiales	Burkholderiaceae	Burkholderia	NA	0	0	0	0	0	0	0	0	0.000322909	0	0	0	0	0	0	0	0	0	0	0
3082361	Bacteria	Proteobacteria	Betaproteobacteria	Burkholderiales	Burkholderiaceae	Burkholderia	NA	0.000346175	0	0	0	0	0	0.000389812	0.000251345	0	0	0	0	0	0	0	0	0	0	0	0
554415	Bacteria	Proteobacteria	Betaproteobacteria	Burkholderiales	Burkholderiaceae	Burkholderia	NA	0.000346175	0	0	0	0	0	0	0	0	0	0	0	0	0	0	0	0	0	0	0
643321	Bacteria	Proteobacteria	Betaproteobacteria	Burkholderiales	Burkholderiaceae	Burkholderia	NA	0	0	0	0	0	0	0	0	0	0	0	0	0.000154151	0	0	0	0	0	0	0
4311006	Bacteria	Proteobacteria	Betaproteobacteria	Burkholderiales	Burkholderiaceae	Burkholderia	NA	0	0	0	0	0	0	0	0	0	0	0	0	0	0	0.000252253	0	0	0	0	0
156580	Bacteria	Proteobacteria	Betaproteobacteria	Burkholderiales	Burkholderiaceae	Burkholderia	NA	0.000346175	0	0	0	0	0	0	0	0	0	0	0	0	0	0	0	0	0	0	0
156722	Bacteria	Proteobacteria	Betaproteobacteria	Burkholderiales	Burkholderiaceae	Burkholderia	NA	0	0	0	0	0	0	0.000389812	0	0	0	0	0	0	0	0	0	0	0	0	0
111824	Bacteria	Proteobacteria	Betaproteobacteria	Burkholderiales	Burkholderiaceae	Burkholderia	NA	0	0	0	0	0	0	0	0.000502691	0	0	0	0	0	0	0	0	0	0	0	0
306996	Bacteria	Proteobacteria	Betaproteobacteria	Burkholderiales	Burkholderiaceae	Burkholderia	NA	0	0.000274159	0	0	0	0	0	0.000502691	0	0	0	0	0	0	0	0	0	0	0	0
4057266	Bacteria	Proteobacteria	Betaproteobacteria	Burkholderiales	Burkholderiaceae	Burkholderia	NA	0.000346175	0	0	0	0	0	0	0	0	0	0	0	0	0	0	0	0	0.000251833	0	0
100149	Bacteria	Proteobacteria	Betaproteobacteria	Burkholderiales	Burkholderiaceae	Burkholderia	NA	0	0	0	0	0	0	0	0	0	0	0	0	0	0	0.000252253	0	0	0	0	0
196652	Bacteria	Proteobacteria	Betaproteobacteria	Burkholderiales	Burkholderiaceae	Burkholderia	glathei	0	0	0	0	0	0	0.000389812	0	0	0	0	0	0	0	0	0	0	0	0	0
1144796	Bacteria	Proteobacteria	Betaproteobacteria	Burkholderiales	Burkholderiaceae	Burkholderia	NA	0	0	0	0	0	0	0	0	0.000322909	0	0	0	0.000154151	0	0.000252253	0	0	0	0	0
114687	Bacteria	Proteobacteria	Betaproteobacteria	Burkholderiales	Burkholderiaceae	Burkholderia	NA	0.000346175	0	0	0	0	0	0	0	0	0	0	0	0	0	0	0	0	0	0	0
126056	Bacteria	Proteobacteria	Betaproteobacteria	Burkholderiales	Burkholderiaceae	Burkholderia	NA	0	0	0	0	0	0	0.000779624	0.000754036	0.000645818	0	0	0	0	0	0	0	0	0	0.000420553	0
3423513	Bacteria	Proteobacteria	Betaproteobacteria	Burkholderiales	Burkholderiaceae	Burkholderia	NA	0.0013847	0	0.000374966	0	0	0	0	0	0	0	0	0	0	0	0	0	0	0	0	0
663978	Bacteria	Proteobacteria	Betaproteobacteria	Burkholderiales	Burkholderiaceae	NA	NA	0.00103853	0	0	0	0	0	0	0	0	0	0	0	0	0	0	0	0	0	0	0
313830	Bacteria	Proteobacteria	Betaproteobacteria	Burkholderiales	Burkholderiaceae	Candidatus Glomeribacter	gigasporarum	0	0.000274159	0	0	0	0	0	0	0	0	0	0	0	0	0	0	0	0	0	0
821690	Bacteria	Proteobacteria	Betaproteobacteria	Burkholderiales	Burkholderiaceae	Burkholderia	andropogonis	0.000346175	0	0	0	0.000385919	0	0.0319646	0.0929978	0.135622	0	0	0	0	0	0.000504505	0.0206535	0.00942765	0	0	0
367189	Bacteria	Proteobacteria	Betaproteobacteria	Burkholderiales	Burkholderiaceae	Burkholderia	andropogonis	0.00311558	0	0	0	0.00385919	0.0072167	0	0.000754036	0.000645818	0	0	0	0	0.000371147	0	0.000271757	0	0.00805865	0	0.00203439
759507	Bacteria	Proteobacteria	Betaproteobacteria	Burkholderiales	Alcaligenaceae	NA	NA	0.0041541	0	0	0	0	0	0	0	0	0	0	0	0	0	0	0	0	0	0	0
4323379	Bacteria	Proteobacteria	Betaproteobacteria	Burkholderiales	Alcaligenaceae	NA	NA	0	0	0	0.00546961	0	0	0	0	0	0	0.000277178	0	0.000154151	0	0	0	0	0	0.00588775	0
509038	Bacteria	Proteobacteria	Betaproteobacteria	Burkholderiales	Alcaligenaceae	NA	NA	0.00761586	0	0	0	0	0	0	0	0	0	0	0	0	0	0	0	0	0	0	0
1777569	Bacteria	Proteobacteria	Betaproteobacteria	Burkholderiales	Alcaligenaceae	NA	NA	0.00103853	0	0	0	0	0	0	0	0	0	0	0	0	0	0	0	0	0	0	0
1126750	Bacteria	Proteobacteria	Betaproteobacteria	Burkholderiales	Alcaligenaceae	NA	NA	0	0	0	0	0.000385919	0	0	0	0	0	0	0	0	0	0	0	0	0	0	0
3028549	Bacteria	Proteobacteria	Betaproteobacteria	Burkholderiales	Alcaligenaceae	Sutterella	NA	0	0	0	0	0	0	0	0	0	0	0	0	0	0	0	0	0	0.000251833	0	0
831585	Bacteria	Proteobacteria	Betaproteobacteria	Burkholderiales	Alcaligenaceae	NA	NA	0	0.000274159	0	0	0.000771837	0	0	0	0	0.000270336	0	0	0.000308302	0.000371147	0.000252253	0	0	0	0	0
236197	Bacteria	Proteobacteria	Betaproteobacteria	Burkholderiales	Comamonadaceae	NA	NA	0	0	0	0	0	0	0	0	0	0	0	0	0	0	0	0.000271757	0	0	0	0
220795	Bacteria	Proteobacteria	Betaproteobacteria	Burkholderiales	NA	NA	NA	0	0	0	0	0	0	0	0	0	0	0	0	0	0	0	0	0.000448936	0	0	0
226599	Bacteria	Proteobacteria	Betaproteobacteria	Burkholderiales	NA	NA	NA	0	0	0	0	0	0	0	0	0	0	0	0	0	0	0	0	0	0.000251833	0	0
317819	Bacteria	Proteobacteria	Betaproteobacteria	Burkholderiales	Oxalobacteraceae	Polynucleobacter	NA	0	0	0	0	0	0	0	0	0	0	0.000277178	0	0	0	0	0	0	0	0	0
145533	Bacteria	Proteobacteria	Betaproteobacteria	Burkholderiales	Oxalobacteraceae	Polynucleobacter	NA	0	0.000274159	0	0	0	0	0	0	0	0	0	0	0	0	0	0	0	0	0	0
789011	Bacteria	Proteobacteria	Betaproteobacteria	Burkholderiales	Oxalobacteraceae	Polynucleobacter	NA	0	0	0	0	0.00115776	0	0.000389812	0	0	0	0	0	0	0	0	0	0.000448936	0	0	0
509575	Bacteria	Proteobacteria	Betaproteobacteria	Burkholderiales	Oxalobacteraceae	NA	NA	0	0	0	0	0	0	0	0	0	0	0	0	0.000154151	0	0	0	0	0	0	0
95469	Bacteria	Proteobacteria	Betaproteobacteria	Burkholderiales	Oxalobacteraceae	NA	NA	0	0	0	0	0	0	0	0	0	0	0.000277178	0	0.000154151	0	0	0	0	0	0	0
3655698	Bacteria	Proteobacteria	Betaproteobacteria	Burkholderiales	Oxalobacteraceae	NA	NA	0	0	0	0	0	0	0	0	0	0.000270336	0	0	0	0	0	0	0	0	0	0
321451	Bacteria	Proteobacteria	Betaproteobacteria	Burkholderiales	Oxalobacteraceae	Ralstonia	NA	0	0.000274159	0	0	0	0	0	0	0	0	0.000277178	0	0	0	0	0	0	0	0	0
161245	Bacteria	Proteobacteria	Betaproteobacteria	Burkholderiales	Oxalobacteraceae	Ralstonia	NA	0	0	0	0	0	0	0	0	0.000322909	0	0	0.000520429	0	0	0	0	0	0	0	0
177991	Bacteria	Proteobacteria	Betaproteobacteria	Burkholderiales	Oxalobacteraceae	Ralstonia	NA	0	0.0616857	0	0	0.000385919	0	0.107198	0.157845	0.214734	0.0670433	0.0881426	0.172262	0.0147985	0.0241246	0.0264865	0.0274474	0.0228957	0.000251833	0	0
252030	Bacteria	Proteobacteria	Betaproteobacteria	Burkholderiales	Oxalobacteraceae	Ralstonia	NA	0	0	0	0.000455801	0	0	0	0.000251345	0.000322909	0.000270336	0.000277178	0	0.000154151	0	0	0.000271757	0	0	0	0
141700	Bacteria	Proteobacteria	Betaproteobacteria	Burkholderiales	Oxalobacteraceae	Ralstonia	NA	0	0	0	0	0	0	0	0	0	0	0	0	0	0	0	0.000271757	0	0	0	0
154845	Bacteria	Proteobacteria	Betaproteobacteria	Burkholderiales	Oxalobacteraceae	Ralstonia	NA	0	0	0.000374966	0	0.000385919	0	0	0.000251345	0	0	0.000277178	0	0.000154151	0	0	0	0	0	0	0
437105	Bacteria	Proteobacteria	Betaproteobacteria	Burkholderiales	Oxalobacteraceae	Ralstonia	NA	0	0	0	0	0	0	0.000389812	0.000502691	0.000322909	0	0.000277178	0	0.000154151	0	0	0	0	0	0	0
354510	Bacteria	Proteobacteria	Betaproteobacteria	Burkholderiales	Oxalobacteraceae	NA	NA	0	0	0	0	0	0	0.000389812	0.000502691	0.000322909	0	0	0.000520429	0	0	0	0	0	0	0	0
214206	Bacteria	Proteobacteria	Betaproteobacteria	Burkholderiales	Oxalobacteraceae	Cupriavidus	NA	0	0	0	0	0	0	0	0	0	0	0	0	0	0	0.000252253	0.000271757	0	0	0	0
107898	Bacteria	Proteobacteria	Betaproteobacteria	Burkholderiales	Oxalobacteraceae	Cupriavidus	NA	0	0	0	0	0	0	0	0	0	0	0	0	0.000154151	0	0	0	0	0	0	0
201075	Bacteria	Proteobacteria	Betaproteobacteria	Burkholderiales	Oxalobacteraceae	Cupriavidus	NA	0	0	0	0	0	0	0	0	0	0	0	0	0.000154151	0	0.000252253	0	0	0	0	0
580571	Bacteria	Proteobacteria	Betaproteobacteria	Burkholderiales	Oxalobacteraceae	Cupriavidus	NA	0	0	0	0	0	0	0	0	0	0	0	0	0.000308302	0	0	0	0	0	0	0
749805	Bacteria	Proteobacteria	Betaproteobacteria	Burkholderiales	Oxalobacteraceae	Cupriavidus	NA	0.0200782	0.0208361	0.0348718	0.0250691	0.0459243	0.0261605	0.00623699	0.00804305	0.00871854	0.0183828	0.0205112	0.0400731	0.0388461	0.047878	0.028	0.021197	0.00987659	0.0561587	0.0151399	0.0325503
520222	Bacteria	Proteobacteria	Betaproteobacteria	Burkholderiales	Oxalobacteraceae	NA	NA	0	0	0	0	0	0	0	0	0	0	0.000277178	0	0	0	0	0	0	0	0	0
759916	Bacteria	Proteobacteria	Betaproteobacteria	Burkholderiales	Oxalobacteraceae	NA	NA	0	0.000548318	0	0	0	0	0	0	0.000322909	0	0	0	0.000154151	0.000371147	0.000252253	0	0.000448936	0	0	0
561647	Bacteria	Proteobacteria	Betaproteobacteria	Burkholderiales	Oxalobacteraceae	NA	NA	0	0.000274159	0	0	0.00154367	0	0.000389812	0.000502691	0.000968726	0	0	0	0.000462453	0	0.000504505	0	0	0	0	0
2222647	Bacteria	Proteobacteria	Betaproteobacteria	Burkholderiales	Oxalobacteraceae	NA	NA	0	0.000274159	0	0	0	0	0	0	0.000322909	0	0	0	0	0	0	0	0	0	0	0
3017023	Bacteria	Proteobacteria	Betaproteobacteria	Burkholderiales	Oxalobacteraceae	NA	NA	0	0	0	0	0	0.000451044	0	0	0	0	0	0	0.000154151	0	0	0	0	0	0	0
4320348	Bacteria	Proteobacteria	Betaproteobacteria	Burkholderiales	Oxalobacteraceae	NA	NA	0	0	0	0	0	0	0.000389812	0	0	0	0	0	0	0	0	0	0	0	0	0
816444	Bacteria	Proteobacteria	Betaproteobacteria	Burkholderiales	Oxalobacteraceae	NA	NA	0	0	0	0	0	0	0	0	0.000322909	0	0	0	0	0	0	0	0	0	0	0
4323897	Bacteria	Proteobacteria	Betaproteobacteria	Burkholderiales	Oxalobacteraceae	NA	NA	0	0	0	0	0.000385919	0	0	0	0	0	0	0	0	0	0	0	0	0	0	0
981921	Bacteria	Proteobacteria	Betaproteobacteria	Burkholderiales	Oxalobacteraceae	NA	NA	0.0155779	0.0575734	0.0971161	0.0970856	0.128897	0.101485	0.105639	0.16262	0.240567	0.0762348	0.085648	0.208692	0.0218895	0.0200419	0.0345586	0.048101	0.0260383	0.0528849	0.00546719	0.0172923
133568	Bacteria	Proteobacteria	Betaproteobacteria	Burkholderiales	Oxalobacteraceae	NA	NA	0	0.000274159	0	0	0	0	0	0.000251345	0	0	0	0	0	0	0	0	0	0	0	0
150686	Bacteria	Proteobacteria	Betaproteobacteria	Burkholderiales	Oxalobacteraceae	NA	NA	0	0	0	0	0	0	0	0	0	0	0	0	0	0	0	0	0	0.000251833	0	0
67839	Bacteria	Proteobacteria	Betaproteobacteria	Burkholderiales	Oxalobacteraceae	NA	NA	0	0	0	0	0	0	0.000389812	0	0	0	0.000277178	0	0.000308302	0	0	0.000271757	0	0	0	0
535892	Bacteria	Proteobacteria	Betaproteobacteria	Burkholderiales	Oxalobacteraceae	NA	NA	0	0	0	0	0	0	0	0.000754036	0	0.000270336	0	0	0	0	0	0	0.000448936	0	0	0
513989	Bacteria	Proteobacteria	Betaproteobacteria	Burkholderiales	Oxalobacteraceae	NA	NA	0	0	0	0	0.000385919	0	0	0	0	0	0	0	0	0	0	0	0	0	0	0
223097	Bacteria	Proteobacteria	Betaproteobacteria	Burkholderiales	Oxalobacteraceae	NA	NA	0	0	0	0	0	0	0	0	0	0	0.000277178	0	0	0	0	0	0	0	0	0
2200131	Bacteria	Proteobacteria	Betaproteobacteria	Burkholderiales	Oxalobacteraceae	NA	NA	0	0	0	0	0	0	0	0.000251345	0	0	0	0	0	0	0	0	0	0	0	0
614380	Bacteria	Proteobacteria	Betaproteobacteria	Burkholderiales	Oxalobacteraceae	NA	NA	0	0.00137079	0	0	0	0	0.000389812	0.000502691	0	0.000270336	0.00138589	0	0.00107906	0.000742294	0.000504505	0.000271757	0	0	0	0
222289	Bacteria	Proteobacteria	Betaproteobacteria	Burkholderiales	Oxalobacteraceae	NA	NA	0.000692351	0	0	0	0.000385919	0	0	0	0	0	0	0	0	0	0	0	0	0	0	0
139019	Bacteria	Proteobacteria	Betaproteobacteria	Burkholderiales	Oxalobacteraceae	NA	NA	0	0	0	0	0.000385919	0	0	0.000251345	0.000645818	0	0	0	0	0	0	0.000271757	0	0	0	0
32294	Bacteria	Proteobacteria	Betaproteobacteria	Burkholderiales	Oxalobacteraceae	NA	NA	0	0	0	0	0	0	0	0.000251345	0	0	0	0	0	0	0	0	0	0	0	0
792868	Bacteria	Proteobacteria	Betaproteobacteria	Burkholderiales	Oxalobacteraceae	NA	NA	0.0823897	0.101713	0.0734933	0.0902486	0.173663	0.196655	0.0791318	0.107324	0.124966	0.000270336	0	0.0307053	0.0516406	0.0619816	0.0403604	0	0	0.0705132	0.0487842	0.0371276
157564	Bacteria	Proteobacteria	Betaproteobacteria	Burkholderiales	Oxalobacteraceae	NA	NA	0	0	0	0	0.000385919	0	0	0	0	0	0	0	0	0	0	0	0	0	0	0
566578	Bacteria	Proteobacteria	Betaproteobacteria	Burkholderiales	Oxalobacteraceae	NA	NA	0	0.000274159	0	0	0	0	0	0.000502691	0	0	0	0	0	0	0	0	0	0	0	0
4195429	Bacteria	Proteobacteria	Betaproteobacteria	Burkholderiales	Oxalobacteraceae	NA	NA	0	0	0	0	0.000385919	0.000451044	0.000779624	0	0.000322909	0	0	0	0	0	0	0	0	0	0	0
617099	Bacteria	Proteobacteria	Betaproteobacteria	Burkholderiales	Oxalobacteraceae	NA	NA	0	0	0	0	0	0	0	0.000251345	0	0	0	0	0	0.000371147	0	0	0	0	0	0
1116171	Bacteria	Proteobacteria	Betaproteobacteria	Burkholderiales	Oxalobacteraceae	Herbaspirillum	NA	0	0	0	0	0	0	0.000779624	0.000251345	0	0	0	0	0	0	0	0	0	0	0	0
766159	Bacteria	Proteobacteria	Betaproteobacteria	Burkholderiales	Oxalobacteraceae	NA	NA	0	0.000822477	0	0	0.000385919	0	0.00272868	0.00477556	0.00548945	0.0029737	0.00110871	0.00520429	0.00123321	0	0.00126126	0.00163054	0.000897872	0.000755498	0	0
586230	Bacteria	Proteobacteria	Betaproteobacteria	Burkholderiales	Oxalobacteraceae	NA	NA	0	0	0	0	0	0	0	0	0.000322909	0	0	0	0	0	0	0	0	0	0	0
84386	Bacteria	Proteobacteria	Betaproteobacteria	Burkholderiales	Oxalobacteraceae	NA	NA	0	0	0	0	0	0	0	0	0.000968726	0	0	0.000520429	0.000154151	0	0	0	0	0	0	0
4433029	Bacteria	Proteobacteria	Betaproteobacteria	Burkholderiales	Oxalobacteraceae	NA	NA	0	0	0	0	0	0	0	0.000754036	0.000645818	0	0	0.000520429	0	0	0	0	0	0	0	0
546403	Bacteria	Proteobacteria	Betaproteobacteria	Burkholderiales	Oxalobacteraceae	Collimonas	NA	0	0	0	0	0	0	0.000779624	0.00100538	0.000645818	0	0	0.00104086	0	0	0	0	0	0	0	0
4403177	Bacteria	Proteobacteria	Betaproteobacteria	Burkholderiales	Oxalobacteraceae	Collimonas	NA	0	0	0	0	0	0.000902087	0	0	0	0	0	0	0	0	0	0	0	0	0	0
591499	Bacteria	Proteobacteria	Betaproteobacteria	Burkholderiales	Oxalobacteraceae	Oxalobacter	NA	0	0	0	0	0	0	0	0	0	0	0	0	0	0	0.000252253	0	0	0	0	0
574266	Bacteria	Proteobacteria	Betaproteobacteria	Burkholderiales	Oxalobacteraceae	Oxalobacter	NA	0	0	0	0	0	0	0	0.000251345	0	0	0	0	0	0	0	0	0	0	0	0
360508	Bacteria	Proteobacteria	Betaproteobacteria	Burkholderiales	Oxalobacteraceae	Oxalobacter	formigenes	0	0	0	0	0	0	0	0.000251345	0	0	0	0	0.000154151	0	0	0	0	0	0	0
224948	Bacteria	Proteobacteria	Betaproteobacteria	Burkholderiales	Oxalobacteraceae	NA	NA	0.000346175	0	0	0	0	0.000451044	0	0	0.000322909	0	0	0	0	0	0	0	0	0	0	0
544493	Bacteria	Proteobacteria	Betaproteobacteria	Burkholderiales	Oxalobacteraceae	NA	NA	0	0	0	0	0	0	0	0	0	0	0	0.000520429	0	0	0	0	0	0	0	0
814363	Bacteria	Proteobacteria	Betaproteobacteria	Burkholderiales	Oxalobacteraceae	NA	NA	0	0	0	0	0	0	0.00116944	0.00125673	0.000645818	0.00135168	0.000831534	0	0.000154151	0.000371147	0	0.000271757	0	0	0	0
256121	Bacteria	Proteobacteria	Betaproteobacteria	Burkholderiales	Oxalobacteraceae	NA	NA	0	0	0	0	0	0	0	0.000251345	0	0	0	0	0	0	0	0	0	0	0	0
1086575	Bacteria	Proteobacteria	Betaproteobacteria	Burkholderiales	Oxalobacteraceae	NA	NA	0	0	0.000374966	0	0	0	0	0	0	0	0	0	0	0	0	0	0	0	0	0
834784	Bacteria	Proteobacteria	Betaproteobacteria	Burkholderiales	Oxalobacteraceae	Herminiimonas	NA	0	0.000274159	0	0	0	0	0.000389812	0	0	0	0	0.000520429	0	0	0	0	0	0	0	0
278413	Bacteria	Proteobacteria	Betaproteobacteria	Burkholderiales	Oxalobacteraceae	Herminiimonas	NA	0	0	0	0	0	0	0	0	0	0	0	0	0	0	0	0	0	0	0.000841107	0
944197	Bacteria	Proteobacteria	Betaproteobacteria	Burkholderiales	Oxalobacteraceae	Herminiimonas	NA	0.000692351	0.000274159	0	0	0.000385919	0	0	0	0	0	0	0	0	0	0	0	0	0	0	0.0010172
215915	Bacteria	Proteobacteria	Betaproteobacteria	Burkholderiales	Oxalobacteraceae	Herminiimonas	NA	0	0	0	0	0	0	0	0.000251345	0	0	0	0	0	0.000371147	0	0	0	0	0	0
1026308	Bacteria	Proteobacteria	Betaproteobacteria	Burkholderiales	Oxalobacteraceae	Herminiimonas	NA	0	0	0.000374966	0	0	0.000451044	0	0	0	0	0	0	0	0	0	0	0	0	0	0
819702	Bacteria	Proteobacteria	Betaproteobacteria	Burkholderiales	Oxalobacteraceae	NA	NA	0.000346175	0.000274159	0.00524952	0	0.000771837	0.0135313	0	0.000502691	0.00129164	0	0	0.000520429	0	0	0	0	0	0.000503665	0	0.00152579
287560	Bacteria	Proteobacteria	Betaproteobacteria	Burkholderiales	Oxalobacteraceae	NA	NA	0.00103853	0	0	0	0	0	0.000389812	0	0	0	0	0	0	0	0	0	0	0	0.00126166	0
26437	Bacteria	Proteobacteria	Betaproteobacteria	Burkholderiales	Oxalobacteraceae	NA	NA	0	0	0	0	0	0	0	0	0	0	0	0	0.000154151	0	0	0	0	0	0	0
4355253	Bacteria	Proteobacteria	Betaproteobacteria	Burkholderiales	Oxalobacteraceae	NA	NA	0	0	0	0	0	0	0	0	0	0	0	0	0.000462453	0	0	0	0	0	0	0
4453355	Bacteria	Proteobacteria	Betaproteobacteria	Burkholderiales	Oxalobacteraceae	NA	NA	0	0	0	0	0	0	0	0	0	0	0	0	0	0	0	0	0	0	0.000420553	0
144380	Bacteria	Proteobacteria	Betaproteobacteria	Burkholderiales	Oxalobacteraceae	Janthinobacterium	NA	0	0	0	0	0	0	0	0	0	0	0	0	0.000154151	0	0	0	0	0	0	0
661838	Bacteria	Proteobacteria	Betaproteobacteria	Burkholderiales	Oxalobacteraceae	Janthinobacterium	NA	0	0	0	0	0	0	0	0	0	0	0	0	0.000616605	0	0	0.000271757	0	0.000755498	0	0
1060517	Bacteria	Proteobacteria	Betaproteobacteria	Burkholderiales	Oxalobacteraceae	Janthinobacterium	NA	0.00657733	0.129403	0	0	0.0308735	0.0374366	0	0	0	0.0483901	0.0598704	0.0411139	0.145056	0.194481	0.0282523	0.107616	0.0507297	0.233197	0.148455	0.152071
97163	Bacteria	Proteobacteria	Betaproteobacteria	Burkholderiales	Oxalobacteraceae	Janthinobacterium	NA	0	0	0	0	0	0	0	0	0	0	0.000277178	0.000520429	0	0	0	0	0	0	0	0
81997	Bacteria	Proteobacteria	Betaproteobacteria	Burkholderiales	Oxalobacteraceae	Janthinobacterium	NA	0.000346175	0	0	0	0	0	0	0	0	0	0	0	0	0	0	0	0	0	0	0
342502	Bacteria	Proteobacteria	Betaproteobacteria	Burkholderiales	Oxalobacteraceae	Janthinobacterium	NA	0	0	0	0	0	0	0	0	0	0	0	0	0	0	0	0	0	0.000251833	0	0
4440251	Bacteria	Proteobacteria	Betaproteobacteria	Burkholderiales	Oxalobacteraceae	Janthinobacterium	lividum	0	0.00164495	0.000749932	0	0	0	0.000389812	0.000251345	0	0.0029737	0.0024946	0	0.00107906	0.000371147	0.000252253	0.000271757	0	0	0.000420553	0
813047	Bacteria	Proteobacteria	Betaproteobacteria	Burkholderiales	Oxalobacteraceae	NA	NA	0	0	0	0	0	0	0	0	0	0	0	0	0	0.000371147	0	0	0	0	0	0
1074016	Bacteria	Proteobacteria	Betaproteobacteria	Burkholderiales	Oxalobacteraceae	NA	NA	0.000346175	0.00438654	0	0	0.00154367	0.00135313	0	0	0	0.00243302	0.00138589	0.000520429	0.00554944	0.00259803	0.000756758	0.0038046	0.000448936	0.00982148	0.00336443	0.00864616
952203	Bacteria	Proteobacteria	Betaproteobacteria	Burkholderiales	Oxalobacteraceae	NA	NA	0.00934673	0	0	0	0.000771837	0.000451044	0.000389812	0.000251345	0	0.00162202	0.00166307	0	0.000770756	0.00111344	0.00100901	0.00244581	0.000897872	0.001511	0.00168221	0.000508598
992035	Bacteria	Proteobacteria	Betaproteobacteria	Burkholderiales	Oxalobacteraceae	NA	NA	0	0	0.000374966	0	0.000385919	0	0	0	0	0	0	0	0.000154151	0	0	0	0	0	0	0.0010172
4304452	Bacteria	Proteobacteria	Betaproteobacteria	Burkholderiales	Oxalobacteraceae	NA	NA	0.000346175	0	0	0	0	0	0	0	0	0	0	0	0.000154151	0	0	0	0	0	0	0.000508598
970028	Bacteria	Proteobacteria	Betaproteobacteria	Burkholderiales	Oxalobacteraceae	NA	NA	0.000346175	0	0	0	0	0	0	0	0	0	0	0	0	0	0	0	0	0.000503665	0	0
1033018	Bacteria	Proteobacteria	Betaproteobacteria	Burkholderiales	Oxalobacteraceae	NA	NA	0.00969291	0.0263193	0.0134988	0.018232	0.0061747	0.0112761	0	0	0	0	0	0.00728601	0.0161859	0.0192996	0.00403604	0.000271757	0	0.00906598	0.0454198	0.0340761
1137185	Bacteria	Proteobacteria	Betaproteobacteria	Burkholderiales	Oxalobacteraceae	NA	NA	0	0	0	0	0	0	0	0	0	0	0	0	0	0	0	0	0	0.000251833	0	0
4358096	Bacteria	Proteobacteria	Betaproteobacteria	Burkholderiales	Oxalobacteraceae	Massilia	haematophila	0	0	0	0	0	0	0	0	0	0	0	0	0	0	0	0	0	0.000503665	0	0
200536	Bacteria	Proteobacteria	Betaproteobacteria	Burkholderiales	Oxalobacteraceae	NA	NA	0	0	0	0	0	0	0	0	0	0	0	0	0.000154151	0	0	0	0	0	0	0
560241	Bacteria	Proteobacteria	Betaproteobacteria	Burkholderiales	Oxalobacteraceae	NA	NA	0	0	0	0	0	0	0	0	0	0	0.000277178	0	0	0	0	0	0	0	0	0.000508598
537961	Bacteria	Proteobacteria	Betaproteobacteria	Burkholderiales	Oxalobacteraceae	NA	NA	0.0259631	0.000822477	0.21598	0.154061	0.139317	0.213795	0.00155925	0.00351883	0.003552	0.000540672	0.00194025	0.00416344	0.000308302	0.000371147	0.000504505	0.000815271	0.000897872	0.0929263	0.0063083	0.0340761
1105388	Bacteria	Proteobacteria	Betaproteobacteria	Burkholderiales	Oxalobacteraceae	NA	NA	0	0	0	0	0	0.000451044	0	0	0	0	0	0	0	0	0	0	0	0	0	0
584422	Bacteria	Proteobacteria	Betaproteobacteria	Burkholderiales	Oxalobacteraceae	NA	NA	0	0	0.0011249	0	0	0	0	0.000251345	0	0	0.000277178	0	0	0	0	0	0	0	0	0
590601	Bacteria	Proteobacteria	Betaproteobacteria	Burkholderiales	Oxalobacteraceae	NA	NA	0.000346175	0.00246743	0.0686187	0.00273481	0.00270143	0.0667545	0.00467774	0.0108078	0.0145309	0.0037847	0.00609792	0.0114494	0.000462453	0.000742294	0.00201802	0.00217405	0.00134681	0.00125916	0	0.010172
561157	Bacteria	Proteobacteria	Betaproteobacteria	Burkholderiales	Oxalobacteraceae	NA	NA	0	0.0564767	0	0	0.000385919	0	0.100182	0.18876	0.191808	0.0762348	0.0870339	0.18215	0.0121779	0.0174439	0.0287568	0.0236428	0.0219979	0	0	0
533341	Bacteria	Proteobacteria	Betaproteobacteria	Burkholderiales	Oxalobacteraceae	NA	NA	0	0	0	0	0.000385919	0	0	0	0	0	0	0	0	0	0	0	0	0	0	0
1126662	Bacteria	Proteobacteria	Betaproteobacteria	Burkholderiales	Oxalobacteraceae	NA	NA	0.00207705	0	0	0	0	0	0	0	0	0.000270336	0	0	0.000462453	0.000371147	0	0	0	0.00176283	0.000841107	0.0010172
1123672	Bacteria	Proteobacteria	Betaproteobacteria	Burkholderiales	Oxalobacteraceae	NA	NA	0.000346175	0	0	0	0	0	0	0	0	0	0	0	0	0	0	0	0	0	0	0
3974035	Bacteria	Proteobacteria	Betaproteobacteria	Burkholderiales	Oxalobacteraceae	NA	NA	0	0.000548318	0	0	0	0	0	0.000251345	0	0	0	0	0	0	0	0	0	0	0	0
585689	Bacteria	Proteobacteria	Betaproteobacteria	Burkholderiales	Oxalobacteraceae	NA	NA	0	0	0	0	0	0.000451044	0	0	0.000322909	0	0	0.000520429	0	0	0.000252253	0	0	0	0	0
821579	Bacteria	Proteobacteria	Betaproteobacteria	Burkholderiales	Oxalobacteraceae	NA	NA	0	0	0	0	0.000771837	0	0	0	0	0	0	0	0	0	0	0	0	0	0	0
4324234	Bacteria	Proteobacteria	Betaproteobacteria	Burkholderiales	Oxalobacteraceae	NA	NA	0	0.000274159	0	0	0	0	0	0	0.000322909	0	0	0	0	0	0	0	0	0	0	0
325947	Bacteria	Proteobacteria	Betaproteobacteria	Burkholderiales	Oxalobacteraceae	NA	NA	0	0	0	0	0	0	0	0	0	0	0	0.000520429	0	0	0	0	0	0	0	0
4369970	Bacteria	Proteobacteria	Betaproteobacteria	Burkholderiales	Oxalobacteraceae	NA	NA	0	0	0	0	0	0	0	0	0	0	0	0	0	0	0	0	0	0	0	0.000508598
137464	Bacteria	Proteobacteria	Betaproteobacteria	Burkholderiales	Oxalobacteraceae	NA	NA	0	0.000274159	0	0	0	0	0	0	0	0	0	0	0	0	0	0	0	0	0	0
4328903	Bacteria	Proteobacteria	Betaproteobacteria	Burkholderiales	Oxalobacteraceae	NA	NA	0	0	0	0	0	0	0	0	0.000322909	0	0	0	0	0	0	0	0	0	0	0
581409	Bacteria	Proteobacteria	Betaproteobacteria	Burkholderiales	Oxalobacteraceae	NA	NA	0	0	0.000374966	0	0.000385919	0	0.000389812	0	0.000322909	0	0	0	0	0	0	0	0	0.000251833	0.000420553	0
677064	Bacteria	Proteobacteria	Betaproteobacteria	Burkholderiales	Oxalobacteraceae	NA	NA	0	0	0	0	0	0	0	0	0	0	0	0	0.000154151	0	0	0.000271757	0	0	0	0
125520	Bacteria	Proteobacteria	Betaproteobacteria	Burkholderiales	Oxalobacteraceae	NA	NA	0	0	0	0	0.000385919	0	0	0	0	0	0	0	0.000308302	0	0.000252253	0	0	0.001511	0.000420553	0
1105574	Bacteria	Proteobacteria	Betaproteobacteria	Burkholderiales	Oxalobacteraceae	NA	NA	0.189358	0.0175462	0.0761181	0.0674585	0.0200678	0.0378877	0.0315748	0.0231238	0	0.0432538	0.0548812	0.000520429	0.0439331	0.0679199	0.0171532	0.0298933	0.0157128	0.245537	0.256958	0.238532
126195	Bacteria	Proteobacteria	Betaproteobacteria	Burkholderiales	Oxalobacteraceae	NA	NA	0	0	0	0	0	0	0	0.000251345	0	0	0	0	0	0	0	0	0	0	0	0
4298047	Bacteria	Proteobacteria	Betaproteobacteria	Burkholderiales	Oxalobacteraceae	NA	NA	0	0	0.000374966	0	0	0.000451044	0	0	0	0	0	0	0	0	0	0	0	0	0	0
106310	Bacteria	Proteobacteria	Betaproteobacteria	Burkholderiales	Oxalobacteraceae	NA	NA	0	0	0	0	0	0	0.000389812	0	0	0	0	0	0	0	0	0	0	0	0	0
819708	Bacteria	Proteobacteria	Betaproteobacteria	Burkholderiales	Oxalobacteraceae	NA	NA	0	0	0	0	0	0	0	0	0	0	0	0	0	0	0	0	0	0	0.000420553	0
509212	Bacteria	Proteobacteria	Betaproteobacteria	Burkholderiales	Oxalobacteraceae	NA	NA	0	0.0150787	0	0	0	0	0	0	0	0.000270336	0	0.00260215	0.0066285	0.010021	0.00227027	0	0	0	0	0
266211	Bacteria	Proteobacteria	Betaproteobacteria	Burkholderiales	Oxalobacteraceae	NA	NA	0	0	0	0	0	0	0.000389812	0	0	0	0	0	0.000154151	0.000371147	0	0	0	0	0	0
93530	Bacteria	Proteobacteria	Betaproteobacteria	Burkholderiales	Oxalobacteraceae	NA	NA	0	0	0	0	0	0	0	0	0.000968726	0	0	0	0	0	0	0	0	0	0	0
213238	Bacteria	Proteobacteria	Betaproteobacteria	Burkholderiales	Oxalobacteraceae	NA	NA	0.000346175	0	0	0	0	0	0	0	0	0	0.000554356	0	0	0	0	0	0	0	0	0
4313650	Bacteria	Proteobacteria	Betaproteobacteria	Burkholderiales	Oxalobacteraceae	NA	NA	0	0.000274159	0	0	0	0	0	0	0	0	0	0	0	0	0	0	0	0	0	0
585221	Bacteria	Proteobacteria	Betaproteobacteria	Burkholderiales	Oxalobacteraceae	NA	NA	0	0	0	0	0	0	0	0	0	0	0	0	0	0	0.000252253	0	0	0	0	0
617340	Bacteria	Proteobacteria	Betaproteobacteria	Burkholderiales	Oxalobacteraceae	NA	NA	0	0	0	0	0	0	0	0.000502691	0	0	0	0	0	0	0.000252253	0	0.000448936	0	0	0
4418678	Bacteria	Proteobacteria	Betaproteobacteria	Burkholderiales	Oxalobacteraceae	NA	NA	0.000692351	0	0	0	0	0	0.000779624	0	0.000645818	0	0	0	0.000154151	0	0	0	0	0	0	0
2194872	Bacteria	Proteobacteria	Betaproteobacteria	Burkholderiales	Oxalobacteraceae	NA	NA	0.000346175	0.12392	0.0172484	0.00774862	0.0119635	0.0139824	0.0545737	0.0301614	0.0232494	0.0940769	0.0584846	0.0234193	0.225369	0.0493626	0.190451	0.341598	0.0386085	0.00730315	0.00714941	0.00610317
4425629	Bacteria	Proteobacteria	Betaproteobacteria	Burkholderiales	Oxalobacteraceae	NA	NA	0	0.000548318	0	0	0	0	0	0	0	0	0	0	0.000154151	0.000371147	0	0.000543514	0	0	0	0
144554	Bacteria	Proteobacteria	Betaproteobacteria	Burkholderiales	NA	NA	NA	0	0	0	0	0	0	0	0.000251345	0	0	0	0	0	0	0	0	0	0	0	0
4483034	Bacteria	Proteobacteria	Betaproteobacteria	Burkholderiales	NA	NA	NA	0.00173088	0.00411238	0.000374966	0.000911602	0.00849021	0.000902087	0.00545737	0.00427287	0.00484363	0.00594739	0.00637509	0.00260215	0.00400793	0.00148459	0.00504505	0.00625041	0.00269361	0.00730315	0	0.000508598
4445604	Bacteria	Proteobacteria	Betaproteobacteria	Burkholderiales	NA	NA	NA	0	0	0	0	0	0	0.000389812	0.000251345	0.000322909	0	0	0	0.000308302	0	0	0	0	0	0	0
275810	Bacteria	Proteobacteria	Betaproteobacteria	Burkholderiales	NA	NA	NA	0	0	0	0	0	0	0	0	0	0	0	0	0	0	0	0	0	0	0	0.000508598
150430	Bacteria	Proteobacteria	Betaproteobacteria	Burkholderiales	NA	NA	NA	0	0	0	0	0	0.000451044	0	0	0	0	0	0	0	0	0	0	0	0	0	0
2979771	Bacteria	Proteobacteria	Betaproteobacteria	Burkholderiales	NA	NA	NA	0	0	0	0	0.000385919	0	0	0	0	0	0	0	0	0	0	0	0	0	0	0
109382	Bacteria	Proteobacteria	Betaproteobacteria	Burkholderiales	NA	NA	NA	0	0	0	0	0	0	0	0	0	0	0	0	0	0	0	0	0	0.000251833	0	0
4319239	Bacteria	Proteobacteria	Betaproteobacteria	Burkholderiales	NA	NA	NA	0	0.0372856	0.000374966	0	0	0	0.0300155	0.049515	0.0500509	0	0.000554356	0.010929	0.0191147	0.0367436	0.0169009	0	0	0	0	0
217330	Bacteria	Proteobacteria	Betaproteobacteria	Burkholderiales	NA	NA	NA	0	0	0	0	0	0	0	0	0.000322909	0	0	0	0	0	0	0	0	0.000251833	0	0
104369	Bacteria	Proteobacteria	Betaproteobacteria	Burkholderiales	NA	NA	NA	0	0	0	0	0.000385919	0	0	0	0	0	0	0	0	0	0	0	0	0	0	0
368334	Bacteria	Proteobacteria	Betaproteobacteria	Burkholderiales	NA	NA	NA	0.000346175	0.00109664	0	0	0.000385919	0.000451044	0.000779624	0.000502691	0.000645818	0	0.00138589	0.00156129	0.000770756	0.00371147	0.000504505	0.000815271	0.000448936	0.00176283	0	0.000508598
4466827	Bacteria	Proteobacteria	Betaproteobacteria	Burkholderiales	NA	NA	NA	0	0.000548318	0	0	0.000385919	0	0.000779624	0.000502691	0.000968726	0	0	0	0	0	0.000252253	0	0	0	0	0
4312847	Bacteria	Proteobacteria	Betaproteobacteria	Burkholderiales	NA	NA	NA	0.0013847	0.000548318	0	0	0	0	0.000779624	0.000754036	0.000322909	0.000540672	0.000277178	0	0.000462453	0.000371147	0	0.000543514	0	0.00100733	0	0
4315672	Bacteria	Proteobacteria	Betaproteobacteria	Burkholderiales	NA	NA	NA	0	0	0	0	0	0	0	0	0	0	0	0	0.000154151	0	0	0	0	0	0	0
277768	Bacteria	Proteobacteria	Betaproteobacteria	Burkholderiales	NA	NA	NA	0	0.000274159	0	0	0	0	0	0.000754036	0.000322909	0	0	0	0	0.000371147	0.000252253	0	0	0	0	0
570888	Bacteria	Proteobacteria	Betaproteobacteria	Burkholderiales	NA	NA	NA	0	0	0	0	0	0	0	0	0	0	0.000277178	0	0	0	0	0	0	0	0	0
1932547	Bacteria	Proteobacteria	Betaproteobacteria	Burkholderiales	NA	NA	NA	0.0013847	0	0	0	0	0	0	0	0	0	0	0	0	0	0	0	0	0	0	0
325906	Bacteria	Proteobacteria	Betaproteobacteria	Burkholderiales	NA	NA	NA	0.0013847	0	0	0	0	0	0	0	0	0	0	0	0	0	0	0	0	0	0	0
790550	Bacteria	Proteobacteria	Betaproteobacteria	Burkholderiales	NA	NA	NA	0.000692351	0	0	0	0	0	0	0	0	0	0	0	0	0	0	0	0	0	0	0
3169284	Bacteria	Proteobacteria	Betaproteobacteria	Burkholderiales	NA	NA	NA	0	0	0	0	0	0	0	0	0	0	0	0	0	0	0	0	0	0.000251833	0	0
840045	Bacteria	Proteobacteria	Betaproteobacteria	Burkholderiales	NA	NA	NA	0	0.000274159	0	0	0.000385919	0	0	0	0	0	0	0	0.000154151	0.000371147	0	0	0.000448936	0	0	0
99071	Bacteria	Proteobacteria	Betaproteobacteria	Burkholderiales	NA	NA	NA	0	0	0.000374966	0	0	0	0	0	0	0	0	0	0	0	0	0	0	0	0	0
804011	Bacteria	Proteobacteria	Betaproteobacteria	Burkholderiales	NA	NA	NA	0	0.000274159	0	0	0	0	0	0.000754036	0	0	0	0	0	0.000371147	0.000252253	0	0	0	0	0
141532	Bacteria	Proteobacteria	Betaproteobacteria	Burkholderiales	NA	NA	NA	0	0	0	0	0	0	0.000389812	0.00125673	0.000968726	0.000540672	0.000554356	0.000520429	0	0	0.000252253	0.000271757	0	0	0	0
788519	Bacteria	Proteobacteria	Betaproteobacteria	Burkholderiales	NA	NA	NA	0	0	0	0.000455801	0	0	0.000389812	0	0.000968726	0	0	0	0	0	0	0	0	0	0.000420553	0
3590037	Bacteria	Proteobacteria	Betaproteobacteria	Burkholderiales	Alcaligenaceae	NA	NA	0	0	0	0	0.000771837	0	0	0	0	0	0	0	0	0	0	0	0	0	0	0
572566	Bacteria	Proteobacteria	Betaproteobacteria	Burkholderiales	Alcaligenaceae	NA	NA	0	0	0	0	0.000385919	0	0	0	0	0	0	0	0	0	0	0	0	0	0	0
839270	Bacteria	Proteobacteria	Betaproteobacteria	Burkholderiales	Alcaligenaceae	NA	NA	0	0	0	0.000455801	0	0	0	0	0	0	0	0.000520429	0.000154151	0	0.000252253	0	0	0	0	0
661229	Bacteria	Proteobacteria	Betaproteobacteria	Burkholderiales	Alcaligenaceae	NA	NA	0	0	0	0	0.00154367	0.000451044	0.000389812	0.00100538	0.000322909	0	0.000277178	0	0.000616605	0	0.000252253	0.000543514	0.000897872	0.00125916	0	0
309818	Bacteria	Proteobacteria	Betaproteobacteria	Burkholderiales	Alcaligenaceae	NA	NA	0	0	0	0	0	0	0	0	0	0	0	0	0	0	0	0	0	0.000251833	0	0
149330	Bacteria	Proteobacteria	Betaproteobacteria	Burkholderiales	Alcaligenaceae	Pigmentiphaga	NA	0	0	0	0	0	0	0	0	0	0	0	0	0.000154151	0	0	0	0	0	0	0
108905	Bacteria	Proteobacteria	Betaproteobacteria	Burkholderiales	Alcaligenaceae	Pigmentiphaga	NA	0	0	0	0	0	0	0	0	0	0	0	0	0	0	0	0	0	0.000251833	0	0
725402	Bacteria	Proteobacteria	Betaproteobacteria	Burkholderiales	Alcaligenaceae	Pigmentiphaga	NA	0.000346175	0.00904724	0.0179984	0.0214226	0.0366623	0.0320241	0.0350831	0.0223697	0.000322909	0.0318997	0.0304896	0.103045	0.0248183	0.0408262	0.0227027	0.0535361	0.0125702	0.0687503	0.0542514	0.0508598
820379	Bacteria	Proteobacteria	Betaproteobacteria	Burkholderiales	Alcaligenaceae	NA	NA	0	0	0	0	0	0	0	0	0	0	0	0	0	0	0	0	0	0.000251833	0	0
653007	Bacteria	Proteobacteria	Betaproteobacteria	Burkholderiales	Alcaligenaceae	NA	NA	0.000692351	0.000822477	0	0	0.00347327	0.000451044	0.00155925	0.000754036	0.000322909	0.000811008	0.000554356	0.00156129	0.00123321	0.000371147	0.000504505	0.00163054	0	0.00176283	0	0
268968	Bacteria	Proteobacteria	Betaproteobacteria	Burkholderiales	Alcaligenaceae	Achromobacter	NA	0	0	0	0	0.000771837	0.000451044	0.000389812	0	0	0	0	0	0.000308302	0	0	0	0	0	0	0
423327	Bacteria	Proteobacteria	Betaproteobacteria	Burkholderiales	Alcaligenaceae	Achromobacter	NA	0	0	0	0	0.00154367	0.000451044	0.000779624	0.000251345	0.000322909	0	0.000277178	0	0.000462453	0.00111344	0.00100901	0.000815271	0	0.000503665	0.000420553	0
241343	Bacteria	Proteobacteria	Betaproteobacteria	Burkholderiales	Alcaligenaceae	Achromobacter	NA	0	0.000548318	0	0	0.000385919	0	0	0.000251345	0	0	0	0	0.000308302	0.000371147	0	0.000271757	0	0	0	0
139278	Bacteria	Proteobacteria	Betaproteobacteria	Burkholderiales	Alcaligenaceae	Achromobacter	NA	0	0.000274159	0	0	0.00115776	0	0.000779624	0.000502691	0	0	0.000277178	0.00104086	0.000308302	0.000371147	0	0.000543514	0.000897872	0	0	0
234866	Bacteria	Proteobacteria	Betaproteobacteria	Burkholderiales	Alcaligenaceae	Achromobacter	NA	0	0.000822477	0	0	0.00115776	0	0.000389812	0.000251345	0.000322909	0.000540672	0	0	0.000462453	0.000742294	0	0.000543514	0	0.000503665	0	0
256643	Bacteria	Proteobacteria	Betaproteobacteria	Burkholderiales	Alcaligenaceae	Achromobacter	NA	0	0	0.000749932	0	0.0042451	0.00180417	0	0	0	0	0	0	0	0	0	0	0	0.00302199	0	0.0010172
1060234	Bacteria	Proteobacteria	Betaproteobacteria	Burkholderiales	Alcaligenaceae	Achromobacter	NA	0	0	0	0.000455801	0	0.00225522	0	0	0	0	0	0	0	0	0	0	0	0.000251833	0.000420553	0
332634	Bacteria	Proteobacteria	Betaproteobacteria	Burkholderiales	Alcaligenaceae	Achromobacter	NA	0	0.000274159	0	0	0.000385919	0	0	0	0	0.000270336	0	0	0.000308302	0.000371147	0	0.000271757	0.000448936	0	0	0
68622	Bacteria	Proteobacteria	Betaproteobacteria	Burkholderiales	Alcaligenaceae	Achromobacter	NA	0	0.000274159	0	0	0	0	0.000779624	0	0.000322909	0	0	0	0.000308302	0.000371147	0.000252253	0	0.000897872	0	0	0
135965	Bacteria	Proteobacteria	Betaproteobacteria	Burkholderiales	Alcaligenaceae	Achromobacter	NA	0.000346175	0	0	0.000455801	0.000385919	0	0	0	0	0	0	0	0	0	0	0	0	0.000251833	0	0
241186	Bacteria	Proteobacteria	Betaproteobacteria	Burkholderiales	Alcaligenaceae	Achromobacter	NA	0	0.000274159	0	0	0	0	0	0	0	0	0	0	0	0	0	0	0	0	0	0
89748	Bacteria	Proteobacteria	Betaproteobacteria	Burkholderiales	Alcaligenaceae	Achromobacter	NA	0.000346175	0.00109664	0	0	0.000385919	0	0	0.000502691	0	0.000270336	0	0.000520429	0.000462453	0.000371147	0.000252253	0.000271757	0	0	0.000841107	0
558264	Bacteria	Proteobacteria	Betaproteobacteria	Burkholderiales	Alcaligenaceae	Achromobacter	NA	0.00311558	0.0205619	0.22123	0.251602	0.0343468	0.657622	0.0210498	0.0158348	0.00419781	0.00459571	0.00776098	0.0286236	0.0141819	0.02264	0.00857659	0.0192947	0.00404042	0.0203984	0.490365	0.401284
142658	Bacteria	Proteobacteria	Betaproteobacteria	Burkholderiales	Alcaligenaceae	Achromobacter	NA	0	0	0.000374966	0	0.000385919	0	0.000389812	0.000251345	0	0	0	0	0.000154151	0.000371147	0	0.000543514	0	0.000503665	0	0.000508598
625060	Bacteria	Proteobacteria	Betaproteobacteria	Burkholderiales	Alcaligenaceae	Achromobacter	NA	0	0.000548318	0.00262476	0.165	0.00115776	0.00225522	0.00116944	0.000754036	0.000322909	0	0.000277178	0.000520429	0	0	0.000504505	0.000271757	0	0.000503665	0.263266	0.0010172
68617	Bacteria	Proteobacteria	Betaproteobacteria	Burkholderiales	Alcaligenaceae	Achromobacter	NA	0	0	0	0	0	0	0	0	0.000322909	0	0.000277178	0	0	0.000371147	0	0	0	0.000503665	0	0
565246	Bacteria	Proteobacteria	Betaproteobacteria	Burkholderiales	Alcaligenaceae	NA	NA	0.000346175	0	0	0	0	0	0	0	0	0	0	0	0	0	0	0	0	0	0	0
68623	Bacteria	Proteobacteria	Betaproteobacteria	Burkholderiales	Alcaligenaceae	NA	NA	0	0	0	0	0	0	0	0	0	0	0	0	0	0.000371147	0	0.000543514	0	0	0	0
68624	Bacteria	Proteobacteria	Betaproteobacteria	Burkholderiales	Alcaligenaceae	NA	NA	0	0.000274159	0	0	0.000771837	0	0	0	0	0	0	0	0.000154151	0	0	0.000271757	0	0.000503665	0	0.000508598
307057	Bacteria	Proteobacteria	Betaproteobacteria	Burkholderiales	Alcaligenaceae	NA	NA	0	0	0	0.000455801	0.000385919	0.000902087	0	0.000502691	0	0.000270336	0	0.000520429	0.000462453	0	0	0.000271757	0.000448936	0	0.00126166	0.000508598
1147718	Bacteria	Proteobacteria	Betaproteobacteria	Burkholderiales	Alcaligenaceae	NA	NA	0.00173088	0	0.00374966	0	0.111916	0.00947192	0	0.000251345	0	0.000540672	0.000554356	0	0.000770756	0	0	0.000271757	0	0.0758016	0.00294387	0.00864616
2796295	Bacteria	Proteobacteria	Betaproteobacteria	Burkholderiales	Alcaligenaceae	NA	NA	0	0	0	0	0	0.000451044	0	0	0	0	0	0	0	0	0	0	0	0	0	0
948512	Bacteria	Proteobacteria	Betaproteobacteria	Burkholderiales	Alcaligenaceae	NA	NA	0.00103853	0.00191911	0.011249	0.00364641	0.0158227	0.0496148	0.00194906	0.000754036	0.000322909	0.0210862	0.0221742	0.0405935	0.00123321	0.00111344	0.00857659	0.0038046	0.000897872	0.00478482	0.00672885	0.0167837
346019	Bacteria	Proteobacteria	Betaproteobacteria	Burkholderiales	Alcaligenaceae	NA	NA	0	0	0	0	0	0	0	0	0	0.000270336	0	0	0	0	0	0	0	0	0	0
1107159	Bacteria	Proteobacteria	Betaproteobacteria	Burkholderiales	Alcaligenaceae	NA	NA	0	0	0	0	0	0	0	0	0	0	0	0.000520429	0	0	0	0	0	0	0	0
334110	Bacteria	Proteobacteria	Betaproteobacteria	Burkholderiales	Alcaligenaceae	NA	NA	0	0.000274159	0	0	0	0	0	0	0	0	0	0	0	0	0	0	0	0	0	0
808911	Bacteria	Proteobacteria	Betaproteobacteria	Burkholderiales	Alcaligenaceae	Denitrobacter	NA	0.000346175	0	0	0	0	0	0	0	0	0	0	0	0	0	0.000252253	0	0	0	0	0
562181	Bacteria	Proteobacteria	Betaproteobacteria	Burkholderiales	Alcaligenaceae	NA	NA	0	0	0	0	0	0	0	0.000251345	0	0	0	0.000520429	0	0	0	0	0	0	0	0
512238	Bacteria	Proteobacteria	Betaproteobacteria	Burkholderiales	Alcaligenaceae	NA	NA	0	0	0	0	0	0.000451044	0	0	0	0	0	0	0.000154151	0.000371147	0	0	0	0	0	0
752321	Bacteria	Proteobacteria	Betaproteobacteria	Burkholderiales	Alcaligenaceae	Tetrathiobacter	kashmirensis	0	0	0.000374966	0	0	0	0	0	0	0	0	0	0	0	0	0	0	0	0	0
1140859	Bacteria	Proteobacteria	Betaproteobacteria	Burkholderiales	Alcaligenaceae	NA	NA	0.000346175	0	0	0	0	0	0	0	0	0	0	0	0	0	0	0	0	0	0	0
556028	Bacteria	Proteobacteria	Betaproteobacteria	Burkholderiales	Alcaligenaceae	NA	NA	0	0	0	0.000455801	0	0	0	0.000251345	0	0	0	0	0	0	0	0	0	0	0	0
111967	Bacteria	Proteobacteria	Betaproteobacteria	Burkholderiales	NA	NA	NA	0	0	0	0	0	0	0	0	0	0.000270336	0.000277178	0	0	0	0	0	0	0	0	0
81664	Bacteria	Proteobacteria	Betaproteobacteria	Burkholderiales	Burkholderiaceae	NA	NA	0	0.000274159	0	0.000911602	0.000385919	0	0.000389812	0.000251345	0	0	0	0.000520429	0.000308302	0.000371147	0	0.000543514	0	0.000503665	0.00126166	0
4344943	Bacteria	Proteobacteria	Betaproteobacteria	Burkholderiales	Burkholderiaceae	Lautropia	NA	0	0	0	0	0	0	0	0	0	0	0	0	0	0	0	0	0	0.000755498	0	0
4305788	Bacteria	Proteobacteria	Betaproteobacteria	Burkholderiales	Burkholderiaceae	Lautropia	NA	0	0	0.000374966	0	0	0	0	0.000502691	0	0	0	0.000520429	0.000154151	0	0.000252253	0.00108703	0.000448936	0	0	0
4315538	Bacteria	Proteobacteria	Betaproteobacteria	Burkholderiales	Burkholderiaceae	Lautropia	NA	0	0.217134	0	0	0.00154367	0	0.222972	0.199568	0.0668421	0.0732611	0.088697	0.320585	0.197159	0.328094	0.149081	0.222841	0.091134	0.001511	0	0
4426982	Bacteria	Proteobacteria	Betaproteobacteria	Burkholderiales	Burkholderiaceae	Lautropia	NA	0	0.000274159	0	0	0	0	0	0	0	0	0	0	0	0	0	0	0	0	0	0
4419825	Bacteria	Proteobacteria	Betaproteobacteria	Burkholderiales	Burkholderiaceae	Lautropia	NA	0	0	0	0	0	0	0	0	0	0	0	0	0	0	0	0	0	0.000251833	0	0
1084417	Bacteria	Proteobacteria	Betaproteobacteria	Burkholderiales	Burkholderiaceae	Lautropia	NA	0.0643886	0.431252	0.191608	0.00683701	0.975216	0.515994	0.484926	0.353392	0.161131	0.13652	0.139143	0.673436	0.415437	0.524802	0.313045	0.579386	0.158474	0.640914	0.0546719	0.351441
4298041	Bacteria	Proteobacteria	Betaproteobacteria	Burkholderiales	Burkholderiaceae	Lautropia	NA	0.000692351	0.000274159	0	0	0.000385919	0	0.000779624	0.000251345	0.000322909	0	0.000277178	0.00156129	0.00107906	0.000742294	0.000504505	0.000543514	0	0.000251833	0	0
4296059	Bacteria	Proteobacteria	Betaproteobacteria	Burkholderiales	Burkholderiaceae	Lautropia	NA	0	0	0	0	0.000771837	0.000451044	0.000389812	0	0	0	0	0.000520429	0.000154151	0.000371147	0	0	0	0.000503665	0	0
887694	Bacteria	Proteobacteria	Betaproteobacteria	Burkholderiales	Burkholderiaceae	Lautropia	NA	0	0	0	0	0.00115776	0	0.000389812	0	0	0	0	0	0.000308302	0	0	0	0	0.00100733	0	0
241991	Bacteria	Proteobacteria	Betaproteobacteria	Burkholderiales	Comamonadaceae	NA	NA	0.000692351	0	0	0	0	0	0	0	0	0	0	0	0	0	0	0	0	0	0	0
957166	Bacteria	Proteobacteria	Betaproteobacteria	Burkholderiales	Comamonadaceae	NA	NA	0	0	0	0	0.000385919	0	0	0	0	0	0	0	0	0	0	0	0	0	0	0
64874	Bacteria	Proteobacteria	Betaproteobacteria	Burkholderiales	Comamonadaceae	NA	NA	0	0	0	0	0	0	0	0	0	0	0	0	0.000154151	0.000371147	0	0	0	0	0	0
624045	Bacteria	Proteobacteria	Betaproteobacteria	Burkholderiales	NA	NA	NA	0	0	0	0	0	0	0	0	0	0.000270336	0.000277178	0	0	0	0	0	0	0	0	0
545662	Bacteria	Proteobacteria	Betaproteobacteria	Burkholderiales	NA	NA	NA	0	0	0	0	0.000385919	0	0	0	0	0	0	0	0	0	0	0	0	0	0	0
1019747	Bacteria	Proteobacteria	Betaproteobacteria	Burkholderiales	NA	NA	NA	0	0.00493486	0.000374966	0	0.00694653	0	0.00233887	0.00377018	0.00129164	0.000811008	0.00110871	0.00312258	0.00138736	0.00482491	0.00252253	0.00163054	0.00224468	0.00453299	0.000420553	0
3447869	Bacteria	Proteobacteria	Betaproteobacteria	Burkholderiales	NA	NA	NA	0	0	0	0	0	0	0	0	0	0	0	0.000520429	0.000154151	0	0	0	0	0	0	0
1109947	Bacteria	Proteobacteria	Betaproteobacteria	NA	NA	NA	NA	0.000346175	0	0	0	0	0	0	0	0	0	0	0	0	0	0	0	0	0	0	0
4477821	Bacteria	Proteobacteria	Betaproteobacteria	Thiobacterales	NA	NA	NA	0	0	0	0	0	0	0	0	0	0	0	0	0.000154151	0	0	0.000271757	0	0	0	0
252487	Bacteria	Proteobacteria	Betaproteobacteria	Thiobacterales	NA	NA	NA	0.000692351	0	0.000374966	0	0	0	0	0	0	0	0	0	0	0	0	0	0	0	0	0
758253	Bacteria	Proteobacteria	Betaproteobacteria	Thiobacterales	NA	NA	NA	0	0.000822477	0.0011249	0.000455801	0.00463102	0.00135313	0.00155925	0.00100538	0.000645818	0.000540672	0.000831534	0.00104086	0.000924907	0.00148459	0.00100901	0.00163054	0	0.00226649	0.000420553	0.000508598
248472	Bacteria	Proteobacteria	Betaproteobacteria	Thiobacterales	NA	NA	NA	0	0.000274159	0	0	0	0	0.000389812	0.000251345	0	0	0.000277178	0	0.000154151	0	0.000252253	0	0	0	0	0
868849	Bacteria	Proteobacteria	Betaproteobacteria	Thiobacterales	NA	NA	NA	0.0107314	0.000274159	0.0116239	0.0246133	0.00115776	0.000451044	0.00194906	0.000251345	0	0.000811008	0.000277178	0.00104086	0.00154151	0.00296918	0.000252253	0.000543514	0.000448936	0.00201466	0.00378498	0.00152579
109307	Bacteria	Proteobacteria	Betaproteobacteria	Thiobacterales	NA	NA	NA	0	0.000274159	0	0	0	0	0	0.000251345	0	0	0	0	0.000154151	0.000742294	0.000252253	0.000271757	0	0	0	0
1114069	Bacteria	Proteobacteria	Betaproteobacteria	Thiobacterales	NA	NA	NA	0	0.000274159	0.000374966	0	0	0	0	0.00100538	0	0.000270336	0.000277178	0	0.000154151	0.00148459	0.000504505	0.000543514	0	0.000251833	0	0.000508598
1110426	Bacteria	Proteobacteria	Betaproteobacteria	Thiobacterales	NA	NA	NA	0	0	0	0	0.000385919	0	0	0	0	0	0.000277178	0.000520429	0.000616605	0	0	0	0.000448936	0	0	0
1118395	Bacteria	Proteobacteria	Betaproteobacteria	Thiobacterales	NA	NA	NA	0	0.000274159	0	0	0.000385919	0	0	0.000251345	0	0.000270336	0	0	0.000308302	0.000371147	0.000252253	0	0.000448936	0	0.000420553	0
1114597	Bacteria	Proteobacteria	Betaproteobacteria	Thiobacterales	NA	NA	NA	0	0	0	0	0	0	0	0	0	0	0	0.000520429	0	0	0	0	0	0	0	0
110737	Bacteria	Proteobacteria	Betaproteobacteria	Thiobacterales	NA	NA	NA	0	0	0	0	0	0	0	0	0	0	0	0	0	0	0	0	0.000448936	0	0	0
1130437	Bacteria	Proteobacteria	Betaproteobacteria	Thiobacterales	NA	NA	NA	0	0	0	0	0.000385919	0	0	0	0	0	0	0	0	0	0	0	0	0	0	0
1841205	Bacteria	Proteobacteria	Betaproteobacteria	Thiobacterales	NA	NA	NA	0.000692351	0.00109664	0	0	0.000771837	0	0.000389812	0.00100538	0.000322909	0.000270336	0.000277178	0.00104086	0.000616605	0.00185574	0.000252253	0.00108703	0	0.000251833	0	0
559929	Bacteria	Proteobacteria	Betaproteobacteria	Thiobacterales	NA	NA	NA	0	0.000548318	0.000749932	0	0.000385919	0	0	0	0.000322909	0	0.000277178	0	0.000308302	0	0	0	0.000448936	0	0	0
3297206	Bacteria	Proteobacteria	Betaproteobacteria	Hydrogenophilales	Hydrogenophilaceae	Thiobacillus	NA	0.00242323	0.000274159	0.000374966	0	0.00154367	0	0	0	0	0	0.000277178	0	0	0	0.000252253	0	0	0.00125916	0	0
550530	Bacteria	Proteobacteria	Betaproteobacteria	Hydrogenophilales	Hydrogenophilaceae	NA	NA	0.000346175	0	0	0	0	0	0	0	0	0	0	0	0	0	0	0	0	0	0	0
584384	Bacteria	Proteobacteria	Betaproteobacteria	Methylophilales	NA	NA	NA	0.0463875	0.0400272	0.0461208	0.0597099	0	0	0.0323544	0.0852061	0.128518	0	0	0	0.00847831	0.00890753	0.0052973	0	0	0.00327383	0	0.00356018
74988	Bacteria	Proteobacteria	Betaproteobacteria	Methylophilales	NA	NA	NA	0	0	0.0011249	0	0	0.000451044	0	0	0	0	0	0	0	0	0	0	0	0	0	0.00152579
821495	Bacteria	Proteobacteria	Betaproteobacteria	Methylophilales	NA	NA	NA	0	0	0	0	0	0	0	0	0	0	0	0	0	0	0	0	0	0.000251833	0	0
826233	Bacteria	Proteobacteria	Betaproteobacteria	Methylophilales	NA	NA	NA	0	0	0	0	0	0	0	0	0	0	0	0	0	0	0	0.000271757	0	0	0.000420553	0
269406	Bacteria	Proteobacteria	Betaproteobacteria	Methylophilales	NA	NA	NA	0.000346175	0.00246743	0.000749932	0	0.00385919	0	0.000779624	0.00125673	0.000645818	0.00702874	0.00388049	0.00156129	0.00246642	0.00259803	0.000504505	0.00298933	0	0.00100733	0.000420553	0
258720	Bacteria	Proteobacteria	Betaproteobacteria	Methylophilales	NA	NA	NA	0	0	0	0	0.00154367	0.000902087	0	0	0	0	0	0	0	0	0	0	0	0.001511	0	0.000508598
1111105	Bacteria	Proteobacteria	Betaproteobacteria	Methylophilales	NA	NA	NA	0	0	0	0	0	0	0	0	0	0	0	0	0	0	0	0	0	0.000251833	0	0
1765963	Bacteria	Proteobacteria	Betaproteobacteria	Methylophilales	NA	NA	NA	0	0.000274159	0	0	0	0	0	0	0	0	0	0	0	0	0	0	0	0	0	0
869496	Bacteria	Proteobacteria	Betaproteobacteria	Methylophilales	NA	NA	NA	0.000346175	0	0	0	0	0	0	0	0	0	0	0	0	0	0	0	0	0	0	0
367730	Bacteria	Proteobacteria	Betaproteobacteria	Methylophilales	NA	NA	NA	0	0	0	0	0.000771837	0	0	0.000251345	0	0.000270336	0.000277178	0	0	0	0	0	0	0	0	0
654212	Bacteria	Proteobacteria	Betaproteobacteria	Methylophilales	Methylophilaceae	Methylotenera	mobilis	0	0	0	0	0	0	0	0	0	0	0	0	0	0	0	0	0	0.000251833	0	0
4306066	Bacteria	Proteobacteria	Betaproteobacteria	Methylophilales	Methylophilaceae	NA	NA	0	0	0	0	0.00192959	0	0	0	0	0	0	0	0	0	0	0	0	0	0	0
802011	Bacteria	Proteobacteria	Betaproteobacteria	Methylophilales	Methylophilaceae	NA	NA	0	0	0	0	0	0	0	0	0	0	0	0	0	0	0	0	0	0	0.012196	0.00356018
788632	Bacteria	Proteobacteria	Betaproteobacteria	Methylophilales	Methylophilaceae	NA	NA	0.000692351	0	0	0	0	0	0	0	0	0.000270336	0	0	0	0	0	0	0	0.00780681	0	0.00559458
4401987	Bacteria	Proteobacteria	Betaproteobacteria	Methylophilales	Methylophilaceae	NA	NA	0	0	0	0	0.000385919	0	0	0	0	0	0	0	0	0	0	0	0	0	0	0
579328	Bacteria	Proteobacteria	Betaproteobacteria	Methylophilales	Methylophilaceae	NA	NA	0	0	0	0	0	0	0	0	0	0	0.000277178	0	0	0	0	0	0	0	0	0
95621	Bacteria	Proteobacteria	Betaproteobacteria	Methylophilales	Methylophilaceae	NA	NA	0	0	0	0	0	0.000451044	0	0	0	0	0	0	0	0	0	0	0	0	0	0
4375703	Bacteria	Proteobacteria	Betaproteobacteria	Methylophilales	Methylophilaceae	NA	NA	0	0	0	0	0	0	0	0	0	0.00189235	0.00138589	0.00104086	0.00277472	0.00334032	0.00227027	0.000271757	0.000448936	0.000503665	0	0
532928	Bacteria	Proteobacteria	Betaproteobacteria	Methylophilales	Methylophilaceae	NA	NA	0	0	0	0	0	0	0	0	0	0	0.000277178	0	0	0	0	0	0	0	0	0
807734	Bacteria	Proteobacteria	Betaproteobacteria	Methylophilales	Methylophilaceae	NA	NA	0	0	0	0	0.0042451	0.00541252	0	0	0	0	0	0	0	0	0	0.000815271	0.000448936	0	0	0
105790	Bacteria	Proteobacteria	Betaproteobacteria	Methylophilales	Methylophilaceae	NA	NA	0.000692351	0	0	0	0	0	0	0	0	0	0	0	0	0	0	0	0	0	0	0
156646	Bacteria	Proteobacteria	Betaproteobacteria	Methylophilales	Methylophilaceae	Methylobacillus	NA	0	0.0263193	0.000374966	0	0.000771837	0	0	0	0	0.100835	0.118355	0.0910752	0.118696	0.195966	0.0648289	0.0217405	0.00359149	0.00251833	0.000420553	0
832166	Bacteria	Proteobacteria	Betaproteobacteria	Methylophilales	Methylophilaceae	NA	NA	0	0	0.000749932	0.00592541	0.00501694	0	0	0	0	0.0029737	0.0024946	0.00468387	0.00339132	0.00185574	0.00252253	0.000271757	0	0.00881414	0.0214482	0.00305159
3800917	Bacteria	Proteobacteria	Betaproteobacteria	Methylophilales	Methylophilaceae	NA	NA	0	0	0	0	0	0	0	0	0	0	0.000277178	0	0	0	0	0	0	0.000251833	0.000420553	0
4296680	Bacteria	Proteobacteria	Betaproteobacteria	Methylophilales	Methylophilaceae	NA	NA	0	0	0	0	0	0	0	0	0	0	0	0	0	0	0	0	0	0	0.000420553	0
103743	Bacteria	Proteobacteria	Betaproteobacteria	Methylophilales	Methylophilaceae	NA	NA	0.000346175	0.010418	0.0794927	0.0783978	0.104584	0.132156	0	0	0	0.0373064	0.0479518	0.0452774	0.042854	0.0831369	0.0206847	0.00733744	0.00269361	0.22942	0.352003	0.294987
222196	Bacteria	Proteobacteria	Betaproteobacteria	Methylophilales	Methylophilaceae	NA	NA	0	0	0	0	0	0	0	0	0	0	0	0	0	0	0	0.000271757	0	0	0	0
533038	Bacteria	Proteobacteria	Betaproteobacteria	Methylophilales	Methylophilaceae	NA	NA	0	0	0	0	0	0	0	0	0	0	0	0	0.000154151	0	0	0	0	0	0	0
135981	Bacteria	Proteobacteria	Betaproteobacteria	Methylophilales	Methylophilaceae	NA	NA	0	0	0	0	0	0	0	0	0	0	0	0	0	0.000371147	0	0	0	0	0	0
4434025	Bacteria	Proteobacteria	Betaproteobacteria	Methylophilales	Methylophilaceae	NA	NA	0	0	0	0	0	0	0.000389812	0	0	0.000270336	0	0.000520429	0	0.000371147	0	0	0	0	0	0
833564	Bacteria	Proteobacteria	Betaproteobacteria	Methylophilales	Methylophilaceae	NA	NA	0	0	0	0	0	0	0	0	0	0	0	0.000520429	0	0	0	0	0	0	0	0
816128	Bacteria	Proteobacteria	Betaproteobacteria	Methylophilales	Methylophilaceae	NA	NA	0	0	0	0	0.000385919	0	0	0	0	0	0	0	0	0	0	0	0	0	0	0
137233	Bacteria	Proteobacteria	Betaproteobacteria	Methylophilales	Methylophilaceae	NA	NA	0	0	0	0	0.000771837	0.00135313	0.000779624	0.000251345	0.000645818	0	0	0	0	0	0	0	0	0.000251833	0	0.000508598
3116300	Bacteria	Proteobacteria	Betaproteobacteria	Methylophilales	Methylophilaceae	NA	NA	0	0	0	0	0.000385919	0	0	0	0	0	0	0	0	0	0	0	0	0	0	0
805491	Bacteria	Proteobacteria	Betaproteobacteria	Methylophilales	Methylophilaceae	NA	NA	0.000346175	0	0	0	0	0	0	0	0	0	0	0	0	0	0	0	0	0	0	0
340360	Bacteria	Proteobacteria	Betaproteobacteria	Methylophilales	Methylophilaceae	NA	NA	0	0	0	0	0.000385919	0	0	0	0	0	0.000277178	0	0.000154151	0	0	0	0.000448936	0	0	0
1121123	Bacteria	Proteobacteria	Betaproteobacteria	Methylophilales	Methylophilaceae	NA	NA	0	0	0	0	0	0	0	0	0	0	0	0	0	0	0	0.000271757	0.000448936	0	0	0
353552	Bacteria	Proteobacteria	Betaproteobacteria	Methylophilales	Methylophilaceae	NA	NA	0	0	0	0	0	0	0	0.000251345	0	0	0	0	0	0	0	0	0	0	0	0
1110215	Bacteria	Proteobacteria	Betaproteobacteria	Methylophilales	NA	NA	NA	0	0.00164495	0	0	0.000385919	0	0	0	0	0	0.000554356	0.000520429	0.00231227	0.000742294	0.000504505	0.00163054	0.00134681	0.00100733	0	0
243280	Bacteria	Proteobacteria	Betaproteobacteria	Methylophilales	NA	NA	NA	0	0.000274159	0	0	0	0	0	0	0	0	0.000277178	0	0	0	0	0	0	0	0	0
169073	Bacteria	Proteobacteria	Betaproteobacteria	Methylophilales	NA	NA	NA	0.000692351	0	0	0	0	0	0.000779624	0.000251345	0.000968726	0	0	0.00104086	0.000308302	0.000371147	0.000252253	0.000543514	0	0	0	0
1124040	Bacteria	Proteobacteria	Betaproteobacteria	Procabacteriales	Procabacteriaceae	NA	NA	0	0	0	0	0	0	0	0	0	0	0.000277178	0	0	0	0	0	0	0	0	0
579033	Bacteria	Proteobacteria	Betaproteobacteria	Procabacteriales	Procabacteriaceae	Procabacter	NA	0.000346175	0	0	0	0	0	0	0	0	0	0	0	0	0	0	0	0	0	0	0
6368	Bacteria	Proteobacteria	Betaproteobacteria	Neisseriales	Neisseriaceae	Formivibrio	citricus	0.00173088	0	0	0	0	0	0	0	0	0	0	0	0	0	0	0	0	0	0	0
541884	Bacteria	Proteobacteria	Betaproteobacteria	Neisseriales	Neisseriaceae	Chitinimonas	taiwanensis	0.000346175	0	0	0	0	0	0	0	0	0	0	0	0	0	0	0	0	0	0	0
157064	Bacteria	Proteobacteria	Betaproteobacteria	NA	NA	NA	NA	0	0.000822477	0	0	0	0	0	0	0	0.000270336	0	0	0.000154151	0	0	0.000271757	0	0	0.000420553	0.000508598
209437	Bacteria	Proteobacteria	Betaproteobacteria	Ellin6067	NA	NA	NA	0.01177	0	0	0	0	0	0	0	0	0	0	0	0	0	0	0	0	0	0	0
806094	Bacteria	Proteobacteria	Betaproteobacteria	Ellin6067	NA	NA	NA	0.00242323	0	0	0	0	0	0	0	0	0	0	0	0	0	0	0	0	0	0	0
219282	Bacteria	Proteobacteria	Betaproteobacteria	Ellin6067	NA	NA	NA	0.00900056	0	0	0	0	0	0.0241683	0.0158348	0	0	0	0	0	0	0	0	0	0	0	0
591340	Bacteria	Proteobacteria	Betaproteobacteria	Ellin6067	NA	NA	NA	0.0238861	0	0	0	0	0	0	0	0	0	0	0	0	0	0	0	0	0	0	0
212546	Bacteria	Proteobacteria	Betaproteobacteria	Ellin6067	NA	NA	NA	0.000692351	0.000274159	0	0	0	0	0.0647088	0.0439854	0	0	0	0	0	0	0	0	0	0	0	0
254392	Bacteria	Proteobacteria	Betaproteobacteria	Ellin6067	NA	NA	NA	0.0633501	0	0	0.000455801	0	0	0.0031185	0.00100538	0	0	0	0	0	0	0	0	0	0	0	0
698517	Bacteria	Proteobacteria	Betaproteobacteria	Ellin6067	NA	NA	NA	0.0176549	0	0	0	0	0	0.00155925	0	0	0	0	0	0	0	0	0	0	0	0	0
769292	Bacteria	Proteobacteria	Betaproteobacteria	Ellin6067	NA	NA	NA	0.0013847	0	0	0	0	0	0	0	0	0	0	0	0	0	0	0	0	0	0	0
220011	Bacteria	Proteobacteria	Betaproteobacteria	Ellin6067	NA	NA	NA	0.000692351	0	0	0	0	0	0	0	0	0	0	0	0	0	0	0	0	0	0	0
4471705	Bacteria	Proteobacteria	Betaproteobacteria	Ellin6067	NA	NA	NA	0	0.000274159	0	0	0	0	0	0.000502691	0	0	0.000554356	0	0.000154151	0.000742294	0.000252253	0.000271757	0.000448936	0	0	0
1147983	Bacteria	Proteobacteria	Betaproteobacteria	Ellin6067	NA	NA	NA	0	0.000548318	0	0	0.00115776	0	0	0	0	0.000270336	0.000277178	0.000520429	0.000616605	0.000371147	0	0.000543514	0.000448936	0	0	0.000508598
563375	Bacteria	Proteobacteria	Betaproteobacteria	Ellin6067	NA	NA	NA	0.000346175	0	0	0	0	0	0	0	0	0	0	0	0.000154151	0	0	0.000271757	0	0	0	0
306436	Bacteria	Proteobacteria	Betaproteobacteria	Ellin6067	NA	NA	NA	0.000346175	0	0	0	0	0	0	0	0	0	0	0	0	0	0	0	0	0.000251833	0	0
214611	Bacteria	Proteobacteria	Betaproteobacteria	Burkholderiales	Comamonadaceae	NA	NA	0.00346175	0	0	0	0	0	0	0.000251345	0	0	0	0	0	0	0	0	0	0	0	0
831179	Bacteria	Proteobacteria	Betaproteobacteria	Burkholderiales	Comamonadaceae	NA	NA	0	0	0	0	0	0.000451044	0.000389812	0.000502691	0	0	0	0	0.000154151	0	0.000252253	0	0	0	0	0.000508598
1625696	Bacteria	Proteobacteria	Betaproteobacteria	Burkholderiales	Comamonadaceae	NA	NA	0.000692351	0	0	0	0	0	0.000779624	0.000502691	0.000322909	0	0	0	0	0	0	0	0	0.000251833	0	0
807456	Bacteria	Proteobacteria	Betaproteobacteria	Burkholderiales	Comamonadaceae	NA	NA	0	0.000274159	0	0	0	0	0	0	0	0.000270336	0	0.000520429	0	0.000742294	0.000252253	0.000271757	0.000448936	0	0	0
203357	Bacteria	Proteobacteria	Betaproteobacteria	Burkholderiales	Comamonadaceae	NA	NA	0	0.00274159	0	0	0	0	0.000389812	0	0	0	0	0.00104086	0.000462453	0.00111344	0.00100901	0.00298933	0.000897872	0	0	0
4462802	Bacteria	Proteobacteria	Betaproteobacteria	Burkholderiales	Comamonadaceae	NA	NA	0.000692351	0	0	0	0.00964797	0	0.000389812	0	0	0.000811008	0.000554356	0	0.000154151	0	0.000252253	0.000271757	0	0.0143545	0	0.000508598
829745	Bacteria	Proteobacteria	Betaproteobacteria	Burkholderiales	Comamonadaceae	NA	NA	0	0	0	0	0.000385919	0	0	0	0	0	0	0	0	0	0	0	0	0	0	0
4254478	Bacteria	Proteobacteria	Betaproteobacteria	Burkholderiales	Comamonadaceae	NA	NA	0.00173088	0	0	0	0	0	0	0	0	0	0	0	0	0	0	0	0	0	0	0
583766	Bacteria	Proteobacteria	Betaproteobacteria	Burkholderiales	Comamonadaceae	NA	NA	0	0	0	0	0	0	0	0.000251345	0	0	0	0	0	0	0	0	0	0	0	0
145508	Bacteria	Proteobacteria	Betaproteobacteria	Burkholderiales	Comamonadaceae	NA	NA	0.00173088	0	0	0	0	0	0	0	0	0	0	0	0	0	0	0	0	0	0	0
818509	Bacteria	Proteobacteria	Betaproteobacteria	Burkholderiales	Comamonadaceae	NA	NA	0.000346175	0	0	0	0	0	0	0	0	0	0	0	0	0	0	0	0	0	0	0
545997	Bacteria	Proteobacteria	Betaproteobacteria	Burkholderiales	Comamonadaceae	NA	NA	0	0	0	0	0.000385919	0	0	0	0	0	0	0	0	0	0	0	0	0	0	0
814704	Bacteria	Proteobacteria	Betaproteobacteria	Burkholderiales	Comamonadaceae	NA	NA	0.000346175	0	0	0	0	0	0	0	0	0	0	0	0	0	0	0	0	0.000251833	0	0
783719	Bacteria	Proteobacteria	Betaproteobacteria	Burkholderiales	Comamonadaceae	NA	NA	0.000692351	0.0441396	0.00149986	0.0013674	0.0111916	0.000451044	0.031185	0.0314182	0.0300305	0.0473088	0.0634738	0.0452774	0.0480952	0.0493626	0.0852614	0.078266	0.0435468	0.0241759	0.00210277	0.00203439
1127594	Bacteria	Proteobacteria	Betaproteobacteria	Burkholderiales	Comamonadaceae	NA	NA	0.0041541	0	0.00187483	0.0013674	0.07564	0.00180417	0	0	0	0	0	0	0	0	0.000252253	0.000543514	0	0.0979629	0.00210277	0.00203439
850135	Bacteria	Proteobacteria	Betaproteobacteria	Burkholderiales	Comamonadaceae	NA	NA	0.0013847	0	0	0	0	0	0	0.000251345	0.000968726	0	0	0	0.000154151	0	0.000504505	0.000271757	0	0	0	0
4305160	Bacteria	Proteobacteria	Betaproteobacteria	Burkholderiales	Comamonadaceae	NA	NA	0	0.000274159	0	0	0	0	0	0	0	0	0	0.000520429	0.000154151	0	0	0	0	0	0	0
99309	Bacteria	Proteobacteria	Betaproteobacteria	Burkholderiales	Comamonadaceae	NA	NA	0	0	0.000374966	0	0	0	0	0	0	0.000270336	0	0	0.000308302	0	0	0	0	0	0	0
3682324	Bacteria	Proteobacteria	Betaproteobacteria	Burkholderiales	Comamonadaceae	NA	NA	0	0	0	0	0	0	0	0	0	0	0	0.000520429	0	0	0	0	0	0	0	0
2770488	Bacteria	Proteobacteria	Betaproteobacteria	Burkholderiales	Comamonadaceae	NA	NA	0.000692351	0	0	0	0	0	0	0	0	0	0	0	0	0	0	0	0	0	0	0
246240	Bacteria	Proteobacteria	Betaproteobacteria	Burkholderiales	Comamonadaceae	NA	NA	0.000346175	0	0	0	0	0	0	0	0	0	0	0	0	0	0	0	0	0	0	0
689696	Bacteria	Proteobacteria	Betaproteobacteria	Burkholderiales	Comamonadaceae	NA	NA	0	0	0	0	0	0	0	0	0	0	0	0	0.000154151	0	0	0	0	0	0	0
1106674	Bacteria	Proteobacteria	Betaproteobacteria	Burkholderiales	Comamonadaceae	NA	NA	0	0.000274159	0	0	0	0	0	0	0.000322909	0.000540672	0.000277178	0	0.000308302	0	0.000252253	0	0	0.000251833	0	0
88640	Bacteria	Proteobacteria	Betaproteobacteria	Burkholderiales	Comamonadaceae	NA	NA	0	0	0.00374966	0.00592541	0.000385919	0.00856983	0.000389812	0	0.000645818	0.00162202	0.00110871	0	0.000154151	0.00111344	0.00176577	0.00163054	0	0.000251833	0.00546719	0.00813757
981179	Bacteria	Proteobacteria	Betaproteobacteria	Burkholderiales	Comamonadaceae	NA	NA	0.0013847	0	0.00224979	0.00273481	0.0042451	0.00270626	0	0.000251345	0	0	0	0	0.000462453	0.000371147	0.00100901	0.000271757	0	0.00805865	0.0063083	0.0010172
88838	Bacteria	Proteobacteria	Betaproteobacteria	Burkholderiales	Comamonadaceae	NA	NA	0	0	0	0.00273481	0	0	0	0	0	0	0	0	0	0.000742294	0.000252253	0.000543514	0.000448936	0.000755498	0.00252332	0
1939283	Bacteria	Proteobacteria	Betaproteobacteria	Burkholderiales	Comamonadaceae	NA	NA	0	0	0	0	0	0	0	0.000251345	0	0	0.000277178	0	0	0	0	0	0	0	0	0
942852	Bacteria	Proteobacteria	Betaproteobacteria	Burkholderiales	Comamonadaceae	Aquabacterium	NA	0.000346175	0.000822477	0	0	0	0	0.00116944	0.000251345	0.000322909	0.000540672	0.00138589	0	0.000770756	0.000742294	0.00252253	0.000543514	0.00314255	0	0	0
385905	Bacteria	Proteobacteria	Betaproteobacteria	Burkholderiales	Comamonadaceae	Aquabacterium	NA	0	0	0	0	0	0	0.000389812	0.000251345	0.000322909	0	0.000554356	0	0.000154151	0	0.000756758	0.000815271	0	0	0	0
4312335	Bacteria	Proteobacteria	Betaproteobacteria	Burkholderiales	Comamonadaceae	NA	NA	0.000692351	0	0	0	0	0	0	0.000251345	0	0	0.000277178	0	0	0	0	0	0	0	0	0
974797	Bacteria	Proteobacteria	Betaproteobacteria	Burkholderiales	Comamonadaceae	NA	NA	0.00103853	0.000274159	0.000374966	0	0.00115776	0	0	0.00100538	0.000968726	0	0	0	0.000308302	0.000742294	0.000252253	0.000543514	0	0	0	0
805935	Bacteria	Proteobacteria	Betaproteobacteria	Burkholderiales	Comamonadaceae	NA	NA	0.000346175	0	0.0157486	0.000455801	0.0104198	0.0144334	0	0	0.000322909	0.000811008	0	0.000520429	0	0	0.00100901	0.000271757	0.000448936	0.00528849	0	0.0254299
4472813	Bacteria	Proteobacteria	Betaproteobacteria	Burkholderiales	Comamonadaceae	Leptothrix	ochracea	0	0	0	0	0	0	0	0.000251345	0	0	0	0	0	0	0	0	0	0	0	0
1554686	Bacteria	Proteobacteria	Betaproteobacteria	Burkholderiales	Comamonadaceae	NA	NA	0.00103853	0	0.000374966	0.000455801	0.000385919	0	0.000779624	0.000754036	0.000322909	0.000270336	0	0	0.000308302	0	0	0.00108703	0	0	0	0
40205	Bacteria	Proteobacteria	Betaproteobacteria	Burkholderiales	Comamonadaceae	NA	NA	0	0	0.00674938	0.000455801	0.000385919	0.0126292	0.000389812	0.000251345	0	0	0	0	0	0	0.000252253	0	0	0	0.00462609	0.010172
4426763	Bacteria	Proteobacteria	Betaproteobacteria	Burkholderiales	Comamonadaceae	NA	NA	0.000346175	0.000274159	0	0	0.00154367	0	0	0.000251345	0	0	0	0	0.000154151	0.000371147	0	0.000271757	0	0.00176283	0	0
835591	Bacteria	Proteobacteria	Betaproteobacteria	Burkholderiales	Comamonadaceae	NA	NA	0	0.000274159	0	0	0	0	0	0	0	0	0	0	0	0	0	0	0	0	0	0
803885	Bacteria	Proteobacteria	Betaproteobacteria	Burkholderiales	Comamonadaceae	NA	NA	0.000692351	0.00109664	0	0	0.000385919	0.000451044	0	0	0	0.000270336	0.000277178	0	0.000308302	0.000371147	0	0.000543514	0	0.000251833	0	0
37911	Bacteria	Proteobacteria	Betaproteobacteria	Burkholderiales	Comamonadaceae	Mitsuaria	chitosanitabida	0	0.000548318	0	0	0	0	0	0.000251345	0	0	0	0	0.000462453	0.000742294	0.00100901	0	0.000897872	0.000251833	0	0
1116384	Bacteria	Proteobacteria	Betaproteobacteria	Burkholderiales	Comamonadaceae	NA	NA	0	0	0	0	0	0.000902087	0.000389812	0	0	0	0	0	0	0.000371147	0	0.000271757	0.000448936	0.000251833	0	0.000508598
751207	Bacteria	Proteobacteria	Betaproteobacteria	Burkholderiales	Comamonadaceae	NA	NA	0	0	0	0	0	0	0	0	0	0	0	0	0.000154151	0	0	0	0	0	0	0
110814	Bacteria	Proteobacteria	Betaproteobacteria	Burkholderiales	Comamonadaceae	Paucibacter	NA	0	0	0	0.000455801	0	0	0	0	0	0	0	0	0	0	0	0	0	0	0	0
593163	Bacteria	Proteobacteria	Betaproteobacteria	Burkholderiales	Comamonadaceae	Paucibacter	NA	0.000346175	0.00356407	0	0	0.00347327	0	0.00155925	0.00226211	0.00193745	0.0037847	0.00471203	0.00208172	0.00262057	0.00222688	0.00554956	0.0038046	0.00359149	0.00226649	0.000420553	0
796865	Bacteria	Proteobacteria	Betaproteobacteria	Burkholderiales	Comamonadaceae	Paucibacter	NA	0	0	0	0	0	0	0	0.000251345	0	0	0	0	0	0	0	0	0	0	0	0
4343659	Bacteria	Proteobacteria	Betaproteobacteria	Burkholderiales	Comamonadaceae	Paucibacter	NA	0.000692351	0.00493486	0.00224979	0.00546961	0.0162086	0.00902087	0.00233887	0.00502691	0.003552	0.00324403	0.00692945	0.00676558	0.00878661	0.00593835	0.00983785	0.00978325	0.00538723	0.010577	0.00799051	0.00610317
110215	Bacteria	Proteobacteria	Betaproteobacteria	Burkholderiales	Comamonadaceae	Paucibacter	NA	0	0	0	0	0	0	0	0	0	0	0	0	0	0	0.000252253	0	0	0	0	0
275296	Bacteria	Proteobacteria	Betaproteobacteria	Burkholderiales	Comamonadaceae	Pelomonas	NA	0.000346175	0.00438654	0	0.000455801	0	0	0.00116944	0.00251345	0.00290618	0.00594739	0.0049892	0.00468387	0.00647435	0.00593835	0.0103424	0.00706568	0.00404042	0.000503665	0.000841107	0
4379732	Bacteria	Proteobacteria	Betaproteobacteria	Burkholderiales	Comamonadaceae	Pelomonas	NA	0.000346175	0.00137079	0	0	0	0.000451044	0.000389812	0	0.000645818	0	0	0	0.00107906	0.000371147	0.00126126	0	0	0	0	0.0010172
4354039	Bacteria	Proteobacteria	Betaproteobacteria	Burkholderiales	Comamonadaceae	NA	NA	0	0.0112405	0	0	0	0	0.00506755	0.00653498	0.0074269	0.0197345	0.0141361	0.010929	0.0206563	0.0122479	0.0221982	0.0252734	0.00673404	0.000251833	0	0
584177	Bacteria	Proteobacteria	Betaproteobacteria	Burkholderiales	Comamonadaceae	NA	NA	0.000346175	0.00137079	0.000374966	0	0.00115776	0.000451044	0.00155925	0.00100538	0.00161454	0.00162202	0.00194025	0.00208172	0.00215812	0.00296918	0.00302703	0.00271757	0	0.00302199	0.000420553	0
798634	Bacteria	Proteobacteria	Betaproteobacteria	Burkholderiales	Comamonadaceae	NA	NA	0	0.00575734	0.000749932	0	0.00115776	0.00135313	0.00467774	0.00301614	0.00290618	0.00729907	0.00914687	0.00416344	0.00601189	0.00853638	0.0131171	0.00788095	0.00942765	0.00176283	0.000420553	0.000508598
576928	Bacteria	Proteobacteria	Betaproteobacteria	Burkholderiales	Comamonadaceae	NA	NA	0	0	0	0	0.000385919	0	0	0	0.000645818	0	0.000277178	0	0	0	0.000252253	0.000271757	0	0	0	0
569952	Bacteria	Proteobacteria	Betaproteobacteria	Burkholderiales	Comamonadaceae	Roseateles	depolymerans	0	0.000822477	0.00149986	0.0013674	0.00192959	0.000451044	0.000779624	0.00100538	0.000968726	0.000540672	0.00110871	0.00104086	0.00184981	0.00185574	0.00302703	0.00217405	0.00179574	0.00428116	0.000841107	0.0010172
286874	Bacteria	Proteobacteria	Betaproteobacteria	Burkholderiales	Comamonadaceae	Roseateles	depolymerans	0.000346175	0.0235777	0.00337469	0.0615331	0.00501694	0.00586357	0.0175415	0.0183482	0.0226036	0.0237896	0.0277178	0.0156129	0.0317551	0.0256091	0.0544866	0.0467422	0.0233447	0.00956964	0.0786435	0.00457738
4400476	Bacteria	Proteobacteria	Betaproteobacteria	Burkholderiales	Comamonadaceae	Roseateles	depolymerans	0	0.000274159	0.00749932	0	0	0.00992296	0	0.000251345	0	0.000540672	0	0	0	0	0.00100901	0	0.000448936	0.000251833	0	0.00661177
651643	Bacteria	Proteobacteria	Betaproteobacteria	Burkholderiales	Comamonadaceae	NA	NA	0.000346175	0	0	0	0.000385919	0	0	0	0	0.000540672	0	0	0.000308302	0.000371147	0	0	0	0.00100733	0.000420553	0
61836	Bacteria	Proteobacteria	Betaproteobacteria	Burkholderiales	Comamonadaceae	NA	NA	0	0	0	0	0	0	0.000389812	0	0	0	0.000554356	0	0.000308302	0.000371147	0.000504505	0.000271757	0	0	0.000420553	0
144740	Bacteria	Proteobacteria	Betaproteobacteria	Burkholderiales	Comamonadaceae	NA	NA	0	0.0112405	0	0	0.00926205	0	0.00623699	0.00502691	0.00484363	0.0124355	0.0121958	0.00832687	0.0151068	0.012619	0.022955	0.0192947	0.0125702	0.0113325	0.000420553	0
518380	Bacteria	Proteobacteria	Betaproteobacteria	Burkholderiales	Comamonadaceae	NA	NA	0	0.000274159	0	0	0	0	0	0	0	0	0	0	0	0	0	0	0	0	0	0
305915	Bacteria	Proteobacteria	Betaproteobacteria	Burkholderiales	Comamonadaceae	NA	NA	0.000692351	0	0	0	0.00192959	0	0	0	0	0	0	0	0	0	0	0	0	0.00176283	0	0
635410	Bacteria	Proteobacteria	Betaproteobacteria	Burkholderiales	Comamonadaceae	NA	NA	0	0	0	0	0.000385919	0	0	0	0.000322909	0	0.000554356	0.000520429	0.000462453	0	0	0.000271757	0	0	0	0
704462	Bacteria	Proteobacteria	Betaproteobacteria	Burkholderiales	Comamonadaceae	NA	NA	0.000346175	0	0	0	0	0	0	0.000251345	0	0	0	0	0	0	0	0	0	0	0	0
250274	Bacteria	Proteobacteria	Betaproteobacteria	Burkholderiales	Comamonadaceae	Leptothrix	NA	0.000346175	0.0191911	0.0183733	0.00729282	0.023541	0.0257095	0.0152027	0.0165888	0.00839563	0.030548	0.0291037	0.0239398	0.0322176	0.0300629	0.0403604	0.0644064	0.0287319	0.0324864	0.0269154	0.0300073
3329860	Bacteria	Proteobacteria	Betaproteobacteria	Burkholderiales	Comamonadaceae	Leptothrix	NA	0.000346175	0	0	0.000455801	0	0	0	0.000251345	0	0	0	0	0.000154151	0	0	0	0	0	0	0
801192	Bacteria	Proteobacteria	Betaproteobacteria	Burkholderiales	Comamonadaceae	Leptothrix	NA	0	0.00438654	0	0	0	0.000451044	0.0031185	0.00251345	0.00193745	0.00513638	0.00471203	0.00468387	0.00323717	0.00445376	0.00807208	0.00760919	0.00538723	0.000251833	0.000841107	0
694869	Bacteria	Proteobacteria	Betaproteobacteria	Burkholderiales	Comamonadaceae	Leptothrix	NA	0	0	0	0	0	0	0	0	0	0	0.000277178	0	0	0	0	0	0	0	0	0.000508598
2022269	Bacteria	Proteobacteria	Betaproteobacteria	Burkholderiales	Comamonadaceae	NA	NA	0	0.000274159	0	0	0	0	0	0	0	0.000270336	0	0	0	0	0	0.000271757	0	0	0	0
556657	Bacteria	Proteobacteria	Betaproteobacteria	Burkholderiales	Comamonadaceae	NA	NA	0	0	0	0	0	0	0	0	0	0	0	0	0	0.000371147	0.000252253	0	0	0.000755498	0	0
2881877	Bacteria	Proteobacteria	Betaproteobacteria	Burkholderiales	Comamonadaceae	NA	NA	0	0	0.000374966	0	0	0	0	0	0	0	0	0	0	0	0	0	0	0	0	0
511659	Bacteria	Proteobacteria	Betaproteobacteria	Burkholderiales	Comamonadaceae	NA	NA	0.000346175	0.000822477	0	0	0	0	0.00116944	0	0	0	0.00138589	0	0.000770756	0.00148459	0.00126126	0.000543514	0.000897872	0.00100733	0	0
277521	Bacteria	Proteobacteria	Betaproteobacteria	Burkholderiales	Comamonadaceae	Methylibium	NA	0	0.000548318	0	0	0	0	0.000389812	0	0.000322909	0.000270336	0	0	0.000154151	0	0	0	0	0	0	0
279576	Bacteria	Proteobacteria	Betaproteobacteria	Burkholderiales	Comamonadaceae	Methylibium	NA	0.000692351	0.0219327	0	0.000455801	0.0277861	0	0.0097453	0.0100538	0.0119476	0.0251413	0.0210655	0.00936773	0.072451	0.0222688	0.0524685	0.0521773	0.0202021	0.0274498	0.000420553	0.0010172
783687	Bacteria	Proteobacteria	Betaproteobacteria	Burkholderiales	Comamonadaceae	Methylibium	NA	0	0	0	0	0	0	0	0	0	0	0	0	0	0.000371147	0.000252253	0	0	0	0	0
173955	Bacteria	Proteobacteria	Betaproteobacteria	Burkholderiales	Comamonadaceae	Methylibium	NA	0	0	0	0	0	0	0.000779624	0.000502691	0	0	0	0	0	0	0	0	0	0	0	0
226906	Bacteria	Proteobacteria	Betaproteobacteria	Burkholderiales	Comamonadaceae	Methylibium	NA	0.000692351	0	0	0	0	0	0	0	0	0	0	0	0	0	0	0	0	0	0	0
1108726	Bacteria	Proteobacteria	Betaproteobacteria	Burkholderiales	Comamonadaceae	Methylibium	NA	0.762624	0.123097	0.128238	0.140387	0.156297	0.199361	0.317697	0.332279	0.296753	0.0481198	0.0631966	0.00260215	0.118542	0.146974	0.0701262	0.121475	0.104153	0.0934299	0.0984095	0.0752725
813575	Bacteria	Proteobacteria	Betaproteobacteria	Burkholderiales	Comamonadaceae	Methylibium	NA	0	0	0	0	0	0	0	0	0	0	0.000277178	0	0	0	0	0	0	0	0	0
226216	Bacteria	Proteobacteria	Betaproteobacteria	Burkholderiales	Comamonadaceae	NA	NA	0	0	0.0254977	0	0.00115776	0.0230032	0	0	0	0	0	0	0	0	0	0	0	0.001511	0	0.039162
317724	Bacteria	Proteobacteria	Betaproteobacteria	Burkholderiales	Comamonadaceae	NA	NA	0	0	0	0	0	0	0	0	0.000322909	0	0.000554356	0	0.000462453	0	0	0	0	0	0	0
43917	Bacteria	Proteobacteria	Betaproteobacteria	Burkholderiales	Comamonadaceae	NA	NA	0	0.00328991	0	0	0	0	0.00272868	0.00125673	0.00193745	0.00270336	0.00166307	0.00208172	0.00246642	0.00445376	0.00327928	0.00244581	0.00179574	0	0	0
781055	Bacteria	Proteobacteria	Betaproteobacteria	Burkholderiales	Comamonadaceae	NA	NA	0	0	0	0	0	0	0	0	0	0	0	0	0.000154151	0	0	0	0	0	0	0
217402	Bacteria	Proteobacteria	Betaproteobacteria	Burkholderiales	Comamonadaceae	NA	NA	0.000346175	0.0233035	0.0142487	0.00911602	0.0150508	0.0135313	0.00545737	0.00653498	0.00548945	0.0113541	0.0163535	0.00832687	0.0140278	0.00890753	0.0214415	0.0160337	0.00852978	0.0186356	0.0155605	0.0127149
574991	Bacteria	Proteobacteria	Betaproteobacteria	Burkholderiales	Comamonadaceae	Rubrivivax	NA	0.0103853	0.00959556	0.0138737	0.00820442	0.0135072	0.0148844	0.0534042	0.124667	0.180183	0.0140575	0.0174622	0.010929	0.0168025	0.0137324	0.0158919	0.0135878	0.0103255	0.0153618	0.0168221	0.0116978
721703	Bacteria	Proteobacteria	Betaproteobacteria	Burkholderiales	Comamonadaceae	Rubrivivax	NA	0	0	0	0	0	0	0	0	0.000322909	0	0	0	0	0	0	0	0	0	0	0
672144	Bacteria	Proteobacteria	Betaproteobacteria	Burkholderiales	Comamonadaceae	Rubrivivax	NA	0	0.000548318	0.0011249	0.000455801	0	0.00135313	0.000389812	0.000502691	0.000322909	0.000540672	0	0	0.000308302	0.000742294	0.000252253	0.000271757	0.000897872	0	0.00126166	0.000508598
557756	Bacteria	Proteobacteria	Betaproteobacteria	Burkholderiales	Comamonadaceae	Rubrivivax	NA	0.0013847	0	0	0	0.000385919	0	0	0	0	0	0	0	0	0	0	0	0	0.000251833	0	0
355367	Bacteria	Proteobacteria	Betaproteobacteria	Burkholderiales	Comamonadaceae	NA	NA	0	0	0	0	0.00385919	0.000451044	0	0	0	0	0	0	0	0	0	0	0	0.00453299	0	0
760913	Bacteria	Proteobacteria	Betaproteobacteria	Burkholderiales	Comamonadaceae	NA	NA	0.000346175	0	0	0	0	0	0	0	0	0	0	0	0	0	0	0	0	0	0	0
712798	Bacteria	Proteobacteria	Betaproteobacteria	Burkholderiales	Comamonadaceae	NA	NA	0.000692351	0	0	0	0	0	0	0	0.000322909	0	0	0	0.000154151	0	0	0	0	0	0	0
819400	Bacteria	Proteobacteria	Betaproteobacteria	Burkholderiales	Comamonadaceae	NA	NA	0	0	0	0	0	0	0	0	0	0	0	0	0	0	0	0	0	0.000251833	0	0
1116072	Bacteria	Proteobacteria	Betaproteobacteria	Burkholderiales	Comamonadaceae	NA	NA	0	0	0	0	0	0	0	0	0.000322909	0	0	0	0	0	0	0	0	0	0	0
940737	Bacteria	Proteobacteria	Betaproteobacteria	Burkholderiales	Comamonadaceae	NA	NA	0	0.000274159	0	0	0.000385919	0	0	0	0.000322909	0	0	0	0.000154151	0	0	0	0	0	0	0
536678	Bacteria	Proteobacteria	Betaproteobacteria	Burkholderiales	Comamonadaceae	Azohydromonas	NA	0	0	0	0	0	0.000451044	0	0	0	0	0	0	0.000154151	0	0	0	0	0	0	0
697479	Bacteria	Proteobacteria	Betaproteobacteria	Burkholderiales	Comamonadaceae	Tepidimonas	NA	0	0	0	0.000455801	0	0	0	0.000502691	0	0	0	0	0	0.000371147	0	0.000543514	0	0	0	0
546567	Bacteria	Proteobacteria	Betaproteobacteria	Burkholderiales	Comamonadaceae	Tepidimonas	NA	0.000346175	0	0	0	0	0	0	0	0	0	0	0	0	0	0	0	0	0	0	0
353271	Bacteria	Proteobacteria	Betaproteobacteria	Rhodocyclales	Rhodocyclaceae	NA	NA	0	0.000274159	0	0	0	0	0.000389812	0.000502691	0.000322909	0.000270336	0	0	0	0	0	0.000271757	0	0	0	0.000508598
304543	Bacteria	Proteobacteria	Betaproteobacteria	Rhodocyclales	Rhodocyclaceae	NA	NA	0	0.000274159	0	0	0	0	0	0	0	0	0	0	0	0	0	0	0	0.00100733	0	0
4474081	Bacteria	Proteobacteria	Betaproteobacteria	Rhodocyclales	Rhodocyclaceae	NA	NA	0	0	0	0	0	0	0	0	0	0	0	0	0.000154151	0	0	0	0	0	0	0
4328906	Bacteria	Proteobacteria	Betaproteobacteria	Rhodocyclales	Rhodocyclaceae	NA	NA	0	0.000274159	0	0	0	0	0	0	0	0	0	0	0	0	0	0	0	0	0	0
4386793	Bacteria	Proteobacteria	Betaproteobacteria	Rhodocyclales	Rhodocyclaceae	NA	NA	0.00207705	0	0.000374966	0	0	0	0	0	0	0	0	0	0	0	0	0	0	0	0	0
4308190	Bacteria	Proteobacteria	Betaproteobacteria	Rhodocyclales	Rhodocyclaceae	NA	NA	0.0027694	0	0	0	0.00115776	0	0	0	0	0	0	0	0	0	0	0	0	0	0	0
330923	Bacteria	Proteobacteria	Betaproteobacteria	Rhodocyclales	Rhodocyclaceae	NA	NA	0	0	0	0	0	0	0	0.000251345	0	0	0	0	0	0	0	0	0	0	0	0
305984	Bacteria	Proteobacteria	Betaproteobacteria	Rhodocyclales	Rhodocyclaceae	NA	NA	0.000346175	0	0	0	0	0	0	0.000502691	0.000645818	0	0	0	0	0	0	0.000271757	0	0.000503665	0	0
2194875	Bacteria	Proteobacteria	Betaproteobacteria	Rhodocyclales	Rhodocyclaceae	NA	NA	0	0	0	0.0013674	0	0	0	0	0	0	0	0	0	0	0	0	0	0.000251833	0.000420553	0
95964	Bacteria	Proteobacteria	Betaproteobacteria	Rhodocyclales	Rhodocyclaceae	NA	NA	0	0	0.0011249	0	0.00115776	0.00135313	0	0	0	0	0	0	0	0	0	0.000271757	0	0.00125916	0	0.000508598
356304	Bacteria	Proteobacteria	Betaproteobacteria	Rhodocyclales	Rhodocyclaceae	NA	NA	0	0	0.000374966	0	0.000771837	0	0	0.000251345	0	0	0	0	0.000154151	0	0.000252253	0.000271757	0	0.00100733	0.000420553	0
4315164	Bacteria	Proteobacteria	Betaproteobacteria	Rhodocyclales	Rhodocyclaceae	NA	NA	0	0.00137079	0	0	0	0	0.000779624	0.00201076	0.00161454	0.00135168	0.00277178	0.00208172	0.00323717	0.00111344	0.00327928	0.00516338	0.00448936	0	0	0
2848150	Bacteria	Proteobacteria	Betaproteobacteria	Rhodocyclales	Rhodocyclaceae	NA	NA	0	0.000548318	0	0.000455801	0	0	0.000389812	0	0	0.000270336	0	0.00104086	0	0	0.000252253	0	0	0	0	0
220686	Bacteria	Proteobacteria	Betaproteobacteria	Rhodocyclales	Rhodocyclaceae	NA	NA	0	0.000274159	0	0	0.000385919	0	0	0	0	0	0	0	0	0	0	0	0	0.000251833	0	0
511723	Bacteria	Proteobacteria	Betaproteobacteria	Rhodocyclales	Rhodocyclaceae	NA	NA	0.000692351	0	0	0	0	0	0.000779624	0	0	0	0	0	0.000154151	0	0.000252253	0	0	0.000251833	0	0
4462801	Bacteria	Proteobacteria	Betaproteobacteria	Rhodocyclales	Rhodocyclaceae	NA	NA	0	0	0	0	0	0.000902087	0	0	0	0	0	0	0	0	0	0	0	0	0	0
4438613	Bacteria	Proteobacteria	Betaproteobacteria	Rhodocyclales	Rhodocyclaceae	NA	NA	0	0.000274159	0.000374966	0	0.000771837	0	0	0	0.000322909	0	0	0	0	0	0	0	0	0	0	0
1128321	Bacteria	Proteobacteria	Betaproteobacteria	Rhodocyclales	Rhodocyclaceae	NA	NA	0.000692351	0	0	0	0	0	0	0.000251345	0	0	0	0	0	0	0	0	0	0	0	0
4469492	Bacteria	Proteobacteria	Betaproteobacteria	Rhodocyclales	Rhodocyclaceae	NA	NA	0	0.000274159	0	0	0	0	0.000779624	0.000251345	0.000645818	0	0.000277178	0.000520429	0.000154151	0	0	0	0	0	0	0.000508598
1141377	Bacteria	Proteobacteria	Betaproteobacteria	Rhodocyclales	Rhodocyclaceae	NA	NA	0	0	0	0	0	0	0	0.000251345	0	0	0	0	0	0	0	0.000271757	0	0.000251833	0	0
2725587	Bacteria	Proteobacteria	Betaproteobacteria	Rhodocyclales	Rhodocyclaceae	NA	NA	0	0	0	0	0	0	0	0.000251345	0	0	0	0	0	0	0	0	0	0	0	0
815406	Bacteria	Proteobacteria	Betaproteobacteria	Rhodocyclales	Rhodocyclaceae	NA	NA	0	0	0	0	0	0	0	0	0	0	0	0	0.000154151	0	0	0	0	0	0	0.000508598
370788	Bacteria	Proteobacteria	Betaproteobacteria	Rhodocyclales	Rhodocyclaceae	NA	NA	0.000346175	0	0	0	0	0	0	0	0	0	0	0	0	0	0	0	0	0	0	0
545956	Bacteria	Proteobacteria	Betaproteobacteria	Rhodocyclales	Rhodocyclaceae	NA	NA	0.000346175	0	0	0	0.000385919	0	0	0	0	0	0	0	0.000154151	0	0	0	0	0.00125916	0	0
141172	Bacteria	Proteobacteria	Betaproteobacteria	Rhodocyclales	Rhodocyclaceae	NA	NA	0.00242323	0	0	0	0	0	0	0	0.000322909	0	0	0	0	0	0	0	0	0	0	0
4467330	Bacteria	Proteobacteria	Betaproteobacteria	Rhodocyclales	Rhodocyclaceae	NA	NA	0	0	0	0	0	0	0	0.000251345	0	0	0	0	0	0	0	0	0	0	0	0
589335	Bacteria	Proteobacteria	Betaproteobacteria	Rhodocyclales	Rhodocyclaceae	NA	NA	0.000346175	0	0	0	0.00385919	0	0.000389812	0.000251345	0	0.000270336	0	0	0.000462453	0.000371147	0.000252253	0	0.000448936	0.00302199	0	0
4376359	Bacteria	Proteobacteria	Betaproteobacteria	Rhodocyclales	Rhodocyclaceae	NA	NA	0	0	0	0	0	0	0	0	0	0	0	0	0	0	0.000252253	0.000543514	0	0.000251833	0	0
3032241	Bacteria	Proteobacteria	Betaproteobacteria	Rhodocyclales	Rhodocyclaceae	KD1-23	NA	0	0.000548318	0	0	0.000385919	0	0.000389812	0.000251345	0	0.000540672	0	0	0.00154151	0.000742294	0.00126126	0.00244581	0.000897872	0.00100733	0	0
236679	Bacteria	Proteobacteria	Betaproteobacteria	Rhodocyclales	Rhodocyclaceae	KD1-23	NA	0	0.000274159	0.000374966	0.000911602	0	0	0.000389812	0.000251345	0.00193745	0.000811008	0.00166307	0.00156129	0.00123321	0.00148459	0.00252253	0.0019023	0.00179574	0	0	0
4441442	Bacteria	Proteobacteria	Betaproteobacteria	Rhodocyclales	Rhodocyclaceae	KD1-23	NA	0	0.00548318	0.00224979	0	0.000385919	0.0072167	0.0031185	0.00377018	0.00452072	0.0100024	0.00859252	0.00728601	0.00986567	0.010021	0.0216937	0.0144031	0.00718297	0.000251833	0	0.00610317
591986	Bacteria	Proteobacteria	Betaproteobacteria	Rhodocyclales	Rhodocyclaceae	KD1-23	NA	0	0	0	0	0	0	0	0	0.000322909	0	0	0	0	0	0	0	0	0.000251833	0	0
634077	Bacteria	Proteobacteria	Betaproteobacteria	Rhodocyclales	Rhodocyclaceae	KD1-23	NA	0	0	0	0	0	0	0	0	0.000968726	0	0	0	0	0	0	0	0	0	0	0
536847	Bacteria	Proteobacteria	Betaproteobacteria	Rhodocyclales	Rhodocyclaceae	NA	NA	0	0	0	0	0	0	0	0	0.000322909	0	0	0	0	0	0	0	0	0	0	0
80896	Bacteria	Proteobacteria	Betaproteobacteria	Rhodocyclales	Rhodocyclaceae	K82	NA	0	0	0	0	0	0	0	0	0	0	0	0	0.000154151	0	0	0	0	0	0	0
4333969	Bacteria	Proteobacteria	Betaproteobacteria	Rhodocyclales	Rhodocyclaceae	NA	NA	0	0	0	0	0	0	0	0	0	0	0.000277178	0	0	0	0	0	0	0	0	0
4365857	Bacteria	Proteobacteria	Betaproteobacteria	Rhodocyclales	Rhodocyclaceae	NA	NA	0	0	0	0	0.000385919	0	0	0	0	0	0	0	0	0	0	0	0	0	0	0
4329804	Bacteria	Proteobacteria	Betaproteobacteria	Rhodocyclales	Rhodocyclaceae	NA	NA	0	0	0	0	0	0	0	0	0	0	0.000277178	0	0.000154151	0	0	0	0	0	0	0
349291	Bacteria	Proteobacteria	Betaproteobacteria	Rhodocyclales	Rhodocyclaceae	NA	NA	0	0	0	0	0	0	0	0	0.000322909	0	0	0	0	0.000371147	0.000252253	0.000543514	0	0.000251833	0	0
366977	Bacteria	Proteobacteria	Betaproteobacteria	Rhodocyclales	Rhodocyclaceae	NA	NA	0	0	0	0	0	0	0	0	0	0	0	0	0.000154151	0	0	0	0	0	0	0
284848	Bacteria	Proteobacteria	Betaproteobacteria	Rhodocyclales	Rhodocyclaceae	NA	NA	0	0	0	0	0	0.000451044	0	0	0	0	0	0	0	0	0	0	0	0	0	0
4351336	Bacteria	Proteobacteria	Betaproteobacteria	Rhodocyclales	Rhodocyclaceae	NA	NA	0	0	0.000374966	0	0	0	0	0	0	0	0	0	0	0	0	0	0	0	0	0
228077	Bacteria	Proteobacteria	Betaproteobacteria	Rhodocyclales	Rhodocyclaceae	NA	NA	0	0	0	0	0	0	0	0	0	0.000270336	0	0	0	0	0	0	0	0	0	0
4318690	Bacteria	Proteobacteria	Betaproteobacteria	Rhodocyclales	Rhodocyclaceae	NA	NA	0	0	0	0	0	0	0	0	0	0	0.000277178	0	0	0	0	0	0	0	0	0.000508598
328095	Bacteria	Proteobacteria	Betaproteobacteria	Rhodocyclales	Rhodocyclaceae	NA	NA	0.000346175	0	0	0	0.00463102	0	0	0	0	0.000540672	0	0	0	0	0	0	0	0.00528849	0.000420553	0
4453522	Bacteria	Proteobacteria	Betaproteobacteria	Rhodocyclales	Rhodocyclaceae	NA	NA	0	0.000274159	0	0	0	0	0	0.000754036	0	0.000270336	0.000277178	0	0	0	0.000252253	0.000271757	0	0	0	0
343284	Bacteria	Proteobacteria	Betaproteobacteria	Rhodocyclales	Rhodocyclaceae	NA	NA	0	0.000822477	0	0.000455801	0	0	0.000389812	0	0.000645818	0.000270336	0.000554356	0.00156129	0.000462453	0.000742294	0.000504505	0.000815271	0.000897872	0	0	0
332326	Bacteria	Proteobacteria	Betaproteobacteria	Rhodocyclales	Rhodocyclaceae	NA	NA	0.000346175	0	0	0	0	0	0	0	0	0	0	0	0	0	0	0.000271757	0	0	0	0
305567	Bacteria	Proteobacteria	Betaproteobacteria	Rhodocyclales	Rhodocyclaceae	NA	NA	0	0.0186428	0	0	0.00115776	0	0.0097453	0.00653498	0.010656	0.0324403	0.0324298	0.0150925	0.0279014	0.0185574	0.0254775	0.0255451	0.0112234	0.00302199	0	0
337302	Bacteria	Proteobacteria	Betaproteobacteria	Rhodocyclales	Rhodocyclaceae	NA	NA	0	0	0	0	0	0	0	0	0	0	0	0	0	0	0.000252253	0	0	0	0	0
695365	Bacteria	Proteobacteria	Betaproteobacteria	Rhodocyclales	Rhodocyclaceae	NA	NA	0	0.000548318	0	0	0	0	0.000389812	0	0.000322909	0.000270336	0	0	0.000308302	0	0.000504505	0.000271757	0	0	0	0
245362	Bacteria	Proteobacteria	Betaproteobacteria	Rhodocyclales	Rhodocyclaceae	NA	NA	0	0	0	0	0	0	0	0	0	0.000270336	0	0	0	0	0.000252253	0	0	0	0	0
4410507	Bacteria	Proteobacteria	Betaproteobacteria	Rhodocyclales	Rhodocyclaceae	NA	NA	0.00173088	0.0271417	0.0288724	0.00866022	0.0501694	0.0369856	0.0109147	0.0155834	0.0138851	0.0270336	0.020234	0.00624515	0.0400793	0.0103921	0.0244685	0.0307085	0.00763191	0.0438189	0.015981	0.0228869
578882	Bacteria	Proteobacteria	Betaproteobacteria	Rhodocyclales	Rhodocyclaceae	NA	NA	0.000346175	0	0	0	0	0	0	0	0	0	0	0	0	0	0	0.000271757	0	0.000251833	0	0
107523	Bacteria	Proteobacteria	Betaproteobacteria	Rhodocyclales	Rhodocyclaceae	NA	NA	0	0.00712813	0	0.000911602	0.000385919	0	0.00155925	0.00201076	0.00129164	0.00351437	0.00415767	0.00260215	0.00292887	0.00259803	0.00781983	0.00271757	0.00269361	0.000251833	0.000420553	0
897527	Bacteria	Proteobacteria	Betaproteobacteria	Nitrosomonadales	Nitrosomonadaceae	NA	NA	0.00969291	0	0	0	0	0	0	0	0	0	0	0	0	0	0	0	0	0	0	0.000508598
579008	Bacteria	Proteobacteria	Betaproteobacteria	SC-I-84	NA	NA	NA	0.0013847	0.0268676	0.00187483	0	0.00656062	0.00405939	0.0128638	0.0193536	0.0290618	0.00783974	0.00942405	0.00676558	0.0257432	0.0063095	0.0290091	0.0535361	0.0148149	0.0125916	0.000420553	0.00254299
545465	Bacteria	Proteobacteria	Betaproteobacteria	SC-I-84	NA	NA	NA	0	0	0.000374966	0	0.000771837	0	0.00116944	0.000251345	0	0.000270336	0.000554356	0	0.000154151	0.000742294	0.000756758	0.00108703	0	0.000755498	0	0.000508598
989456	Bacteria	Proteobacteria	Betaproteobacteria	SC-I-84	NA	NA	NA	0.000692351	0	0	0	0	0	0	0	0	0	0	0	0	0	0.000252253	0	0	0	0	0
566708	Bacteria	Proteobacteria	Betaproteobacteria	SC-I-84	NA	NA	NA	0.000346175	0	0	0	0	0	0	0.000251345	0.000645818	0	0	0	0	0	0	0	0	0	0	0
224647	Bacteria	Proteobacteria	Betaproteobacteria	SC-I-84	NA	NA	NA	0.0401563	0	0	0	0	0	0	0	0	0	0	0	0	0	0	0	0	0	0	0
104916	Bacteria	Proteobacteria	Betaproteobacteria	SC-I-84	NA	NA	NA	0.00103853	0	0	0	0	0	0	0	0	0	0	0	0	0	0	0	0	0	0	0
1111367	Bacteria	Proteobacteria	Betaproteobacteria	SC-I-84	NA	NA	NA	0.000346175	0	0	0	0	0	0	0	0	0	0	0	0	0	0	0	0	0	0	0
979598	Bacteria	Proteobacteria	Betaproteobacteria	SC-I-84	NA	NA	NA	0.0377331	0	0	0	0	0	0	0	0	0	0	0	0	0	0	0	0	0	0	0
222022	Bacteria	Proteobacteria	Betaproteobacteria	SC-I-84	NA	NA	NA	0.00103853	0	0	0	0	0	0	0	0	0	0	0	0	0	0	0	0	0	0	0
555896	Bacteria	Proteobacteria	Betaproteobacteria	SC-I-84	NA	NA	NA	0	0	0	0	0	0	0.0237785	0.0241292	0.0251869	0	0	0	0	0	0.000252253	0	0	0	0	0
226880	Bacteria	Proteobacteria	Betaproteobacteria	SC-I-84	NA	NA	NA	0.000692351	0	0	0	0	0	0	0	0	0	0	0	0	0	0	0	0	0	0	0
216643	Bacteria	Proteobacteria	Betaproteobacteria	SC-I-84	NA	NA	NA	0.00311558	0	0	0	0	0	0	0	0	0	0	0	0	0	0	0	0	0	0	0
592014	Bacteria	Proteobacteria	Betaproteobacteria	SC-I-84	NA	NA	NA	0.000346175	0	0	0	0	0	0.000389812	0	0	0	0	0	0	0	0	0	0	0	0	0
545121	Bacteria	Proteobacteria	Betaproteobacteria	SC-I-84	NA	NA	NA	0.0211167	0	0	0	0	0	0	0	0	0	0	0	0	0	0	0	0	0	0	0
593905	Bacteria	Proteobacteria	Betaproteobacteria	SC-I-84	NA	NA	NA	0.0013847	0	0	0	0	0	0.000389812	0	0	0	0	0	0	0	0	0	0	0	0	0
224548	Bacteria	Proteobacteria	Betaproteobacteria	SC-I-84	NA	NA	NA	0.00519263	0	0	0	0	0.000451044	0.00233887	0.00201076	0.000645818	0	0	0	0	0	0	0	0	0	0	0
359864	Bacteria	Proteobacteria	Betaproteobacteria	SC-I-84	NA	NA	NA	0.0564266	0	0	0	0	0	0.053794	0.0640931	0.0513425	0	0	0	0	0	0.000252253	0	0	0	0	0
279993	Bacteria	Proteobacteria	Betaproteobacteria	SC-I-84	NA	NA	NA	0.000346175	0	0	0	0	0	0.00233887	0.00351883	0.00290618	0	0	0	0	0	0	0	0	0	0	0
832619	Bacteria	Proteobacteria	Betaproteobacteria	SC-I-84	NA	NA	NA	0.0121161	0	0	0	0	0	0	0	0	0	0	0	0	0	0	0	0	0	0	0
587754	Bacteria	Proteobacteria	Betaproteobacteria	SC-I-84	NA	NA	NA	0.0013847	0	0	0	0	0	0	0.000502691	0	0	0	0	0	0	0	0	0	0	0	0
225920	Bacteria	Proteobacteria	Betaproteobacteria	SC-I-84	NA	NA	NA	0.00173088	0	0	0	0	0	0	0	0	0	0	0	0	0	0	0	0	0	0	0
1085127	Bacteria	Proteobacteria	Betaproteobacteria	SC-I-84	NA	NA	NA	0.00623116	0	0	0	0	0	0	0.000251345	0	0	0.000277178	0	0	0	0	0	0	0	0	0
98552	Bacteria	Proteobacteria	Betaproteobacteria	NA	NA	NA	NA	0.000346175	0	0	0	0	0	0	0	0	0	0	0	0	0	0	0	0	0	0	0
4320475	Bacteria	Proteobacteria	Betaproteobacteria	NA	NA	NA	NA	0.000692351	0	0	0	0	0	0	0	0	0	0	0	0	0	0	0	0	0	0	0
583850	Bacteria	Proteobacteria	Betaproteobacteria	A21b	UD5	NA	NA	0.00450028	0	0	0	0	0	0	0	0	0	0	0	0	0	0	0	0	0	0	0
567307	Bacteria	Proteobacteria	Betaproteobacteria	A21b	EB1003	NA	NA	0.000346175	0	0	0	0	0	0	0	0	0	0	0	0	0	0	0	0	0	0	0
215449	Bacteria	Proteobacteria	Betaproteobacteria	A21b	EB1003	NA	NA	0.000346175	0	0	0	0	0	0	0	0	0	0	0	0	0	0	0	0	0	0	0
236215	Bacteria	Proteobacteria	Betaproteobacteria	A21b	EB1003	NA	NA	0.0013847	0	0	0	0	0	0	0	0	0	0	0	0	0	0	0	0	0	0	0
918661	Bacteria	Proteobacteria	Betaproteobacteria	NA	NA	NA	NA	0.000692351	0	0	0	0	0	0	0	0	0	0	0	0	0	0	0	0	0	0	0
202440	Bacteria	Proteobacteria	Gammaproteobacteria	Chromatiales	Halothiobacillaceae	Halothiobacillus	NA	0	0	0	0.0223342	0.000385919	0	0	0	0	0	0	0	0.000308302	0.000371147	0.000252253	0.000271757	0	0.000503665	0.0315415	0.000508598
585965	Bacteria	Proteobacteria	Gammaproteobacteria	Chromatiales	Ectothiorhodospiraceae	NA	NA	0.000346175	0	0	0	0	0	0	0	0	0	0	0	0	0	0	0	0	0	0	0
816571	Bacteria	Proteobacteria	Gammaproteobacteria	NA	NA	NA	NA	0.000346175	0	0	0	0	0	0.000389812	0	0	0	0	0	0	0	0	0	0	0	0	0
763169	Bacteria	Proteobacteria	Gammaproteobacteria	NA	NA	NA	NA	0.00103853	0	0	0	0	0	0	0	0	0	0	0	0	0	0	0	0	0	0	0
779409	Bacteria	Proteobacteria	Gammaproteobacteria	Chromatiales	Ectothiorhodospiraceae	NA	NA	0.000346175	0	0	0	0	0	0	0	0	0	0	0	0	0	0	0	0	0	0	0
962736	Bacteria	Proteobacteria	Gammaproteobacteria	HTCC2188	HTCC2089	NA	NA	0.000346175	0	0	0	0	0	0	0	0	0	0	0	0	0	0	0	0	0	0	0
4478842	Bacteria	Proteobacteria	Gammaproteobacteria	Oceanospirillales	Oceanospirillaceae	Oceanospirillum	NA	0	0.000274159	0	0	0	0	0	0	0	0	0.000277178	0	0	0	0	0	0	0	0	0
279220	Bacteria	Proteobacteria	Gammaproteobacteria	Oceanospirillales	Oceanospirillaceae	Amphritea	NA	0	0	0	0	0	0	0	0	0	0	0	0	0.000154151	0	0	0	0	0	0	0
261043	Bacteria	Proteobacteria	Gammaproteobacteria	Oceanospirillales	Oceanospirillaceae	Amphritea	NA	0	0.000274159	0	0	0.000385919	0	0.000389812	0	0	0	0.000277178	0	0.000616605	0.000371147	0.000252253	0	0	0	0	0
244161	Bacteria	Proteobacteria	Gammaproteobacteria	Oceanospirillales	Oceanospirillaceae	Amphritea	NA	0	0	0	0	0	0	0	0	0	0	0	0	0	0	0	0.000271757	0	0	0	0
4320406	Bacteria	Proteobacteria	Gammaproteobacteria	Oceanospirillales	Oceanospirillaceae	NA	NA	0	0	0	0	0	0	0	0	0.000322909	0	0	0	0	0	0	0	0	0.000251833	0	0
3270407	Bacteria	Proteobacteria	Gammaproteobacteria	Oceanospirillales	Oceanospirillaceae	NA	NA	0	0.000548318	0	0	0	0	0.00233887	0.00125673	0	0.000540672	0.000554356	0.000520429	0.000154151	0.000742294	0.00100901	0.00135878	0.00179574	0	0	0
224274	Bacteria	Proteobacteria	Gammaproteobacteria	Oceanospirillales	Oceanospirillaceae	NA	NA	0	0.00328991	0.000374966	0.00911602	0.000771837	0.000451044	0.00467774	0.00452422	0.00193745	0.00270336	0.00304896	0.00416344	0.00447038	0.00593835	0.0052973	0.00788095	0.00448936	0	0.0100933	0.000508598
777272	Bacteria	Proteobacteria	Gammaproteobacteria	Oceanospirillales	Oceanospirillaceae	NA	NA	0.000692351	0.00191911	0	0	0.00347327	0	0.00116944	0.00226211	0.00193745	0.00216269	0.00166307	0.00156129	0.00308302	0.000742294	0.00302703	0.00326108	0.00269361	0.000251833	0	0
745869	Bacteria	Proteobacteria	Gammaproteobacteria	Oceanospirillales	Oceanospirillaceae	Nitrincola	NA	0	0	0	0	0	0	0.00116944	0.000754036	0	0.000270336	0.000831534	0	0.000154151	0.000742294	0.000756758	0.000815271	0	0	0	0
213794	Bacteria	Proteobacteria	Gammaproteobacteria	Oceanospirillales	Oceanospirillaceae	Marinomonas	NA	0	0	0	0	0	0	0	0	0	0	0.000277178	0	0.000308302	0	0	0	0	0.000251833	0	0
326600	Bacteria	Proteobacteria	Gammaproteobacteria	Oceanospirillales	Oceanospirillaceae	NA	NA	0.000692351	0.00109664	0.000374966	0	0.00385919	0.00135313	0.00155925	0.00125673	0.000322909	0.000540672	0.00277178	0.00260215	0.00154151	0.00148459	0.00201802	0.00163054	0.00134681	0.00176283	0	0.000508598
715447	Bacteria	Proteobacteria	Gammaproteobacteria	Oceanospirillales	Oceanospirillaceae	NA	NA	0.000346175	0.00191911	0	0	0.000771837	0.000451044	0.00428793	0.00477556	0.00258327	0.00135168	0.00194025	0.00208172	0.00231227	0.00593835	0.00353154	0.00516338	0.00269361	0	0	0
1548018	Bacteria	Proteobacteria	Gammaproteobacteria	Oceanospirillales	Oceanospirillaceae	NA	NA	0.0013847	0.000274159	0	0.000455801	0.00192959	0	0.00116944	0	0.000645818	0.000540672	0.000831534	0.000520429	0.000924907	0.000742294	0.000756758	0.00163054	0.000448936	0.00125916	0	0
1132384	Bacteria	Proteobacteria	Gammaproteobacteria	Oceanospirillales	Oceanospirillaceae	Neptuniibacter	caesariensis	0	0	0	0	0	0	0.000389812	0.000251345	0	0	0	0	0	0	0	0	0	0.000251833	0	0
115234	Bacteria	Proteobacteria	Gammaproteobacteria	Oceanospirillales	Oceanospirillaceae	NA	NA	0.00103853	0	0.000374966	0.000455801	0.000771837	0.00135313	0	0	0	0	0	0	0	0.000371147	0	0.000271757	0.000448936	0.00100733	0.000841107	0.0010172
376032	Bacteria	Proteobacteria	Gammaproteobacteria	Oceanospirillales	Oceanospirillaceae	NA	NA	0	0	0.000374966	0	0.000385919	0.000451044	0	0.000251345	0	0	0	0	0.000462453	0	0.000252253	0	0	0.000251833	0	0
534970	Bacteria	Proteobacteria	Gammaproteobacteria	Oceanospirillales	Oceanospirillaceae	NA	NA	0.0273478	0.0134338	0.000374966	0.00319061	0.00733245	0.00270626	0.033134	0.0233751	0.021312	0.0127058	0.017185	0.0187355	0.0174191	0.0167016	0.023964	0.0328826	0.0211	0.00428116	0.00252332	0.0010172
694426	Bacteria	Proteobacteria	Gammaproteobacteria	Oceanospirillales	Oceanospirillaceae	Oleibacter	NA	0.0013847	0	0	0	0	0	0.000389812	0	0.000322909	0.000270336	0	0	0	0	0.000252253	0	0	0	0	0
147820	Bacteria	Proteobacteria	Gammaproteobacteria	Oceanospirillales	Oceanospirillaceae	Oleibacter	NA	0	0	0	0	0	0	0	0	0	0	0	0	0.000154151	0	0	0	0	0	0	0
837519	Bacteria	Proteobacteria	Gammaproteobacteria	Oceanospirillales	Halomonadaceae	Candidatus Portiera	NA	0.00242323	0	0	0	0	0	0	0	0	0	0	0.000520429	0	0	0	0	0	0	0	0
702581	Bacteria	Proteobacteria	Gammaproteobacteria	Oceanospirillales	NA	NA	NA	0.0183473	0.0060315	0.0011249	0.000911602	0.0169804	0.00541252	0.0140332	0.0082944	0.00904145	0.0113541	0.00665227	0.00416344	0.00755341	0.0063095	0.00983785	0.0171207	0.00538723	0.00831048	0.00336443	0.00254299
4432735	Bacteria	Proteobacteria	Gammaproteobacteria	Alteromonadales	Alteromonadaceae	NA	NA	0.00103853	0	0	0	0	0	0	0	0	0	0	0	0	0	0	0	0	0	0	0
802696	Bacteria	Proteobacteria	Gammaproteobacteria	Alteromonadales	Alteromonadaceae	NA	NA	0	0.000274159	0	0	0	0	0	0.00125673	0.000322909	0.000811008	0.000554356	0	0.00123321	0.000742294	0	0.00163054	0	0.000755498	0	0
530532	Bacteria	Proteobacteria	Gammaproteobacteria	Alteromonadales	Alteromonadaceae	Spongiibacter	NA	0	0	0	0	0	0	0	0	0	0	0	0	0	0	0	0.000271757	0	0.000251833	0	0
895353	Bacteria	Proteobacteria	Gammaproteobacteria	Alteromonadales	Alteromonadaceae	HTCC2207	NA	0	0.000274159	0	0	0	0	0	0	0	0	0	0	0.000462453	0	0	0.000271757	0	0.000251833	0	0
1015084	Bacteria	Proteobacteria	Gammaproteobacteria	Alteromonadales	Alteromonadaceae	HTCC2207	NA	0	0	0	0	0	0	0	0	0	0	0	0	0	0.000371147	0	0	0	0	0	0
1089621	Bacteria	Proteobacteria	Gammaproteobacteria	Alteromonadales	Alteromonadaceae	HTCC2207	NA	0	0	0	0	0	0	0	0	0	0	0	0	0	0	0	0	0	0.000503665	0	0
573165	Bacteria	Proteobacteria	Gammaproteobacteria	Alteromonadales	Alteromonadaceae	HTCC2207	NA	0	0	0	0	0	0	0	0	0.000968726	0	0	0	0	0	0	0	0	0	0	0
568849	Bacteria	Proteobacteria	Gammaproteobacteria	Pseudomonadales	Pseudomonadaceae	NA	NA	0	0.00301575	0.000749932	0.00319061	0.00231551	0.00135313	0.00350831	0.00301614	0.00290618	0.00216269	0.00194025	0.00260215	0.00863246	0.00779409	0.00580181	0.00489162	0.00134681	0.00428116	0.00252332	0.000508598
113083	Bacteria	Proteobacteria	Gammaproteobacteria	Pseudomonadales	Pseudomonadaceae	NA	NA	0.000346175	0.012063	0	0	0	0	0.00623699	0.00779171	0.00516654	0.00594739	0.00304896	0.00676558	0.0206563	0.0159593	0.0118559	0.011142	0.00448936	0	0	0
141365	Bacteria	Proteobacteria	Gammaproteobacteria	Pseudomonadales	Pseudomonadaceae	NA	NA	0.0013847	0.000548318	0	0.0237017	0.0100339	0	0.000389812	0.000502691	0.000322909	0.000270336	0.000554356	0.00104086	0.00246642	0.00185574	0.000756758	0.00108703	0.00134681	0.0118361	0.0248126	0
256116	Bacteria	Proteobacteria	Gammaproteobacteria	Pseudomonadales	Pseudomonadaceae	NA	NA	0	0.00767645	0.00187483	0	0.00347327	0.00180417	0.00389812	0.00326749	0.00452072	0.0037847	0.00332614	0.00520429	0.0118696	0.0111344	0.00933335	0.00869622	0.00359149	0.00201466	0	0.0010172
246087	Bacteria	Proteobacteria	Gammaproteobacteria	Pseudomonadales	Pseudomonadaceae	NA	NA	0.000346175	0.00246743	0.000374966	0	0.00154367	0	0	0.000251345	0.000322909	0.000811008	0.000554356	0	0.00138736	0.00185574	0.00126126	0.000543514	0	0.00251833	0	0.000508598
206565	Bacteria	Proteobacteria	Gammaproteobacteria	Pseudomonadales	Pseudomonadaceae	NA	NA	0.0013847	0.0046607	0.00262476	0.00729282	0.0158227	0.00405939	0.00584718	0.00452422	0.00387491	0.00432538	0.00194025	0.00676558	0.0138736	0.0111344	0.00580181	0.00788095	0.00179574	0.0156136	0.0126166	0.00661177
544177	Bacteria	Proteobacteria	Gammaproteobacteria	Pseudomonadales	Pseudomonadaceae	NA	NA	0.00346175	0.00438654	0.00262476	0.00319061	0.0246988	0.00586357	0.00272868	0.00251345	0.00193745	0.00270336	0.0024946	0.00416344	0.0100198	0.00853638	0.00454055	0.00271757	0.00224468	0.0234204	0.0147194	0.00559458
445495	Bacteria	Proteobacteria	Gammaproteobacteria	Pseudomonadales	Pseudomonadaceae	NA	NA	0	0.000822477	0	0	0.000385919	0	0.00116944	0.00251345	0.00387491	0.00270336	0.00360331	0.00208172	0.00616605	0.00705179	0.00201802	0.0019023	0.00314255	0	0	0
580563	Bacteria	Proteobacteria	Gammaproteobacteria	Pseudomonadales	Pseudomonadaceae	NA	NA	0.00207705	0.0175462	0.000374966	0.00455801	0.0181382	0.00180417	0.00467774	0.00628363	0.00807272	0.00621773	0.00582074	0.0088473	0.0334508	0.0348878	0.0184144	0.0233711	0.0107745	0.0158655	0.00883162	0.0010172
533246	Bacteria	Proteobacteria	Gammaproteobacteria	Pseudomonadales	Pseudomonadaceae	NA	NA	0.0508878	1.38916	0.973036	0.0200552	0.21843	1.41086	0.988563	0.831702	0.764648	0.82858	0.828208	0.406976	1.09663	1.11344	1.13337	1.46015	0.822001	0.166713	0.0508869	0.742044
4273894	Bacteria	Proteobacteria	Gammaproteobacteria	Pseudomonadales	Pseudomonadaceae	NA	NA	0	0.00328991	0	0.000911602	0.000385919	0	0.00389812	0.00351883	0.00258327	0.00432538	0.00194025	0.00416344	0.00678265	0.00668065	0.00327928	0.00326108	0.00314255	0	0.000420553	0
813945	Bacteria	Proteobacteria	Gammaproteobacteria	Pseudomonadales	Pseudomonadaceae	NA	NA	0	0	0	0.000455801	0.000385919	0.000451044	0.000389812	0.000251345	0	0	0	0	0	0.000371147	0	0.000271757	0	0.000755498	0	0.000508598
143609	Bacteria	Proteobacteria	Gammaproteobacteria	Pseudomonadales	Pseudomonadaceae	NA	NA	0	0	0	0	0	0	0	0	0	0	0	0.000520429	0	0	0	0	0	0	0	0
141564	Bacteria	Proteobacteria	Gammaproteobacteria	Pseudomonadales	Pseudomonadaceae	NA	NA	0	0	0.00262476	0	0	0.00631461	0	0	0	0	0	0	0.000154151	0	0	0.000271757	0.000448936	0.000251833	0	0.00406878
150456	Bacteria	Proteobacteria	Gammaproteobacteria	Pseudomonadales	Pseudomonadaceae	NA	NA	0.00311558	0.000274159	0.000749932	0.0013674	0.00656062	0.000902087	0.000779624	0.00150807	0.000968726	0.000811008	0.00221742	0.000520429	0.000924907	0.00111344	0.00201802	0.00135878	0.000897872	0.00327383	0.000841107	0
543958	Bacteria	Proteobacteria	Gammaproteobacteria	Pseudomonadales	Pseudomonadaceae	NA	NA	0	0	0.000374966	0	0.000385919	0	0	0	0	0	0	0.000520429	0.000308302	0	0	0	0	0	0	0
4371191	Bacteria	Proteobacteria	Gammaproteobacteria	Pseudomonadales	Pseudomonadaceae	NA	NA	0	0.00109664	0.000749932	0	0	0	0.000389812	0.000251345	0.000322909	0.000811008	0	0	0.00138736	0.00222688	0.00100901	0.00163054	0.000897872	0	0	0.000508598
821562	Bacteria	Proteobacteria	Gammaproteobacteria	Pseudomonadales	Pseudomonadaceae	NA	NA	0.0225014	0.000274159	0.000374966	0.00501381	0.345783	0.000902087	0	0	0	0	0.000277178	0	0.000462453	0	0	0.000271757	0	0.241508	0.0206071	0.000508598
332557	Bacteria	Proteobacteria	Gammaproteobacteria	Pseudomonadales	Pseudomonadaceae	NA	NA	0	0.000822477	0	0	0	0	0.000389812	0.000251345	0.000645818	0.000540672	0.000831534	0.00104086	0.000770756	0.000371147	0.000756758	0.000271757	0	0	0	0
769643	Bacteria	Proteobacteria	Gammaproteobacteria	Pseudomonadales	Pseudomonadaceae	NA	NA	0.00103853	0.0156271	0.00224979	0.000911602	0.00694653	0.00496148	0.00740643	0.0105565	0.00839563	0.0105431	0.00776098	0.0119699	0.0260515	0.0263514	0.0116036	0.0187512	0.00718297	0.00755498	0.00378498	0.00254299
219900	Bacteria	Proteobacteria	Gammaproteobacteria	Pseudomonadales	Pseudomonadaceae	NA	NA	0.000692351	0.00191911	0	0.000911602	0.00270143	0.00135313	0.000389812	0.000754036	0.000322909	0.00108134	0.000831534	0.000520429	0.00339132	0.00222688	0.00277478	0.00108703	0.00134681	0.00302199	0.00126166	0.000508598
217482	Bacteria	Proteobacteria	Gammaproteobacteria	Pseudomonadales	Pseudomonadaceae	NA	NA	1.46467	0	0	0.0164088	0.0138931	0.000451044	0.000779624	0.000251345	0.00129164	0.000270336	0	0	0	0	0	0.000543514	0	0.085875	0.0239715	0.0010172
338140	Bacteria	Proteobacteria	Gammaproteobacteria	Pseudomonadales	Pseudomonadaceae	NA	NA	0	0.000822477	0	0	0	0	0.000389812	0	0	0.000540672	0.00110871	0.00104086	0.00107906	0.000742294	0.000756758	0.000815271	0.000897872	0.000251833	0	0
550333	Bacteria	Proteobacteria	Gammaproteobacteria	Pseudomonadales	Pseudomonadaceae	NA	NA	0.000692351	0.000822477	0	0	0.00231551	0	0.00194906	0.000251345	0.000645818	0.000540672	0.000277178	0.000520429	0.000462453	0	0.00176577	0.00108703	0.000897872	0.00201466	0	0.000508598
535138	Bacteria	Proteobacteria	Gammaproteobacteria	Pseudomonadales	Pseudomonadaceae	NA	NA	0	0.000274159	0	0	0	0	0	0	0	0	0	0	0	0	0	0	0	0	0	0
1134379	Bacteria	Proteobacteria	Gammaproteobacteria	Pseudomonadales	Pseudomonadaceae	NA	NA	0	0	0	0.000455801	0	0	0	0	0	0	0	0	0	0	0	0	0	0	0.000420553	0
814805	Bacteria	Proteobacteria	Gammaproteobacteria	Pseudomonadales	Pseudomonadaceae	NA	NA	0	0.00109664	0.000749932	0.000455801	0.00231551	0.000451044	0.00467774	0.00251345	0.00322909	0.00432538	0.00166307	0	0.00431623	0.00408262	0.00378379	0.00326108	0.00179574	0.00176283	0.000420553	0.000508598
179713	Bacteria	Proteobacteria	Gammaproteobacteria	Pseudomonadales	Pseudomonadaceae	NA	NA	0	0.000274159	0	0	0	0	0	0	0	0	0	0	0.000924907	0.000371147	0	0.000271757	0	0	0.000420553	0
4408226	Bacteria	Proteobacteria	Gammaproteobacteria	Pseudomonadales	Pseudomonadaceae	NA	NA	0	0.000548318	0.000374966	0.0018232	0.000771837	0	0	0.000251345	0.000322909	0	0	0	0	0	0.000756758	0.000271757	0	0.000503665	0.00168221	0
825979	Bacteria	Proteobacteria	Gammaproteobacteria	Pseudomonadales	Pseudomonadaceae	NA	NA	0.000692351	0.00383822	0.000374966	0.0109392	0.0246988	0.00135313	0.000389812	0.00175942	0.000645818	0.00108134	0.00110871	0.00104086	0.00554944	0.00556721	0.00277478	0.00244581	0.000897872	0.0269461	0.0138783	0.000508598
4308187	Bacteria	Proteobacteria	Gammaproteobacteria	Pseudomonadales	Pseudomonadaceae	NA	NA	0	0	0.000749932	0.0013674	0	0.00270626	0	0	0	0	0	0	0	0	0	0	0	0	0.00168221	0.00254299
4300962	Bacteria	Proteobacteria	Gammaproteobacteria	Pseudomonadales	Pseudomonadaceae	NA	NA	0	0	0	0	0	0	0	0	0	0	0	0	0.000154151	0.000371147	0	0	0	0	0	0
156652	Bacteria	Proteobacteria	Gammaproteobacteria	Pseudomonadales	Pseudomonadaceae	NA	NA	0	0	0	0	0	0	0	0	0	0	0	0	0	0	0	0	0	0	0.000420553	0
4316720	Bacteria	Proteobacteria	Gammaproteobacteria	Pseudomonadales	Pseudomonadaceae	NA	NA	0	0.000548318	0.0119989	0	0	0.00541252	0.000389812	0	0	0	0	0	0	0	0	0.000271757	0	0	0.000420553	0.00712037
188369	Bacteria	Proteobacteria	Gammaproteobacteria	Pseudomonadales	Pseudomonadaceae	Pseudomonas	stutzeri	0	0	0	0	0	0	0	0	0	0.000270336	0	0	0	0	0	0	0	0	0	0
113289	Bacteria	Proteobacteria	Gammaproteobacteria	Pseudomonadales	Pseudomonadaceae	Pseudomonas	stutzeri	0	0	0	0	0.000385919	0	0	0	0.000322909	0	0.000277178	0	0.000462453	0	0.000252253	0.000543514	0	0	0	0
200250	Bacteria	Proteobacteria	Gammaproteobacteria	Pseudomonadales	Pseudomonadaceae	Pseudomonas	stutzeri	0	0	0	0	0	0	0	0	0	0	0.000277178	0	0.000154151	0	0	0	0	0	0	0
109728	Bacteria	Proteobacteria	Gammaproteobacteria	Pseudomonadales	Pseudomonadaceae	Pseudomonas	stutzeri	0	0	0	0	0.000771837	0	0.000389812	0.000502691	0.000322909	0.000270336	0	0.000520429	0.00107906	0	0.000504505	0.000271757	0	0	0	0
140758	Bacteria	Proteobacteria	Gammaproteobacteria	Pseudomonadales	Pseudomonadaceae	Pseudomonas	stutzeri	0	0.000274159	0	0	0.000385919	0	0	0	0	0	0	0	0	0	0	0	0	0	0	0
140772	Bacteria	Proteobacteria	Gammaproteobacteria	Pseudomonadales	Pseudomonadaceae	Pseudomonas	stutzeri	0	0	0	0	0.000385919	0	0	0	0	0	0	0	0	0	0	0	0	0	0	0
4424103	Bacteria	Proteobacteria	Gammaproteobacteria	Pseudomonadales	Pseudomonadaceae	Pseudomonas	stutzeri	0	0	0	0	0	0	0.000389812	0	0	0	0	0	0.000308302	0	0	0	0.000448936	0	0	0
151046	Bacteria	Proteobacteria	Gammaproteobacteria	Pseudomonadales	Pseudomonadaceae	Pseudomonas	stutzeri	0	0	0	0	0	0	0	0	0	0	0	0	0	0	0.000252253	0	0	0	0	0
151390	Bacteria	Proteobacteria	Gammaproteobacteria	Pseudomonadales	Pseudomonadaceae	Pseudomonas	stutzeri	0	0.000548318	0	0	0	0	0	0.000251345	0.000645818	0.000540672	0	0	0.000462453	0.00111344	0	0.000543514	0	0	0	0
780555	Bacteria	Proteobacteria	Gammaproteobacteria	Pseudomonadales	Pseudomonadaceae	Pseudomonas	NA	0	0.000274159	0.00262476	0.000455801	0	0.00135313	0	0	0	0	0.000554356	0.000520429	0.000616605	0.000371147	0.000252253	0	0	0	0	0.00254299
640071	Bacteria	Proteobacteria	Gammaproteobacteria	Pseudomonadales	Pseudomonadaceae	Pseudomonas	NA	0	0	0	0	0	0	0	0	0	0	0	0	0	0	0	0.000271757	0	0	0	0
4438564	Bacteria	Proteobacteria	Gammaproteobacteria	Pseudomonadales	Pseudomonadaceae	Pseudomonas	NA	0	0	0	0	0.0274002	0.000451044	0	0.000502691	0	0.000811008	0	0	0.000924907	0.000371147	0	0	0	0.0161173	0.00294387	0.0010172
143958	Bacteria	Proteobacteria	Gammaproteobacteria	Pseudomonadales	Pseudomonadaceae	NA	NA	0	0	0	0	0	0	0	0	0	0	0.000277178	0	0.000154151	0	0	0	0	0	0	0
4446538	Bacteria	Proteobacteria	Gammaproteobacteria	Pseudomonadales	Pseudomonadaceae	NA	NA	0	0.00109664	0	0.000911602	0	0	0	0.000502691	0.000322909	0.000270336	0.000554356	0.000520429	0.00200396	0.00296918	0.000252253	0.000543514	0.000448936	0	0.000420553	0
8525	Bacteria	Proteobacteria	Gammaproteobacteria	Pseudomonadales	Pseudomonadaceae	NA	NA	0	0.000548318	0	0	0.000771837	0.000451044	0	0.000251345	0.000322909	0.000270336	0.000277178	0	0.000616605	0.000742294	0.000504505	0.00163054	0	0.00100733	0	0.000508598
276168	Bacteria	Proteobacteria	Gammaproteobacteria	Pseudomonadales	Pseudomonadaceae	NA	NA	0.000692351	0.000822477	0	0.00592541	0.00115776	0	0.000779624	0.000754036	0	0.000540672	0.000831534	0	0.00200396	0.00185574	0.00176577	0.000543514	0	0.00176283	0.00925217	0.000508598
271906	Bacteria	Proteobacteria	Gammaproteobacteria	Pseudomonadales	Pseudomonadaceae	NA	NA	0	0.0128855	0.000749932	0.013674	0.00463102	0.00225522	0.00623699	0.00578094	0.00581236	0.00405504	0.00665227	0.00624515	0.0309844	0.0222688	0.0126126	0.0122291	0.0103255	0.000755498	0.0277565	0.00203439
4364813	Bacteria	Proteobacteria	Gammaproteobacteria	Pseudomonadales	Pseudomonadaceae	NA	NA	0	0.00219327	0	0	0.000771837	0	0.00116944	0.000251345	0.00129164	0.000270336	0.000554356	0	0.00354548	0.000742294	0.00100901	0.00163054	0.00134681	0.000503665	0	0
4474944	Bacteria	Proteobacteria	Gammaproteobacteria	Pseudomonadales	Pseudomonadaceae	Pseudomonas	pseudoalcaligenes	0	0.000274159	0.00262476	0.00638121	0.000385919	0.00676566	0.000389812	0	0	0	0	0	0	0.000742294	0.000504505	0.000271757	0	0.000251833	0.00841107	0.00254299
263193	Bacteria	Proteobacteria	Gammaproteobacteria	Pseudomonadales	Pseudomonadaceae	NA	NA	0	0.000274159	0.000749932	0.00410221	0	0.000451044	0.000389812	0	0.000322909	0	0	0	0	0	0	0.000271757	0	0	0.00925217	0.000508598
71894	Bacteria	Proteobacteria	Gammaproteobacteria	Pseudomonadales	Pseudomonadaceae	NA	NA	0	0	0	0	0	0	0	0	0	0	0	0.000520429	0	0.000371147	0	0	0	0	0	0
4437436	Bacteria	Proteobacteria	Gammaproteobacteria	Pseudomonadales	Pseudomonadaceae	NA	NA	0	0.00246743	0.00337469	0.00455801	0.00385919	0.00225522	0.00272868	0.00201076	0.000968726	0.00135168	0.00138589	0.000520429	0.00508699	0.00890753	0.00126126	0.00135878	0.000897872	0.00352566	0.00420553	0.00457738
250296	Bacteria	Proteobacteria	Gammaproteobacteria	Pseudomonadales	Pseudomonadaceae	NA	NA	0.000346175	0.00137079	0.00712435	0.0132182	0.0061747	0.0139824	0.00155925	0.00150807	0.000645818	0.00162202	0.000831534	0.000520429	0.00647435	0.00185574	0.00176577	0.00108703	0.000448936	0.00780681	0.0168221	0.0147493
1118561	Bacteria	Proteobacteria	Gammaproteobacteria	Pseudomonadales	Pseudomonadaceae	NA	NA	0	0.000548318	0	0	0	0	0	0	0.000322909	0	0.000277178	0.000520429	0.00246642	0.000742294	0.00151352	0.000271757	0	0.000251833	0	0
250586	Bacteria	Proteobacteria	Gammaproteobacteria	Pseudomonadales	Pseudomonadaceae	NA	NA	0.00173088	0	0	0	0.00810429	0	0	0	0	0	0	0	0	0	0	0	0	0.00906598	0	0.000508598
835357	Bacteria	Proteobacteria	Gammaproteobacteria	Pseudomonadales	Pseudomonadaceae	Pseudomonas	mendocina	0	0	0	0.000455801	0	0	0	0	0	0	0	0	0	0	0	0	0	0	0.00126166	0
91144	Bacteria	Proteobacteria	Gammaproteobacteria	Pseudomonadales	Pseudomonadaceae	NA	NA	0	0	0	0	0	0	0	0	0.000645818	0.000270336	0	0	0.000462453	0	0.000252253	0.000543514	0.000448936	0	0.00168221	0
109731	Bacteria	Proteobacteria	Gammaproteobacteria	Pseudomonadales	Pseudomonadaceae	NA	NA	0	0.00191911	0.00337469	0.000911602	0	0.00405939	0.000779624	0.00100538	0.000322909	0.000540672	0.000554356	0.00104086	0.00246642	0.00111344	0.000756758	0.000815271	0	0	0.00168221	0.00457738
1805440	Bacteria	Proteobacteria	Gammaproteobacteria	Pseudomonadales	Pseudomonadaceae	NA	NA	0	0	0	0	0.00115776	0.000451044	0	0	0	0	0	0	0	0	0	0	0	0.001511	0	0
1041394	Bacteria	Proteobacteria	Gammaproteobacteria	Pseudomonadales	Pseudomonadaceae	NA	NA	0.00242323	0.00274159	0.0453709	14.5373	0.014279	0.0446533	0.00116944	0.00175942	0.00226036	0.00108134	0.0024946	0.00260215	0.00585774	0.00482491	0.00176577	0.00353284	0.000448936	0.0203984	17.2852	0.0483168
263013	Bacteria	Proteobacteria	Gammaproteobacteria	Pseudomonadales	Pseudomonadaceae	NA	NA	0	0	0.000749932	0	0.00270143	0	0	0	0	0	0	0	0	0	0	0	0	0.00251833	0.000420553	0
593894	Bacteria	Proteobacteria	Gammaproteobacteria	Pseudomonadales	Pseudomonadaceae	NA	NA	0	0	0	0	0	0	0	0.000251345	0.000322909	0.000540672	0.000554356	0.000520429	0.000154151	0.000371147	0.00126126	0.000815271	0	0	0	0.000508598
751725	Bacteria	Proteobacteria	Gammaproteobacteria	Pseudomonadales	Pseudomonadaceae	Pseudomonas	NA	0	0.00219327	0.0146237	0.00364641	0.0162086	0.0189438	0.00116944	0	0.000322909	0.000540672	0.000831534	0.000520429	0.00323717	0.00334032	0.00126126	0.000543514	0	0.0183838	0.00756996	0.0152579
4453758	Bacteria	Proteobacteria	Gammaproteobacteria	Pseudomonadales	Pseudomonadaceae	Pseudomonas	NA	0	0	0	0	0	0	0	0	0	0	0	0	0	0	0	0	0	0.000503665	0	0
83705	Bacteria	Proteobacteria	Gammaproteobacteria	Pseudomonadales	Pseudomonadaceae	Pseudomonas	NA	0	0.00219327	0	0	0.000385919	0	0.00116944	0.000502691	0	0.000270336	0	0	0.00277472	0.00222688	0.00126126	0.0019023	0.000448936	0	0	0.000508598
256215	Bacteria	Proteobacteria	Gammaproteobacteria	Pseudomonadales	Pseudomonadaceae	Pseudomonas	NA	0	0	0	0.00410221	0	0	0	0.000251345	0.000322909	0.000270336	0	0.00104086	0.000154151	0	0	0	0	0	0.00546719	0
8523	Bacteria	Proteobacteria	Gammaproteobacteria	Pseudomonadales	Pseudomonadaceae	Pseudomonas	NA	0	0.000274159	0	0	0	0	0	0	0	0	0	0	0	0	0	0	0	0	0	0
139289	Bacteria	Proteobacteria	Gammaproteobacteria	Pseudomonadales	Pseudomonadaceae	Pseudomonas	NA	0	0	0	0	0.00501694	0	0	0	0	0	0	0	0	0	0	0	0	0.00352566	0	0
288207	Bacteria	Proteobacteria	Gammaproteobacteria	Pseudomonadales	Pseudomonadaceae	Pseudomonas	NA	0.000346175	0	0.000374966	0	0.000385919	0.000902087	0	0	0	0.000270336	0	0	0.000154151	0	0.000252253	0	0	0.000503665	0	0
520731	Bacteria	Proteobacteria	Gammaproteobacteria	Pseudomonadales	Pseudomonadaceae	Pseudomonas	alcaligenes	0	0	0	0	0	0	0	0	0	0	0	0	0	0	0.000252253	0	0	0	0	0
1137939	Bacteria	Proteobacteria	Gammaproteobacteria	Pseudomonadales	Pseudomonadaceae	Pseudomonas	alcaligenes	0	0	0	0	0	0	0	0	0	0	0.000277178	0	0	0	0	0	0	0	0	0
827497	Bacteria	Proteobacteria	Gammaproteobacteria	Pseudomonadales	Pseudomonadaceae	Pseudomonas	alcaligenes	0.900056	0.00767645	0.115114	0.263453	2.20398	0.326556	0.0241683	0.0148294	0.0158225	0.0116244	0.0169079	0.014572	0.0146444	0.0148459	0.0252253	0.0228276	0.0197532	1.5946	0.236771	0.2248
816671	Bacteria	Proteobacteria	Gammaproteobacteria	Pseudomonadales	Pseudomonadaceae	Pseudomonas	alcaligenes	0.00242323	0	0.000749932	0	0.00115776	0	0.000389812	0.000502691	0.000322909	0.000270336	0.000277178	0	0	0	0	0.000543514	0	0.00277016	0	0
4309472	Bacteria	Proteobacteria	Gammaproteobacteria	Pseudomonadales	Pseudomonadaceae	Pseudomonas	alcaligenes	0	0.00137079	0	0	0.00115776	0	0.00155925	0.00150807	0.00129164	0.00135168	0.000831534	0.00208172	0.00215812	0	0.00176577	0.00326108	0.00134681	0.000755498	0.000420553	0
640641	Bacteria	Proteobacteria	Gammaproteobacteria	Pseudomonadales	Pseudomonadaceae	Pseudomonas	NA	0.0041541	0.000274159	0	0	0.0165945	0.000902087	0	0	0.000322909	0.000270336	0.000554356	0	0.000462453	0.000742294	0.00100901	0.000271757	0.000448936	0.00679948	0.000420553	0
543389	Bacteria	Proteobacteria	Gammaproteobacteria	Pseudomonadales	Pseudomonadaceae	Pseudomonas	NA	0.00380793	0.00383822	0.000749932	0.0018232	0.00733245	0.00315731	0.00155925	0.00175942	0.000968726	0.00405504	0.00388049	0.00156129	0.00770756	0.00111344	0.00655857	0.0176642	0.0062851	0.00428116	0.00672885	0.00356018
511565	Bacteria	Proteobacteria	Gammaproteobacteria	Pseudomonadales	Pseudomonadaceae	Pseudomonas	NA	0.000346175	0	0.000749932	0	0	0.000451044	0	0	0	0	0	0	0	0	0.000252253	0	0	0	0	0.000508598
535159	Bacteria	Proteobacteria	Gammaproteobacteria	Pseudomonadales	Pseudomonadaceae	Pseudomonas	NA	0	0.000274159	0	0.0013674	0	0	0	0	0	0	0	0	0.000462453	0	0.000252253	0	0	0	0.000420553	0
199647	Bacteria	Proteobacteria	Gammaproteobacteria	Pseudomonadales	Pseudomonadaceae	Pseudomonas	NA	0.00623116	0.000548318	0	0	0.023927	0.000451044	0	0.000251345	0.000968726	0.00108134	0.000831534	0.00104086	0.00246642	0.00334032	0.00100901	0.000815271	0.000448936	0.0156136	0.00252332	0
905537	Bacteria	Proteobacteria	Gammaproteobacteria	Pseudomonadales	Pseudomonadaceae	NA	NA	0	0	0	0	0	0	0	0	0	0	0.000277178	0	0	0	0	0	0	0	0	0
4364205	Bacteria	Proteobacteria	Gammaproteobacteria	Pseudomonadales	Pseudomonadaceae	Azomonas	agilis	0	0	0	0	0	0	0	0	0	0	0	0	0.000308302	0	0	0	0	0	0	0
1120717	Bacteria	Proteobacteria	Gammaproteobacteria	Pseudomonadales	Pseudomonadaceae	NA	NA	0	0	0	0	0	0	0	0	0	0	0	0	0	0	0	0	0	0.000251833	0	0
568727	Bacteria	Proteobacteria	Gammaproteobacteria	Pseudomonadales	Pseudomonadaceae	Pseudomonas	thermotolerans	0.00103853	0	0.00299973	0.000911602	0.00192959	0.00180417	0	0	0	0	0	0	0.000154151	0.000371147	0	0	0	0.00226649	0.00210277	0.00152579
4344998	Bacteria	Proteobacteria	Gammaproteobacteria	Pseudomonadales	Pseudomonadaceae	Azorhizophilus	NA	0.160625	0.00657981	0.0738683	0.000455801	0.00231551	0.0130803	0.024948	0.0226211	0.0145309	0.00459571	0.00360331	0.00312258	0.0106364	0.0122479	0.00832434	0.0171207	0.0130191	0.010577	0.00799051	0.117995
1135136	Bacteria	Proteobacteria	Gammaproteobacteria	Pseudomonadales	Pseudomonadaceae	NA	NA	0	0.000274159	0	0	0	0	0.000389812	0.000754036	0	0	0	0	0.000154151	0.000371147	0	0.000271757	0	0	0	0
928406	Bacteria	Proteobacteria	Gammaproteobacteria	Pseudomonadales	Pseudomonadaceae	Pseudomonas	NA	0.0013847	0.00137079	0.000374966	0	0.00578878	0.00135313	0.000779624	0.000502691	0.00161454	0.000811008	0.00138589	0.000520429	0.00184981	0.00185574	0.000504505	0.00108703	0.000448936	0.00327383	0.000420553	0.0010172
171527	Bacteria	Proteobacteria	Gammaproteobacteria	Pseudomonadales	Pseudomonadaceae	Pseudomonas	NA	0	0	0	0	0	0	0	0	0	0	0	0	0	0	0	0	0	0.000251833	0	0
66199	Bacteria	Proteobacteria	Gammaproteobacteria	Pseudomonadales	Pseudomonadaceae	Azomonas	NA	0.000346175	0.000548318	0	0	0.00656062	0	0.000779624	0	0	0.000270336	0	0	0.00123321	0.000742294	0.00126126	0.000815271	0	0.001511	0	0
746562	Bacteria	Proteobacteria	Gammaproteobacteria	Pseudomonadales	Pseudomonadaceae	Azomonas	NA	0	0.00301575	0	0.0013674	0.00154367	0	0.00155925	0.000251345	0.00129164	0.00135168	0.000831534	0.00260215	0.00539529	0.00259803	0.00252253	0.00217405	0.000448936	0.00251833	0.000841107	0
1135348	Bacteria	Proteobacteria	Gammaproteobacteria	Pseudomonadales	Pseudomonadaceae	Azomonas	NA	0.59196	0.0611374	0.0378715	0	0.00656062	0.00902087	0.487655	0.375007	0.30967	0.0200049	0.0135817	0.0281032	0.116076	0.105777	0.121334	0.273659	0.138721	0.0433152	0.00756996	0.0701865
4332830	Bacteria	Proteobacteria	Gammaproteobacteria	Pseudomonadales	Pseudomonadaceae	Pseudomonas	NA	0.000346175	0.00274159	0.00149986	0.00273481	0.0061747	0.00180417	0.000779624	0.000502691	0.000968726	0.000270336	0.000554356	0.00156129	0.00246642	0.00259803	0.000252253	0.00163054	0	0.00604399	0.00210277	0.00508598
766991	Bacteria	Proteobacteria	Gammaproteobacteria	Pseudomonadales	Pseudomonadaceae	Pseudomonas	NA	0	0.000822477	0.000374966	0	0.000771837	0.000902087	0.000779624	0.000502691	0	0	0.000831534	0	0.00169566	0.00111344	0.000756758	0.00135878	0.00179574	0	0	0.000508598
770475	Bacteria	Proteobacteria	Gammaproteobacteria	Pseudomonadales	Pseudomonadaceae	Pseudomonas	NA	0	0	0	0.0018232	0	0	0	0	0	0	0	0	0	0	0	0	0	0	0.00126166	0
30919	Bacteria	Proteobacteria	Gammaproteobacteria	Pseudomonadales	Pseudomonadaceae	Pseudomonas	NA	0.00173088	0.00109664	0.00599945	0.00410221	0.0169804	0.00405939	0.00233887	0.00150807	0.00161454	0.00162202	0.00221742	0.00208172	0.00601189	0.00296918	0.00252253	0.00326108	0.00134681	0.0143545	0.00841107	0.00610317
220149	Bacteria	Proteobacteria	Gammaproteobacteria	Pseudomonadales	Pseudomonadaceae	Pseudomonas	NA	0	0	0	0	0.000385919	0	0	0	0	0	0	0	0	0	0	0	0	0	0	0
28841	Bacteria	Proteobacteria	Gammaproteobacteria	Pseudomonadales	Pseudomonadaceae	Pseudomonas	NA	0.000346175	0.00740229	0.0303722	0.0018232	0.00771837	0.0302199	0.00428793	0.00502691	0.00419781	0.00486605	0.00415767	0.00312258	0.0189606	0.0215265	0.00655857	0.0105985	0.00404042	0.00730315	0.00210277	0.0340761
112159	Bacteria	Proteobacteria	Gammaproteobacteria	Pseudomonadales	Pseudomonadaceae	Pseudomonas	NA	0	0.00246743	0.00262476	0	0	0.00180417	0.000779624	0.00100538	0.00161454	0.00108134	0.00221742	0.000520429	0.00585774	0.00779409	0.00277478	0.0019023	0.00134681	0	0.000420553	0.00254299
104313	Bacteria	Proteobacteria	Gammaproteobacteria	Pseudomonadales	Pseudomonadaceae	Pseudomonas	NA	0.0013847	0.0150787	0.0116239	0.0132182	0.00463102	0.0180417	0.00428793	0.00527825	0.00548945	0.0037847	0.00304896	0.00364301	0.0177274	0.0159593	0.0105946	0.0149466	0.00493829	0.00453299	0.0264949	0.0259385
91296	Bacteria	Proteobacteria	Gammaproteobacteria	Pseudomonadales	Pseudomonadaceae	Pseudomonas	NA	0.00173088	0	0	0	0.00926205	0	0	0	0	0	0	0	0.000154151	0	0.000252253	0.000271757	0	0.00478482	0	0
4475523	Bacteria	Proteobacteria	Gammaproteobacteria	Pseudomonadales	Pseudomonadaceae	Pseudomonas	NA	0.000346175	0.000548318	0	0	0	0	0.000389812	0.000251345	0	0	0	0	0	0	0	0	0	0.000251833	0	0
225284	Bacteria	Proteobacteria	Gammaproteobacteria	Pseudomonadales	Pseudomonadaceae	Pseudomonas	NA	0.00173088	0.00301575	0.000749932	0.00911602	0.0150508	0.00135313	0.00116944	0.00251345	0.00129164	0.000270336	0.000831534	0.00260215	0.00585774	0.0063095	0.00126126	0.00244581	0.000448936	0.0156136	0.0155605	0.0010172
242070	Bacteria	Proteobacteria	Gammaproteobacteria	Pseudomonadales	Pseudomonadaceae	Pseudomonas	NA	0.000692351	0.00493486	0.000749932	0.000911602	0.0154367	0.000451044	0.00194906	0.00175942	0.000645818	0.00405504	0.0024946	0.00104086	0.00971152	0.00445376	0.00781983	0.00788095	0.00404042	0.0113325	0.00126166	0.000508598
269901	Bacteria	Proteobacteria	Gammaproteobacteria	Pseudomonadales	Pseudomonadaceae	Pseudomonas	NA	0	0.0093214	0	0	0.000385919	0	0.00350831	0.00502691	0.00226036	0.00270336	0.00332614	0.00676558	0.0161859	0.0148459	0.00731533	0.00733744	0.00269361	0.000251833	0	0
4414475	Bacteria	Proteobacteria	Gammaproteobacteria	Pseudomonadales	Pseudomonadaceae	Pseudomonas	NA	0	0	0	0	0	0	0	0	0	0	0	0	0	0	0	0	0	0.000251833	0	0.000508598
144452	Bacteria	Proteobacteria	Gammaproteobacteria	Pseudomonadales	Pseudomonadaceae	Pseudomonas	NA	0	0	0.00487456	0.000455801	0.00887613	0.00586357	0	0	0	0	0	0	0.000154151	0.000371147	0	0	0	0.0113325	0.000841107	0.00356018
280369	Bacteria	Proteobacteria	Gammaproteobacteria	Pseudomonadales	Pseudomonadaceae	Pseudomonas	NA	0.00207705	0.00795061	0.00337469	0	0.0196818	0.000902087	0.00155925	0.0027648	0.00161454	0.00189235	0.00304896	0.00364301	0.0104823	0.0144747	0.00655857	0.00570689	0.00538723	0.019643	0.00252332	0.00203439
657845	Bacteria	Proteobacteria	Gammaproteobacteria	Pseudomonadales	Pseudomonadaceae	Pseudomonas	NA	0	0	0.0119989	0	0	0.020748	0	0	0	0	0.000277178	0	0.000308302	0	0	0	0	0	0	0.0228869
139321	Bacteria	Proteobacteria	Gammaproteobacteria	Pseudomonadales	Pseudomonadaceae	Pseudomonas	NA	0.00103853	0.000274159	0.00599945	0.00410221	0.0108057	0.00405939	0	0	0	0	0.000277178	0	0	0	0.000252253	0	0	0.0118361	0.00841107	0.00406878
560075	Bacteria	Proteobacteria	Gammaproteobacteria	Pseudomonadales	Pseudomonadaceae	Pseudomonas	NA	0.00103853	4.99161	0.00262476	0.00364641	0.0150508	0.00451044	2.14552	2.24477	2.04111	1.9029	1.85432	2.25606	7.69245	8.19752	4.38869	4.08043	2.01033	0.0110806	0.00799051	0.00406878
528952	Bacteria	Proteobacteria	Gammaproteobacteria	Pseudomonadales	Pseudomonadaceae	Pseudomonas	NA	0.0013847	0.00493486	0	0	0.00463102	0	0.00272868	0.00326749	0.00452072	0.0029737	0.00221742	0.00104086	0.0131028	0.0115056	0.00580181	0.00434811	0.00224468	0.00377749	0	0.000508598
225088	Bacteria	Proteobacteria	Gammaproteobacteria	Pseudomonadales	Pseudomonadaceae	Pseudomonas	NA	0.00103853	0.00493486	0	0	0.00733245	0	0.000389812	0.00301614	0.00129164	0.00108134	0.00166307	0.00312258	0.00570359	0.00705179	0.00353154	0.00163054	0.00134681	0.0113325	0	0
219229	Bacteria	Proteobacteria	Gammaproteobacteria	Pseudomonadales	Pseudomonadaceae	Pseudomonas	NA	0	0	0	0	0.000771837	0	0	0	0	0	0	0	0	0	0	0	0	0.000503665	0	0
1126459	Bacteria	Proteobacteria	Gammaproteobacteria	Pseudomonadales	Pseudomonadaceae	Pseudomonas	NA	0	0	0.0011249	0.00957182	0.000385919	0.000902087	0	0	0	0	0	0	0.000154151	0	0	0	0	0	0.0168221	0.000508598
1108886	Bacteria	Proteobacteria	Gammaproteobacteria	Pseudomonadales	Pseudomonadaceae	Pseudomonas	NA	0.000346175	0.00328991	0.021748	0.0246133	0.00270143	0.0266116	0.000779624	0.00226211	0.000968726	0.00270336	0.00194025	0.00104086	0.0072451	0.00890753	0.00252253	0.00135878	0.00134681	0.00251833	0.039532	0.0294987
2534143	Bacteria	Proteobacteria	Gammaproteobacteria	Pseudomonadales	Pseudomonadaceae	Pseudomonas	NA	0	0.00219327	0	0.00273481	0.000771837	0.000451044	0.00194906	0.00226211	0.000645818	0.00162202	0.00110871	0.00156129	0.00431623	0.00556721	0.00302703	0.00217405	0.00134681	0.001511	0.00168221	0.000508598
170405	Bacteria	Proteobacteria	Gammaproteobacteria	Pseudomonadales	Pseudomonadaceae	Pseudomonas	NA	0	0.00164495	0.00487456	0.000911602	0.00463102	0.00541252	0.000389812	0.00125673	0.000645818	0.000540672	0.00110871	0.000520429	0.00292887	0.00111344	0.000252253	0.00163054	0.000897872	0.00579215	0.00588775	0.00762897
549293	Bacteria	Proteobacteria	Gammaproteobacteria	Pseudomonadales	Pseudomonadaceae	Pseudomonas	NA	0.0110776	0	0.00299973	0.002279	0.0733245	0.00631461	0	0	0	0	0	0	0	0	0.000252253	0	0	0.0664838	0.00504664	0.00203439
4365172	Bacteria	Proteobacteria	Gammaproteobacteria	Pseudomonadales	Pseudomonadaceae	Pseudomonas	NA	0	0	0	0.000911602	0.000385919	0	0	0	0	0	0	0	0	0	0	0	0	0	0.000420553	0
267843	Bacteria	Proteobacteria	Gammaproteobacteria	Pseudomonadales	Pseudomonadaceae	Pseudomonas	NA	0	0	0	0	0	0	0.000389812	0	0	0.000270336	0	0	0.000924907	0.000371147	0.000252253	0.000543514	0	0	0	0
2295957	Bacteria	Proteobacteria	Gammaproteobacteria	Pseudomonadales	Pseudomonadaceae	Pseudomonas	NA	0	0	0	0.000455801	0	0	0	0	0	0	0	0	0	0	0	0	0	0	0.00126166	0
751973	Bacteria	Proteobacteria	Gammaproteobacteria	Pseudomonadales	Pseudomonadaceae	Pseudomonas	NA	0	0.00520902	0.000374966	0	0.000385919	0.000902087	0.00350831	0.00251345	0.00226036	0.0037847	0.00138589	0.00208172	0.00940322	0.00742294	0.00454055	0.00461987	0.00134681	0	0	0
553648	Bacteria	Proteobacteria	Gammaproteobacteria	Pseudomonadales	Pseudomonadaceae	Pseudomonas	NA	0.000346175	0	0.00149986	0.0018232	0.00231551	0.00676566	0	0	0	0	0	0	0.000308302	0.000371147	0	0	0	0.001511	0.00252332	0.00712037
182912	Bacteria	Proteobacteria	Gammaproteobacteria	Pseudomonadales	Pseudomonadaceae	Pseudomonas	NA	0	0.00274159	0.0318721	0	0.00231551	0.0193949	0.00116944	0.00226211	0.00322909	0.00189235	0.00138589	0.000520429	0.00385378	0.00259803	0.00176577	0.00326108	0	0.00100733	0.000841107	0.0350933
836096	Bacteria	Proteobacteria	Gammaproteobacteria	Pseudomonadales	Pseudomonadaceae	Pseudomonas	NA	0	0	0	0	0.000771837	0	0	0	0	0	0	0	0	0	0	0	0	0.000251833	0	0
333782	Bacteria	Proteobacteria	Gammaproteobacteria	Pseudomonadales	Pseudomonadaceae	Pseudomonas	NA	0.00103853	0.00219327	0.00149986	0	0.00849021	0.000902087	0.00116944	0.00100538	0.00161454	0.00189235	0.000554356	0.00208172	0.00524114	0.00185574	0.00201802	0.0019023	0.00179574	0.00705132	0.000420553	0.00254299
646549	Bacteria	Proteobacteria	Gammaproteobacteria	Pseudomonadales	Pseudomonadaceae	Pseudomonas	NA	0.00103853	0	0	0	0.0104198	0	0.000389812	0.000251345	0	0	0	0.000520429	0.000616605	0.000371147	0	0.000543514	0	0.0115843	0.000420553	0.0010172
4455861	Bacteria	Proteobacteria	Gammaproteobacteria	Pseudomonadales	Pseudomonadaceae	Pseudomonas	NA	0	0	0	0	0	0	0	0	0	0	0	0	0	0	0	0	0	0	0	0.000508598
817209	Bacteria	Proteobacteria	Gammaproteobacteria	Pseudomonadales	Pseudomonadaceae	Pseudomonas	NA	0	0.00109664	0.000749932	0	0.000385919	0.000451044	0.00155925	0.00125673	0.00419781	0.00108134	0.00221742	0.00104086	0.00678265	0.00593835	0.00378379	0.00271757	0.00359149	0.000251833	0	0.00203439
1146761	Bacteria	Proteobacteria	Gammaproteobacteria	Pseudomonadales	Pseudomonadaceae	Pseudomonas	NA	0.0128085	0	0	0	0	0	0	0	0	0	0	0	0.00107906	0	0	0	0	0.0309754	0.00756996	0.0152579
4353093	Bacteria	Proteobacteria	Gammaproteobacteria	Pseudomonadales	Pseudomonadaceae	Pseudomonas	NA	0	0	0.00412462	0	0.00115776	0.00225522	0	0	0	0.000270336	0	0.000520429	0	0.000742294	0.000252253	0	0	0.00176283	0	0.00559458
140880	Bacteria	Proteobacteria	Gammaproteobacteria	Pseudomonadales	Pseudomonadaceae	Pseudomonas	NA	0	0.00109664	0	0	0.00385919	0	0	0.000251345	0.000322909	0.000540672	0.000277178	0	0.00200396	0.00111344	0.000504505	0.000271757	0	0.00327383	0	0
140916	Bacteria	Proteobacteria	Gammaproteobacteria	Pseudomonadales	Pseudomonadaceae	Pseudomonas	NA	0	0.00685397	0.000374966	0.00592541	0	0	0.00194906	0.00351883	0.00452072	0.00324403	0.00304896	0.00624515	0.0172649	0.0141036	0.00554956	0.00788095	0.00224468	0.00201466	0.0100933	0.000508598
132521	Bacteria	Proteobacteria	Gammaproteobacteria	Pseudomonadales	Pseudomonadaceae	Pseudomonas	NA	0	0	0.000374966	0.000911602	0	0.000902087	0	0	0	0	0	0	0.000308302	0.00111344	0	0.000543514	0	0.000503665	0.000841107	0.00406878
898011	Bacteria	Proteobacteria	Gammaproteobacteria	Pseudomonadales	Pseudomonadaceae	Pseudomonas	NA	0	0.000548318	0	0	0.000385919	0	0	0	0	0	0	0	0.000154151	0	0.000252253	0	0	0	0	0
266458	Bacteria	Proteobacteria	Gammaproteobacteria	Pseudomonadales	Pseudomonadaceae	Pseudomonas	NA	0.000346175	0.00164495	0	0	0.000771837	0	0	0.000502691	0.000645818	0.000270336	0.00194025	0.000520429	0.00215812	0.00185574	0.00201802	0.00135878	0.000448936	0.00125916	0	0
200552	Bacteria	Proteobacteria	Gammaproteobacteria	Pseudomonadales	Pseudomonadaceae	Pseudomonas	NA	0	0.00493486	0.000374966	0.00638121	0.00115776	0	0.000389812	0.000754036	0.00193745	0.000811008	0.00138589	0.00208172	0.00739925	0.00482491	0.00302703	0.00244581	0.000448936	0.000251833	0.00883162	0
513078	Bacteria	Proteobacteria	Gammaproteobacteria	Pseudomonadales	Pseudomonadaceae	Pseudomonas	NA	0	0.000548318	0.00224979	0.000911602	0.000385919	0.00135313	0.000389812	0	0	0	0.000277178	0.000520429	0	0	0	0	0	0.000251833	0.000841107	0.000508598
203364	Bacteria	Proteobacteria	Gammaproteobacteria	Pseudomonadales	Pseudomonadaceae	Pseudomonas	NA	0.00207705	0.000274159	0.00299973	0.000455801	0.0212255	0	0.000389812	0.000251345	0	0.00189235	0.000277178	0.000520429	0.000308302	0.000371147	0.000252253	0	0	0.0161173	0.000420553	0.0010172
216433	Bacteria	Proteobacteria	Gammaproteobacteria	Pseudomonadales	Pseudomonadaceae	Pseudomonas	NA	0	0	0.000374966	0	0	0	0	0	0	0	0	0	0	0	0	0	0	0	0.000420553	0
774465	Bacteria	Proteobacteria	Gammaproteobacteria	Pseudomonadales	Pseudomonadaceae	Pseudomonas	NA	0	0	0	0	0.000385919	0	0	0.000251345	0	0	0	0	0.000154151	0	0	0	0	0	0	0
217410	Bacteria	Proteobacteria	Gammaproteobacteria	Pseudomonadales	Pseudomonadaceae	Pseudomonas	NA	0	0	0	0	0.00115776	0	0.000389812	0	0.000322909	0.000270336	0.000554356	0.000520429	0.000462453	0.00111344	0.000252253	0.000815271	0.000448936	0	0	0
141206	Bacteria	Proteobacteria	Gammaproteobacteria	Pseudomonadales	Pseudomonadaceae	Pseudomonas	NA	0.000346175	0	0	0	0.00115776	0	0.000389812	0	0	0	0	0	0.000154151	0	0	0	0	0.000755498	0	0
1105944	Bacteria	Proteobacteria	Gammaproteobacteria	Pseudomonadales	Pseudomonadaceae	Pseudomonas	NA	0.000346175	0.00137079	0	0	0.00385919	0	0.000389812	0.000251345	0.000322909	0	0	0	0.00123321	0.000371147	0.000252253	0.000271757	0.000448936	0.00654765	0.000420553	0.0010172
833174	Bacteria	Proteobacteria	Gammaproteobacteria	Pseudomonadales	Pseudomonadaceae	Pseudomonas	NA	0	0.00164495	0.00149986	0.000455801	0.000385919	0.00180417	0.00272868	0.000502691	0.00161454	0.00108134	0.00110871	0.00364301	0.00400793	0.00111344	0.000504505	0.0019023	0.000448936	0.00251833	0	0.00203439
311522	Bacteria	Proteobacteria	Gammaproteobacteria	Pseudomonadales	Pseudomonadaceae	Pseudomonas	NA	0.000692351	0.00274159	0	0	0.00115776	0	0.00155925	0.00150807	0.000322909	0.00189235	0.000554356	0	0.00123321	0.00259803	0.00100901	0.00135878	0.000448936	0.000503665	0.00126166	0
4128270	Bacteria	Proteobacteria	Gammaproteobacteria	Pseudomonadales	Pseudomonadaceae	Pseudomonas	NA	0.00380793	0.000548318	0	0.0104834	0.00154367	0	0	0.000754036	0.000322909	0.000270336	0.00110871	0	0.000154151	0.000371147	0.000252253	0.00135878	0.00134681	0.000755498	0.0185043	0
4335184	Bacteria	Proteobacteria	Gammaproteobacteria	Pseudomonadales	Pseudomonadaceae	Pseudomonas	NA	0	0.00575734	0	0	0.000385919	0	0.00428793	0.00477556	0.00387491	0.00135168	0.00304896	0.00104086	0.0104823	0.00890753	0.00201802	0.00760919	0.00404042	0.000503665	0	0
2475174	Bacteria	Proteobacteria	Gammaproteobacteria	Pseudomonadales	Pseudomonadaceae	Pseudomonas	NA	0	0	0	0	0	0	0	0	0	0	0	0	0	0	0	0	0	0.000503665	0	0
95608	Bacteria	Proteobacteria	Gammaproteobacteria	Pseudomonadales	Pseudomonadaceae	Pseudomonas	NA	0.00103853	0.0156271	0.00824925	0.000911602	0.0250847	0.00766774	0.0066268	0.00779171	0.00452072	0.00729907	0.00526638	0.00728601	0.0215812	0.0237534	0.0131171	0.0135878	0.00673404	0.0226649	0.000841107	0.00864616
108909	Bacteria	Proteobacteria	Gammaproteobacteria	Pseudomonadales	Pseudomonadaceae	Pseudomonas	NA	0.000346175	0.00328991	0.00149986	0.0328177	0.00115776	0.00451044	0.00272868	0.00226211	0.00161454	0.00108134	0.000831534	0.00260215	0.00616605	0.00371147	0.00252253	0.0038046	0.000897872	0.00226649	0.0420553	0.00610317
513808	Bacteria	Proteobacteria	Gammaproteobacteria	Pseudomonadales	Pseudomonadaceae	Pseudomonas	NA	0.0013847	0.000548318	0.00224979	0	0.00540286	0.00270626	0.00116944	0.000502691	0.000645818	0	0.000831534	0.00156129	0.00123321	0	0.000756758	0.00135878	0	0.00327383	0.000841107	0.00406878
338200	Bacteria	Proteobacteria	Gammaproteobacteria	Pseudomonadales	Pseudomonadaceae	Pseudomonas	NA	0	0.00959556	0	0.0018232	0.00231551	0	0.0413201	0.102046	0.134976	0.00270336	0.00388049	0.00260215	0.0386919	0.0308052	0.044901	0.00760919	0.00359149	0.00125916	0.00504664	0.0010172
1119175	Bacteria	Proteobacteria	Gammaproteobacteria	Pseudomonadales	Pseudomonadaceae	Pseudomonas	NA	0.00103853	0.00356407	0.000374966	0.000455801	0.00501694	0.00225522	0.0113045	0.0236265	0.0364887	0.00108134	0.00138589	0.000520429	0.00847831	0.0129901	0.00933335	0.00217405	0.00224468	0.00302199	0.00168221	0.00203439
845178	Bacteria	Proteobacteria	Gammaproteobacteria	Pseudomonadales	Pseudomonadaceae	Pseudomonas	NA	0	0.00137079	0	0	0	0.000451044	0	0.000251345	0.000645818	0.00108134	0	0	0.00246642	0.00296918	0.00126126	0.000815271	0	0	0	0
143498	Bacteria	Proteobacteria	Gammaproteobacteria	Pseudomonadales	Pseudomonadaceae	Pseudomonas	NA	0	0.00328991	0	0	0.000385919	0.000902087	0.00350831	0.00301614	0.00452072	0.00324403	0.00304896	0.00104086	0.00339132	0.0063095	0.00277478	0.00461987	0.00134681	0.00100733	0	0
304556	Bacteria	Proteobacteria	Gammaproteobacteria	Pseudomonadales	Pseudomonadaceae	Pseudomonas	NA	0.000346175	0	0	0	0	0	0	0	0	0	0	0	0	0	0	0	0	0	0	0
560886	Bacteria	Proteobacteria	Gammaproteobacteria	Pseudomonadales	Pseudomonadaceae	Pseudomonas	NA	0	0.00274159	0	0.000455801	0.00154367	0.000902087	0.000779624	0.00100538	0.000968726	0.000540672	0.000554356	0.000520429	0.00462453	0.00185574	0.000756758	0.0019023	0.00134681	0.00277016	0.000420553	0.000508598
180060	Bacteria	Proteobacteria	Gammaproteobacteria	Pseudomonadales	Pseudomonadaceae	Pseudomonas	NA	0.000346175	0	0	0.0013674	0.00115776	0.000451044	0	0.000251345	0	0	0	0	0	0.000371147	0	0	0.000448936	0.00100733	0.00168221	0.0010172
103728	Bacteria	Proteobacteria	Gammaproteobacteria	Pseudomonadales	Pseudomonadaceae	Pseudomonas	NA	0	0.000274159	0	0	0.000385919	0	0	0	0.000322909	0	0.000277178	0	0.000308302	0.000371147	0	0.00108703	0	0.000251833	0.000420553	0
262708	Bacteria	Proteobacteria	Gammaproteobacteria	Pseudomonadales	Pseudomonadaceae	Pseudomonas	veronii	0	0.00356407	0	0	0.00849021	0	0.0031185	0.00502691	0.00322909	0.00243302	0.00221742	0.00208172	0.0121779	0.0129901	0.00554956	0.00597865	0.00269361	0.0100733	0.00210277	0
269930	Bacteria	Proteobacteria	Gammaproteobacteria	Pseudomonadales	Pseudomonadaceae	Pseudomonas	veronii	0	0.0153529	0	0.00273481	0.000385919	0	0.0136434	0.0128186	0.0100102	0.00567706	0.00803816	0.00988816	0.0266681	0.027836	0.0146307	0.0149466	0.00942765	0.000503665	0.00294387	0.000508598
260790	Bacteria	Proteobacteria	Gammaproteobacteria	Pseudomonadales	Pseudomonadaceae	Pseudomonas	veronii	0.000692351	0	0.010874	0.0186878	0.0212255	0.0175907	0.000389812	0	0	0	0.000277178	0.000520429	0.000308302	0	0.000252253	0	0.000448936	0.0178801	0.0290182	0.0122063
260809	Bacteria	Proteobacteria	Gammaproteobacteria	Pseudomonadales	Pseudomonadaceae	Pseudomonas	veronii	0	0.000822477	0.000749932	0	0.00115776	0	0	0.000502691	0	0	0	0	0.000154151	0.000371147	0	0	0	0.000503665	0.000420553	0
74559	Bacteria	Proteobacteria	Gammaproteobacteria	Pseudomonadales	Pseudomonadaceae	Pseudomonas	veronii	0.000346175	0	0	0	0.00192959	0	0	0	0	0	0	0	0	0	0	0	0	0.00100733	0	0
259419	Bacteria	Proteobacteria	Gammaproteobacteria	Pseudomonadales	Pseudomonadaceae	Pseudomonas	veronii	0.000346175	0.0257709	0.000374966	0	0.00192959	0.000902087	0.0167619	0.0168401	0.0164683	0.0167608	0.0138589	0.0161333	0.0536446	0.0434242	0.0264865	0.0266322	0.0157128	0.00251833	0	0
398604	Bacteria	Proteobacteria	Gammaproteobacteria	Pseudomonadales	Pseudomonadaceae	Pseudomonas	veronii	0	0	0	0	0	0	0	0	0	0	0	0	0.000308302	0	0	0	0	0	0.000420553	0
264673	Bacteria	Proteobacteria	Gammaproteobacteria	Pseudomonadales	Pseudomonadaceae	Pseudomonas	veronii	0.00346175	0.0545576	0.0164985	0.0173204	0.023541	0.0333772	0.0210498	0.0459962	0.0513425	0.0881295	0.0936862	0.00728601	0.103898	0.0901887	0.0655857	0.18099	0.0704829	0.0236723	0.0996711	0.0640833
289441	Bacteria	Proteobacteria	Gammaproteobacteria	Pseudomonadales	Pseudomonadaceae	Pseudomonas	veronii	0	0.000274159	0.000749932	0	0.000385919	0.000902087	0.000389812	0.000251345	0.000645818	0.000270336	0	0	0.000616605	0.00185574	0.000252253	0	0	0.000251833	0	0
400315	Bacteria	Proteobacteria	Gammaproteobacteria	Pseudomonadales	Pseudomonadaceae	Pseudomonas	veronii	0	0.000548318	0.000749932	0	0.00192959	0.000902087	0	0.000754036	0	0.00108134	0	0.000520429	0.000770756	0.00222688	0.000756758	0.000815271	0.000448936	0.00176283	0	0.000508598
4478861	Bacteria	Proteobacteria	Gammaproteobacteria	Pseudomonadales	Pseudomonadaceae	Pseudomonas	veronii	0	0.00191911	0	0	0.00347327	0	0.00194906	0.00150807	0.000645818	0.00162202	0.00110871	0.00156129	0.00585774	0.00371147	0.00227027	0.00271757	0.000897872	0.00428116	0	0
2589305	Bacteria	Proteobacteria	Gammaproteobacteria	Pseudomonadales	Pseudomonadaceae	Pseudomonas	veronii	0	0.00383822	0	0	0	0	0.00116944	0.00125673	0.00161454	0.00108134	0.000831534	0.00260215	0.00416208	0.00556721	0.00353154	0.00244581	0.00179574	0	0	0
276867	Bacteria	Proteobacteria	Gammaproteobacteria	Pseudomonadales	Pseudomonadaceae	Pseudomonas	veronii	0.00346175	0.000822477	0.0172484	0.000455801	0.0308735	0.0175907	0.000389812	0.000754036	0.000645818	0.00135168	0.00110871	0.00156129	0.00277472	0.00222688	0.00176577	0.000271757	0	0.0337456	0.00294387	0.0284815
271891	Bacteria	Proteobacteria	Gammaproteobacteria	Pseudomonadales	Pseudomonadaceae	Pseudomonas	veronii	0.000346175	0.000274159	0	0	0.00887613	0	0.000779624	0.000502691	0.000322909	0.00108134	0.000831534	0.00104086	0.00138736	0.000742294	0.00100901	0.000271757	0.000448936	0.00352566	0	0
274219	Bacteria	Proteobacteria	Gammaproteobacteria	Pseudomonadales	Pseudomonadaceae	Pseudomonas	veronii	0.00588498	0.000274159	0.00637442	0.011395	0.0659921	0.0121782	0	0.00100538	0	0.000811008	0.00110871	0	0.00138736	0.000742294	0	0.00135878	0.000897872	0.0566624	0.0614008	0.0239041
260730	Bacteria	Proteobacteria	Gammaproteobacteria	Pseudomonadales	Pseudomonadaceae	Pseudomonas	veronii	0	0	0	0	0	0	0	0	0.000322909	0	0.000277178	0	0.00107906	0.000742294	0	0	0	0	0	0
4435982	Bacteria	Proteobacteria	Gammaproteobacteria	Pseudomonadales	Pseudomonadaceae	Pseudomonas	veronii	0.000346175	0	0.000749932	0.002279	0.000385919	0.000902087	0	0	0	0	0	0	0	0	0	0	0	0	0.00588775	0.00203439
1133201	Bacteria	Proteobacteria	Gammaproteobacteria	Pseudomonadales	Pseudomonadaceae	Pseudomonas	veronii	0	0	0	0	0	0.000451044	0	0	0	0	0	0	0	0	0	0	0	0.000251833	0	0
129642	Bacteria	Proteobacteria	Gammaproteobacteria	Pseudomonadales	Pseudomonadaceae	Pseudomonas	NA	0.000692351	0.000274159	0	0	0.0061747	0	0.000389812	0	0	0.000270336	0.000277178	0	0.00154151	0.000742294	0	0.00163054	0.000448936	0.00503665	0	0.000508598
4456891	Bacteria	Proteobacteria	Gammaproteobacteria	Pseudomonadales	Pseudomonadaceae	Pseudomonas	NA	0	0.0093214	0.0011249	0	0.000385919	0.00180417	0.00350831	0.00377018	0.00452072	0.00351437	0.00221742	0.00364301	0.00863246	0.00779409	0.0052973	0.00625041	0.000448936	0	0	0.00406878
812851	Bacteria	Proteobacteria	Gammaproteobacteria	Pseudomonadales	Pseudomonadaceae	Pseudomonas	NA	0.000346175	0	0	0	0	0	0	0	0	0.000270336	0	0	0.000770756	0.000371147	0.000756758	0.000271757	0.000448936	0.000251833	0	0
813216	Bacteria	Proteobacteria	Gammaproteobacteria	Pseudomonadales	Pseudomonadaceae	Pseudomonas	NA	0.000346175	0	0	0	0.00270143	0	0	0	0	0	0	0	0.000154151	0.000371147	0	0	0	0.00100733	0	0
813617	Bacteria	Proteobacteria	Gammaproteobacteria	Pseudomonadales	Pseudomonadaceae	Pseudomonas	NA	0	0	0	0	0	0	0	0	0	0	0	0	0	0	0.000252253	0	0.000448936	0	0	0
611597	Bacteria	Proteobacteria	Gammaproteobacteria	Pseudomonadales	Pseudomonadaceae	Pseudomonas	NA	0	0	0	0	0	0	0	0	0	0	0	0	0.000154151	0	0	0	0	0	0	0
4369489	Bacteria	Proteobacteria	Gammaproteobacteria	Pseudomonadales	Pseudomonadaceae	Pseudomonas	NA	0	0.00849893	0.0134988	0.00957182	0.000771837	0.0139824	0.00272868	0.00427287	0.00193745	0.00270336	0.00166307	0.00468387	0.0149527	0.0185574	0.0052973	0.00869622	0.000897872	0.000503665	0.00967273	0.0188181
541859	Bacteria	Proteobacteria	Gammaproteobacteria	Pseudomonadales	Pseudomonadaceae	Pseudomonas	NA	0	0	0	0	0	0	0	0.000251345	0	0.000270336	0.000277178	0	0.000154151	0	0	0.000271757	0	0	0	0
633252	Bacteria	Proteobacteria	Gammaproteobacteria	Pseudomonadales	Pseudomonadaceae	Pseudomonas	NA	0	0	0	0	0.000385919	0	0	0	0	0.000270336	0.000277178	0	0.000154151	0.000371147	0	0	0.000448936	0.000251833	0	0
110621	Bacteria	Proteobacteria	Gammaproteobacteria	Pseudomonadales	Pseudomonadaceae	Pseudomonas	NA	0	0.012063	0.000374966	0	0	0	0.00350831	0.0128186	0.00581236	0.0067584	0.0049892	0.00936773	0.0262057	0.0204131	0.0118559	0.0119573	0.00134681	0	0	0.000508598
202466	Bacteria	Proteobacteria	Gammaproteobacteria	Pseudomonadales	Pseudomonadaceae	Pseudomonas	NA	0.000346175	0.00712813	0	0	0.000771837	0	0.00233887	0.00301614	0.003552	0.00946176	0.00554356	0.00676558	0.00770756	0.010021	0.00100901	0.00434811	0.000448936	0.000755498	0.000420553	0
761939	Bacteria	Proteobacteria	Gammaproteobacteria	Pseudomonadales	Pseudomonadaceae	Pseudomonas	NA	0	0.000274159	0	0	0	0	0	0.000502691	0.000645818	0.000270336	0.000277178	0.00104086	0.000154151	0.000742294	0	0.000271757	0	0	0	0.000508598
25337	Bacteria	Proteobacteria	Gammaproteobacteria	Pseudomonadales	Pseudomonadaceae	Pseudomonas	NA	0	0	0	0	0	0	0	0.000251345	0	0	0	0	0	0	0	0	0	0	0	0
140966	Bacteria	Proteobacteria	Gammaproteobacteria	Pseudomonadales	Pseudomonadaceae	Pseudomonas	NA	0	0.000274159	0	0	0	0	0	0	0	0	0	0	0.000308302	0.000371147	0	0	0	0.000251833	0	0
237173	Bacteria	Proteobacteria	Gammaproteobacteria	Pseudomonadales	Pseudomonadaceae	Pseudomonas	NA	0	0	0	0	0	0	0	0	0	0	0.000277178	0	0.000154151	0	0	0	0.000448936	0	0	0
677819	Bacteria	Proteobacteria	Gammaproteobacteria	Pseudomonadales	Pseudomonadaceae	Pseudomonas	NA	0.000692351	0	0	0	0.000385919	0	0	0	0	0.000540672	0	0	0.000616605	0.000371147	0.000252253	0.000271757	0	0.000251833	0	0
876714	Bacteria	Proteobacteria	Gammaproteobacteria	Pseudomonadales	Pseudomonadaceae	Pseudomonas	NA	0.00311558	0.0268676	0.00487456	0.00729282	0.0405215	0.0211991	0.0097453	0.00929978	0.00807272	0.0159498	0.00831534	0.00780644	0.0474785	0.0326609	0.0181622	0.0342414	0.00583617	0.0584252	0.0302798	0.0183095
4301373	Bacteria	Proteobacteria	Gammaproteobacteria	Pseudomonadales	Pseudomonadaceae	Pseudomonas	NA	0	0	0	0	0	0	0	0	0	0	0	0	0	0	0	0.000271757	0	0	0	0
4406539	Bacteria	Proteobacteria	Gammaproteobacteria	Pseudomonadales	Pseudomonadaceae	Pseudomonas	NA	0	0	0	0	0	0	0	0	0	0	0	0	0	0	0	0	0	0	0.000420553	0
256834	Bacteria	Proteobacteria	Gammaproteobacteria	Pseudomonadales	Pseudomonadaceae	Pseudomonas	NA	0	0.000548318	0	0	0	0	0.000779624	0.000502691	0.00161454	0.000540672	0.000554356	0.000520429	0.00184981	0.00148459	0.000252253	0.000815271	0	0	0	0
280459	Bacteria	Proteobacteria	Gammaproteobacteria	Pseudomonadales	Pseudomonadaceae	Pseudomonas	NA	0.000346175	0	0	0	0	0	0	0	0	0	0	0	0	0	0	0	0	0	0	0
350105	Bacteria	Proteobacteria	Gammaproteobacteria	Pseudomonadales	Pseudomonadaceae	Pseudomonas	NA	0	0.000274159	0	0	0	0	0	0.000502691	0	0	0.000554356	0.000520429	0.000308302	0.000371147	0.000252253	0	0	0.000755498	0	0
284090	Bacteria	Proteobacteria	Gammaproteobacteria	Pseudomonadales	Pseudomonadaceae	Pseudomonas	NA	0.000346175	0	0	0	0	0	0	0	0	0	0	0	0.000308302	0	0	0	0	0	0	0
548944	Bacteria	Proteobacteria	Gammaproteobacteria	Pseudomonadales	Pseudomonadaceae	Pseudomonas	NA	0	0	0	0	0	0	0	0	0	0.000270336	0	0	0	0	0	0	0	0	0	0
816090	Bacteria	Proteobacteria	Gammaproteobacteria	Pseudomonadales	Pseudomonadaceae	Pseudomonas	NA	0.00103853	0.00164495	0.000749932	0.000455801	0.155139	0.000902087	0.00389812	0.00326749	0.003552	0.00135168	0.00194025	0.00208172	0.00416208	0.00334032	0.00302703	0.0019023	0.000448936	0.058677	0.00252332	0.000508598
363719	Bacteria	Proteobacteria	Gammaproteobacteria	Pseudomonadales	Pseudomonadaceae	Pseudomonas	NA	0.00103853	0	0	0	0.000385919	0	0	0	0	0	0	0	0.000154151	0	0	0	0	0.00201466	0.000420553	0.000508598
4351855	Bacteria	Proteobacteria	Gammaproteobacteria	Pseudomonadales	Pseudomonadaceae	Pseudomonas	NA	0	0.00191911	0.00524952	0	0	0.00676566	0.000389812	0.00125673	0.000645818	0.000540672	0.00110871	0.00156129	0.00200396	0.00222688	0.00176577	0.00163054	0.000448936	0	0	0.00661177
4435983	Bacteria	Proteobacteria	Gammaproteobacteria	Pseudomonadales	Pseudomonadaceae	Pseudomonas	NA	0	0	0.000374966	0	0	0.000451044	0	0	0	0	0	0	0.000154151	0	0	0.000271757	0	0.000251833	0	0
516292	Bacteria	Proteobacteria	Gammaproteobacteria	Pseudomonadales	Pseudomonadaceae	Pseudomonas	NA	0.000346175	0.000274159	0.00412462	0	0	0.00631461	0.000389812	0	0.000322909	0.000270336	0.000554356	0.000520429	0.00107906	0.00111344	0.000252253	0	0.000448936	0	0.000841107	0.00508598
3622774	Bacteria	Proteobacteria	Gammaproteobacteria	Pseudomonadales	Pseudomonadaceae	Pseudomonas	NA	0	0	0.00562449	0.000455801	0	0.00270626	0	0	0	0	0	0	0	0	0	0	0	0	0.00210277	0.00559458
4451011	Bacteria	Proteobacteria	Gammaproteobacteria	Pseudomonadales	Pseudomonadaceae	Pseudomonas	NA	0.000692351	0.00685397	0	0	0.00231551	0	0.00467774	0.00477556	0.00548945	0.00459571	0.00388049	0.00468387	0.0120238	0.00927868	0.00605406	0.00896798	0.00269361	0.00277016	0	0
1000161	Bacteria	Proteobacteria	Gammaproteobacteria	Pseudomonadales	Pseudomonadaceae	Pseudomonas	NA	0.000692351	0.00411238	0.00224979	0	0.00849021	0.00270626	0.00233887	0.00251345	0.00226036	0.00162202	0.00138589	0.00156129	0.00369963	0.00519606	0.00302703	0.0019023	0.000448936	0.00931781	0.000420553	0.00712037
282250	Bacteria	Proteobacteria	Gammaproteobacteria	Pseudomonadales	Pseudomonadaceae	Pseudomonas	NA	0.000346175	0.00301575	0.000374966	0	0.00192959	0	0.0066268	0.00628363	0.00129164	0.00108134	0.00138589	0.00312258	0.0107906	0.0103921	0.00353154	0.00434811	0.00179574	0.00176283	0	0
617271	Bacteria	Proteobacteria	Gammaproteobacteria	Pseudomonadales	Pseudomonadaceae	Pseudomonas	NA	0.0027694	0	0.000749932	0	0.0339608	0.000451044	0	0.000251345	0	0	0	0	0.000308302	0.000742294	0	0	0	0.0287089	0.00210277	0
1118259	Bacteria	Proteobacteria	Gammaproteobacteria	Pseudomonadales	Pseudomonadaceae	Pseudomonas	NA	0	0	0	0	0	0	0	0	0	0	0	0	0	0	0	0	0	0.000251833	0	0
358042	Bacteria	Proteobacteria	Gammaproteobacteria	Pseudomonadales	Pseudomonadaceae	Pseudomonas	NA	0.000692351	0	0.00187483	0.000455801	0.00231551	0.00135313	0	0	0	0	0	0	0	0	0	0	0	0.00176283	0.000841107	0.00152579
446356	Bacteria	Proteobacteria	Gammaproteobacteria	Pseudomonadales	Pseudomonadaceae	Pseudomonas	NA	0.0013847	0.00328991	0.0142487	0.00273481	0.00771837	0.00811879	0.00116944	0.00175942	0.00161454	0.000811008	0.00110871	0.00156129	0.00585774	0.00519606	0.00176577	0.00244581	0.00179574	0.00906598	0.00126166	0.00966336
200021	Bacteria	Proteobacteria	Gammaproteobacteria	Pseudomonadales	Pseudomonadaceae	Pseudomonas	NA	0.000346175	0.00328991	0.00337469	0.00683701	0.00115776	0.000451044	0.000779624	0.00251345	0.000645818	0.00216269	0.000277178	0.00104086	0.00477869	0.00445376	0.00353154	0.00489162	0.000448936	0.000503665	0.00462609	0.00254299
155962	Bacteria	Proteobacteria	Gammaproteobacteria	Pseudomonadales	Pseudomonadaceae	Pseudomonas	NA	0	0.00356407	0.0011249	0.00957182	0	0.00225522	0.00155925	0.00226211	0.000968726	0.00189235	0.000554356	0.00312258	0.00477869	0.00593835	0.00252253	0.00163054	0.000897872	0	0.00799051	0.0010172
1111456	Bacteria	Proteobacteria	Gammaproteobacteria	Pseudomonadales	Pseudomonadaceae	Pseudomonas	NA	1.37674	10.5513	22.3686	8.8038	25.4996	23.0907	3.91371	4.46063	4.36411	4.09397	3.99885	4.97687	18.8271	17.7063	9.36942	10.2575	4.52258	28.3931	11.3566	24.047
133961	Bacteria	Proteobacteria	Gammaproteobacteria	Pseudomonadales	Pseudomonadaceae	Pseudomonas	NA	0	0	0	0	0.000385919	0	0	0	0	0	0	0	0	0	0	0	0	0.000251833	0	0
564678	Bacteria	Proteobacteria	Gammaproteobacteria	Pseudomonadales	Pseudomonadaceae	Pseudomonas	NA	0.000692351	0.00191911	0.000374966	0	0.0042451	0	0.00155925	0.00125673	0.000645818	0.000811008	0.00194025	0.00260215	0.00400793	0.00371147	0.00176577	0.00489162	0.00179574	0.00402932	0	0
274827	Bacteria	Proteobacteria	Gammaproteobacteria	Pseudomonadales	Pseudomonadaceae	Pseudomonas	NA	0	0	0	0	0.000385919	0	0	0	0	0	0	0	0	0	0	0	0	0.000755498	0	0.000508598
277094	Bacteria	Proteobacteria	Gammaproteobacteria	Pseudomonadales	Pseudomonadaceae	Pseudomonas	NA	0	0	0	0.000455801	0.0100339	0	0	0	0	0	0	0	0	0.000371147	0	0	0	0.00982148	0.000420553	0
268162	Bacteria	Proteobacteria	Gammaproteobacteria	Pseudomonadales	Pseudomonadaceae	Pseudomonas	NA	0	0	0	0.0013674	0	0.000451044	0	0.000251345	0.00129164	0	0.000277178	0.000520429	0.000770756	0.00111344	0	0	0	0	0.00168221	0
4309216	Bacteria	Proteobacteria	Gammaproteobacteria	Pseudomonadales	Pseudomonadaceae	Pseudomonas	NA	0.000692351	0.0197394	0	0.0018232	0.00270143	0	0.00584718	0.00703767	0.00710399	0.0067584	0.00748381	0.00728601	0.0320634	0.0341455	0.0161442	0.0125008	0.00763191	0.00352566	0.00252332	0
822187	Bacteria	Proteobacteria	Gammaproteobacteria	Pseudomonadales	Pseudomonadaceae	Pseudomonas	NA	0	0	0	0	0	0	0	0	0	0	0	0	0	0	0	0	0	0.000503665	0	0
829851	Bacteria	Proteobacteria	Gammaproteobacteria	Pseudomonadales	Pseudomonadaceae	Pseudomonas	NA	0	0	0	0	0	0	0	0	0	0	0	0	0	0	0	0	0	0.000251833	0	0
822060	Bacteria	Proteobacteria	Gammaproteobacteria	Pseudomonadales	Pseudomonadaceae	Pseudomonas	NA	0	0	0	0	0	0	0	0	0	0	0	0	0.000154151	0	0	0	0	0	0	0
541223	Bacteria	Proteobacteria	Gammaproteobacteria	Pseudomonadales	Pseudomonadaceae	Pseudomonas	NA	0.00173088	0.00411238	0.000749932	0	0.0177523	0	0.00194906	0.00326749	0.00129164	0.00162202	0.00360331	0.00208172	0.0072451	0.0111344	0.00378379	0.00516338	0.00224468	0.0156136	0.000420553	0.000508598
171908	Bacteria	Proteobacteria	Gammaproteobacteria	Pseudomonadales	Pseudomonadaceae	Pseudomonas	NA	0.000692351	0.000274159	0.000374966	0.000455801	0.00347327	0.000451044	0	0.000251345	0	0	0.000277178	0	0.000308302	0	0	0.000271757	0	0.00402932	0.00168221	0
544313	Bacteria	Proteobacteria	Gammaproteobacteria	Pseudomonadales	Pseudomonadaceae	Pseudomonas	NA	0	0.000274159	0.0011249	0	0	0.00225522	0	0	0	0	0	0	0.000154151	0.000371147	0	0	0	0	0	0.00152579
818602	Bacteria	Proteobacteria	Gammaproteobacteria	Pseudomonadales	Pseudomonadaceae	Pseudomonas	NA	0.00173088	0.00246743	0.00787428	0	0.00926205	0.00631461	0.00155925	0.000502691	0.000968726	0.000811008	0	0.00260215	0.00493284	0.00148459	0.00201802	0.00353284	0.000448936	0.0100733	0	0.00762897
4309427	Bacteria	Proteobacteria	Gammaproteobacteria	Pseudomonadales	Pseudomonadaceae	Pseudomonas	NA	0.000346175	0.00109664	0.000749932	0.0013674	0.00540286	0.00180417	0	0.00125673	0.000645818	0.000811008	0.000554356	0	0.00184981	0.000742294	0.000756758	0.00163054	0.000897872	0.00705132	0.00126166	0.00203439
4327028	Bacteria	Proteobacteria	Gammaproteobacteria	Pseudomonadales	Pseudomonadaceae	Pseudomonas	NA	0	0.00493486	0	0.0401105	0.0042451	0.000451044	0.00116944	0.00251345	0.000645818	0.00243302	0.00332614	0.00364301	0.00894077	0.00482491	0.00403604	0.00434811	0.00224468	0.00125916	0.0513075	0.000508598
1120434	Bacteria	Proteobacteria	Gammaproteobacteria	Pseudomonadales	Pseudomonadaceae	Pseudomonas	NA	0	0	0.000749932	0	0.00115776	0	0	0	0	0	0	0	0	0	0	0	0	0.00201466	0	0
66813	Bacteria	Proteobacteria	Gammaproteobacteria	Pseudomonadales	Pseudomonadaceae	Pseudomonas	NA	0	0.000274159	0	0	0	0	0	0	0	0	0	0	0.000154151	0	0	0	0	0	0	0
821820	Bacteria	Proteobacteria	Gammaproteobacteria	Pseudomonadales	Pseudomonadaceae	Pseudomonas	NA	0	0	0.00374966	0	0	0.00541252	0	0	0	0	0	0	0	0	0	0	0	0	0.000420553	0.00203439
109263	Bacteria	Proteobacteria	Gammaproteobacteria	Pseudomonadales	Pseudomonadaceae	Pseudomonas	NA	0.0013847	0.000822477	0	0.018232	0.0111916	0.000451044	0.000389812	0.000251345	0.000322909	0.000270336	0.000277178	0.00104086	0.00107906	0.000371147	0.000252253	0.000271757	0	0.0100733	0.0349059	0.00152579
926370	Bacteria	Proteobacteria	Gammaproteobacteria	Pseudomonadales	Pseudomonadaceae	Pseudomonas	NA	0	0.00137079	0	0	0	0	0	0.000754036	0.000322909	0.000540672	0.000277178	0.000520429	0.00138736	0.00148459	0.000504505	0.00135878	0.000448936	0	0	0
246575	Bacteria	Proteobacteria	Gammaproteobacteria	Pseudomonadales	Pseudomonadaceae	Pseudomonas	umsongensis	0	0.000274159	0	0.00410221	0	0	0.000779624	0.000502691	0.000322909	0	0	0	0.00123321	0.00148459	0.000252253	0.000271757	0	0	0.00210277	0
138840	Bacteria	Proteobacteria	Gammaproteobacteria	Pseudomonadales	Pseudomonadaceae	Pseudomonas	umsongensis	0	0	0	0	0	0	0	0	0	0	0	0	0	0.000371147	0	0	0	0	0	0
202610	Bacteria	Proteobacteria	Gammaproteobacteria	Pseudomonadales	Pseudomonadaceae	Pseudomonas	NA	0	0.000274159	0	0	0	0	0.000779624	0.000251345	0	0	0	0	0.000616605	0.000371147	0	0.000543514	0	0	0	0
619893	Bacteria	Proteobacteria	Gammaproteobacteria	Pseudomonadales	Pseudomonadaceae	Pseudomonas	NA	0	0.00137079	0.00862421	0.0282597	0.000385919	0.00270626	0	0.000502691	0.000322909	0.000540672	0.000554356	0.000520429	0.00169566	0.00148459	0.00100901	0.000271757	0.000897872	0	0.00883162	0.00356018
270842	Bacteria	Proteobacteria	Gammaproteobacteria	Pseudomonadales	Pseudomonadaceae	Pseudomonas	NA	0	0.000274159	0.0131238	0	0	0.0153355	0	0	0	0.000540672	0	0	0.000154151	0	0	0.000271757	0	0	0.000420553	0.0172923
258724	Bacteria	Proteobacteria	Gammaproteobacteria	Pseudomonadales	Pseudomonadaceae	Pseudomonas	NA	0.100391	0.00301575	0.122989	0.141298	0.609365	0.165082	0.00116944	0.000251345	0.00129164	0.000811008	0.00138589	0.00104086	0.00215812	0.00111344	0.00126126	0.00108703	0.000448936	0.433404	0.404993	0.182078
89393	Bacteria	Proteobacteria	Gammaproteobacteria	Pseudomonadales	Pseudomonadaceae	Pseudomonas	viridiflava	0	0.000548318	0	0	0	0	0	0	0	0.000270336	0.000277178	0	0.000154151	0	0	0.000543514	0	0	0	0
4370747	Bacteria	Proteobacteria	Gammaproteobacteria	Pseudomonadales	Pseudomonadaceae	Pseudomonas	viridiflava	0	0.000274159	0.000374966	0.000455801	0.000385919	0.00135313	0	0	0	0	0.000554356	0	0	0	0	0.000543514	0	0	0	0.000508598
3643491	Bacteria	Proteobacteria	Gammaproteobacteria	Pseudomonadales	Pseudomonadaceae	Pseudomonas	viridiflava	0	0	0.000374966	0.000455801	0	0.000451044	0	0	0	0	0	0	0	0	0	0.000271757	0	0.000251833	0	0
265715	Bacteria	Proteobacteria	Gammaproteobacteria	Pseudomonadales	Pseudomonadaceae	Pseudomonas	viridiflava	0.000346175	0.0986972	0	0	0.00192959	0	0.0175415	0.0256372	0.0332596	0.0448758	0.0321526	0.00676558	0.234001	0.0564143	0.0640722	0.135878	0.0166106	0.00226649	0	0
589597	Bacteria	Proteobacteria	Gammaproteobacteria	Pseudomonadales	Pseudomonadaceae	Pseudomonas	viridiflava	0.000346175	0.00191911	0	0.000911602	0	0.000451044	0.00116944	0.00150807	0.000645818	0.000811008	0.000831534	0	0.00154151	0.00222688	0	0.00135878	0.000897872	0	0.00168221	0
394796	Bacteria	Proteobacteria	Gammaproteobacteria	Pseudomonadales	Pseudomonadaceae	Pseudomonas	viridiflava	0	0.000274159	0.000374966	0.000455801	0	0	0	0.000251345	0	0	0	0	0.000154151	0.000371147	0	0.000543514	0	0.000251833	0.00126166	0
410048	Bacteria	Proteobacteria	Gammaproteobacteria	Pseudomonadales	Pseudomonadaceae	Pseudomonas	viridiflava	0.000346175	0.000274159	0	0.000455801	0.00154367	0	0	0	0	0	0.000277178	0	0.000154151	0	0.000252253	0	0	0	0.000420553	0
454228	Bacteria	Proteobacteria	Gammaproteobacteria	Pseudomonadales	Pseudomonadaceae	Pseudomonas	viridiflava	0	0	0	0.000455801	0	0	0.000389812	0	0.000322909	0.000270336	0	0	0.000308302	0	0	0	0.000448936	0	0	0
272189	Bacteria	Proteobacteria	Gammaproteobacteria	Pseudomonadales	Pseudomonadaceae	Pseudomonas	viridiflava	0.000346175	0.000274159	0.00524952	0.0018232	0.000385919	0.00360835	0	0	0	0	0	0	0.000462453	0.00111344	0	0	0	0.000251833	0.00168221	0.000508598
4432796	Bacteria	Proteobacteria	Gammaproteobacteria	Pseudomonadales	Pseudomonadaceae	Pseudomonas	viridiflava	0.0013847	0.411787	0.000749932	0	0.00192959	0.000902087	0.261564	0.364953	0.398469	0.264659	0.282167	0.255531	0.410967	0.591608	0.256036	0.302465	0.172391	0.00125916	0.000420553	0.00152579
237364	Bacteria	Proteobacteria	Gammaproteobacteria	Pseudomonadales	Pseudomonadaceae	Pseudomonas	viridiflava	0	0.000274159	0	0	0	0	0	0.000251345	0	0	0.000554356	0	0.000154151	0	0	0.000271757	0	0	0	0
4349788	Bacteria	Proteobacteria	Gammaproteobacteria	Pseudomonadales	Pseudomonadaceae	Pseudomonas	viridiflava	0	0.00109664	0	0.000455801	0.000771837	0	0	0.000502691	0.00161454	0	0.000554356	0.00104086	0.000616605	0.00111344	0.000252253	0.000815271	0.000897872	0	0	0
999394	Bacteria	Proteobacteria	Gammaproteobacteria	Pseudomonadales	Pseudomonadaceae	Pseudomonas	viridiflava	0.000346175	0.00109664	0	0.000455801	0	0	0	0	0.000322909	0.000270336	0.000554356	0.000520429	0.000462453	0.000371147	0.00126126	0	0	0.000251833	0	0
877752	Bacteria	Proteobacteria	Gammaproteobacteria	Pseudomonadales	Pseudomonadaceae	Pseudomonas	viridiflava	0.802088	0.989439	1.35475	1.41845	1.35187	1.65217	0.589006	0.862617	1.02104	0.675029	0.6777	0.674997	1.06148	1.39069	0.570343	0.874242	0.462853	0.923722	1.25367	1.22725
65400	Bacteria	Proteobacteria	Gammaproteobacteria	Pseudomonadales	Pseudomonadaceae	Pseudomonas	viridiflava	0	0	0	0	0	0	0	0	0	0	0	0	0	0.000371147	0	0	0	0	0	0
261144	Bacteria	Proteobacteria	Gammaproteobacteria	Pseudomonadales	Pseudomonadaceae	Pseudomonas	NA	0	0.000274159	0	0	0.000385919	0	0.000389812	0	0	0.000270336	0	0	0	0.000371147	0	0	0	0.000251833	0.000841107	0.000508598
4456889	Bacteria	Proteobacteria	Gammaproteobacteria	Pseudomonadales	Pseudomonadaceae	Pseudomonas	NA	0	0.00219327	0	0	0	0	0.00116944	0.00226211	0.000645818	0.000811008	0.00166307	0.00156129	0.00416208	0.00408262	0.000252253	0.00244581	0.000448936	0	0	0
60329	Bacteria	Proteobacteria	Gammaproteobacteria	Pseudomonadales	Pseudomonadaceae	Pseudomonas	NA	0.00103853	0.00164495	0	0	0.00231551	0	0.000389812	0	0	0.00162202	0.000277178	0	0.00262057	0.000742294	0.000504505	0.000271757	0	0.001511	0	0
227761	Bacteria	Proteobacteria	Gammaproteobacteria	Pseudomonadales	Pseudomonadaceae	Pseudomonas	NA	0	0.00685397	0.00187483	0.00774862	0.00308735	0.00270626	0.00350831	0.00326749	0.00548945	0.00270336	0.00304896	0.00676558	0.0072451	0.00742294	0.0052973	0.00625041	0.00224468	0.00125916	0.00462609	0.00559458
138914	Bacteria	Proteobacteria	Gammaproteobacteria	Pseudomonadales	Pseudomonadaceae	Pseudomonas	NA	0	0	0.000749932	0.000455801	0	0.00225522	0	0	0	0	0	0	0	0	0	0.000271757	0	0	0.00210277	0.000508598
106985	Bacteria	Proteobacteria	Gammaproteobacteria	Pseudomonadales	Pseudomonadaceae	Pseudomonas	NA	0	0	0	0.000455801	0	0	0.00116944	0.000502691	0.000968726	0	0.000554356	0.00260215	0.000924907	0.00296918	0.000504505	0.000543514	0.000897872	0	0	0
4422388	Bacteria	Proteobacteria	Gammaproteobacteria	Pseudomonadales	Pseudomonadaceae	Pseudomonas	NA	0.000346175	0.00301575	0	0	0.0154367	0	0.000779624	0.00175942	0.00129164	0.000270336	0.00277178	0.00260215	0.00477869	0.00185574	0.00327928	0.00298933	0.000897872	0.0110806	0	0
4253984	Bacteria	Proteobacteria	Gammaproteobacteria	Pseudomonadales	Pseudomonadaceae	Pseudomonas	NA	0	0.00630565	0	0	0.00154367	0	0.00389812	0.0027648	0.00290618	0.00216269	0.00360331	0.00208172	0.00863246	0.00890753	0.00454055	0.00326108	0.00179574	0.00176283	0	0
4461938	Bacteria	Proteobacteria	Gammaproteobacteria	Pseudomonadales	Pseudomonadaceae	Pseudomonas	NA	0	0.00191911	0	0	0	0.000451044	0.00194906	0.000502691	0.000968726	0.00108134	0.00166307	0.000520429	0.00554944	0.00482491	0.00252253	0.00271757	0.000897872	0	0	0
816992	Bacteria	Proteobacteria	Gammaproteobacteria	Pseudomonadales	Pseudomonadaceae	Pseudomonas	NA	0	0.00109664	0	0	0.0104198	0	0.00155925	0.00125673	0.000968726	0.000540672	0.00138589	0.00260215	0.00385378	0.00371147	0.00201802	0.00271757	0	0.0130953	0	0
3913171	Bacteria	Proteobacteria	Gammaproteobacteria	Pseudomonadales	Pseudomonadaceae	Pseudomonas	NA	0	0.00191911	0	0	0	0	0.00116944	0.00226211	0.00161454	0.00189235	0.00166307	0.00260215	0.00616605	0.00556721	0.00277478	0.00407635	0.00134681	0	0	0
557974	Bacteria	Proteobacteria	Gammaproteobacteria	Pseudomonadales	Pseudomonadaceae	Pseudomonas	NA	0.000346175	0	0.00224979	0	0	0.00541252	0.000389812	0.000251345	0	0.000540672	0.000277178	0.00104086	0.000770756	0	0.000252253	0.000543514	0	0.00100733	0	0.00356018
728119	Bacteria	Proteobacteria	Gammaproteobacteria	Pseudomonadales	Pseudomonadaceae	Pseudomonas	NA	0	0	0	0	0	0	0	0	0	0	0.000277178	0	0	0	0	0	0	0	0	0
2534141	Bacteria	Proteobacteria	Gammaproteobacteria	Pseudomonadales	Pseudomonadaceae	Pseudomonas	NA	0	0	0	0	0.000771837	0	0	0	0	0	0	0	0	0	0	0	0	0.000503665	0	0
4355474	Bacteria	Proteobacteria	Gammaproteobacteria	Pseudomonadales	Pseudomonadaceae	Pseudomonas	NA	0	0.00328991	0	0.013674	0.0165945	0	0.00272868	0.00201076	0.00161454	0.00108134	0.00332614	0.00416344	0.0069368	0.00668065	0.00327928	0.00407635	0.000448936	0.0128435	0.0168221	0
1145751	Bacteria	Proteobacteria	Gammaproteobacteria	Pseudomonadales	Pseudomonadaceae	Pseudomonas	NA	0	0	0.000374966	0	0	0	0.000389812	0	0	0.000270336	0	0	0.000462453	0	0.000252253	0	0	0	0.00126166	0
187390	Bacteria	Proteobacteria	Gammaproteobacteria	Pseudomonadales	Pseudomonadaceae	Pseudomonas	NA	0.000346175	0	0.000374966	0.0200552	0.000385919	0.000451044	0.000389812	0.000251345	0	0	0	0	0	0	0	0	0	0.000251833	0.0109344	0.0010172
4481606	Bacteria	Proteobacteria	Gammaproteobacteria	Pseudomonadales	Pseudomonadaceae	Pseudomonas	NA	0	0	0	0	0	0	0	0	0	0	0.000277178	0	0	0	0	0	0	0	0	0
133533	Bacteria	Proteobacteria	Gammaproteobacteria	Pseudomonadales	Pseudomonadaceae	Pseudomonas	NA	0	0.000274159	0	0	0	0	0.000389812	0.000251345	0	0.000270336	0	0	0	0.000742294	0.000252253	0.000271757	0	0	0	0
3314521	Bacteria	Proteobacteria	Gammaproteobacteria	Pseudomonadales	Pseudomonadaceae	Pseudomonas	NA	0	0	0	0	0.000385919	0	0	0	0	0	0	0	0	0	0	0	0	0	0	0
974121	Bacteria	Proteobacteria	Gammaproteobacteria	Pseudomonadales	Pseudomonadaceae	Pseudomonas	NA	0.0688889	5.94486	3.85315	0.0505939	0.510956	5.28127	4.0903	3.97528	3.62723	3.55249	3.47886	4.13689	9.24259	8.82291	4.86822	5.91832	2.34749	0.569897	0.303639	6.32594
1112793	Bacteria	Proteobacteria	Gammaproteobacteria	Pseudomonadales	Pseudomonadaceae	Pseudomonas	NA	0.000692351	0	0.00562449	0.000455801	0.00810429	0.00766774	0	0	0	0	0	0	0	0	0	0	0	0.00629582	0	0.00966336
4371220	Bacteria	Proteobacteria	Gammaproteobacteria	Pseudomonadales	Pseudomonadaceae	Pseudomonas	NA	0	0	0	0	0	0	0	0	0	0	0	0	0	0	0.000252253	0	0	0	0	0
264913	Bacteria	Proteobacteria	Gammaproteobacteria	Pseudomonadales	Pseudomonadaceae	Pseudomonas	NA	0	0	0	0	0	0	0	0.000502691	0	0	0	0	0	0	0	0	0	0	0	0
143425	Bacteria	Proteobacteria	Gammaproteobacteria	Pseudomonadales	Pseudomonadaceae	Pseudomonas	NA	0	0.000274159	0	0	0	0	0	0	0	0	0	0	0	0	0	0	0	0	0	0
8619	Bacteria	Proteobacteria	Gammaproteobacteria	Pseudomonadales	Pseudomonadaceae	Pseudomonas	NA	0	0	0.000374966	0	0	0.000451044	0	0	0	0	0	0	0	0	0	0	0	0	0	0.0010172
1109251	Bacteria	Proteobacteria	Gammaproteobacteria	Pseudomonadales	Pseudomonadaceae	Pseudomonas	NA	0	0.000274159	0	0	0	0	0	0	0	0	0	0	0	0	0	0.000271757	0	0	0	0
961783	Bacteria	Proteobacteria	Gammaproteobacteria	Pseudomonadales	Pseudomonadaceae	Pseudomonas	NA	0.00311558	0.00438654	0.00187483	0.0013674	0.0274002	0.00180417	0.000779624	0.00100538	0.000645818	0.000811008	0.000831534	0.00260215	0.00616605	0.00519606	0.00252253	0.00597865	0.000897872	0.0226649	0.00252332	0.00457738
4474160	Bacteria	Proteobacteria	Gammaproteobacteria	Pseudomonadales	Pseudomonadaceae	Pseudomonas	NA	0	0	0	0	0.000385919	0	0	0	0	0.000270336	0	0	0.000154151	0	0.000252253	0.000271757	0	0.000251833	0	0
295031	Bacteria	Proteobacteria	Gammaproteobacteria	Pseudomonadales	Pseudomonadaceae	Pseudomonas	fragi	0	0	0	0	0	0	0.000779624	0	0	0.000270336	0	0	0	0.000371147	0.000252253	0.000543514	0.000897872	0.000251833	0	0
1071450	Bacteria	Proteobacteria	Gammaproteobacteria	Pseudomonadales	Pseudomonadaceae	Pseudomonas	fragi	0	0	0	0	0	0	0	0	0	0	0	0	0.000154151	0	0	0.000543514	0	0	0	0
114572	Bacteria	Proteobacteria	Gammaproteobacteria	Pseudomonadales	Pseudomonadaceae	Pseudomonas	fragi	0	0.000274159	0	0	0	0	0	0	0	0	0.000554356	0	0.000308302	0	0.000252253	0.000543514	0	0	0	0
930834	Bacteria	Proteobacteria	Gammaproteobacteria	Pseudomonadales	Pseudomonadaceae	Pseudomonas	fragi	0.0408487	0.0457845	0.0187483	0.013674	0.0764119	0.0351814	0.0627597	0.0449908	0.0416552	0.0535265	0.0515551	0.0447569	0.0588857	0.0456511	0.0696217	0.0942996	0.0538723	0.0390341	0.023551	0.0294987
1079338	Bacteria	Proteobacteria	Gammaproteobacteria	Pseudomonadales	Pseudomonadaceae	Pseudomonas	fragi	0	0.000822477	0	0	0	0	0.000389812	0.000251345	0.000322909	0.000540672	0.00110871	0	0.00138736	0.00185574	0.000504505	0.000271757	0.000448936	0	0	0
557138	Bacteria	Proteobacteria	Gammaproteobacteria	Pseudomonadales	Pseudomonadaceae	Pseudomonas	NA	0.000346175	0.0427688	0	0	0.0104198	0	0.00233887	0.000754036	0.00161454	0.00108134	0.00221742	0.00208172	0.0155693	0.0185574	0.00857659	0.00923973	0.00224468	0.0161173	0	0.000508598
764682	Bacteria	Proteobacteria	Gammaproteobacteria	Pseudomonadales	Pseudomonadaceae	Pseudomonas	NA	0.00103853	0.000274159	0.00187483	0	0.00347327	0.00180417	0	0	0	0	0	0.000520429	0	0	0	0	0	0.00604399	0.000420553	0.00203439
817734	Bacteria	Proteobacteria	Gammaproteobacteria	Pseudomonadales	Pseudomonadaceae	Pseudomonas	NA	0	0.000548318	0.00224979	0	0.00192959	0.000451044	0	0.00125673	0.000968726	0.000270336	0.000554356	0.00104086	0.00154151	0.00259803	0.00100901	0.000543514	0.000448936	0.00226649	0	0.00305159
533787	Bacteria	Proteobacteria	Gammaproteobacteria	Pseudomonadales	Pseudomonadaceae	Pseudomonas	NA	0.000346175	0	0	0	0.000771837	0	0	0	0	0	0	0	0	0	0	0	0.000448936	0.001511	0	0.000508598
4379318	Bacteria	Proteobacteria	Gammaproteobacteria	Pseudomonadales	Pseudomonadaceae	NA	NA	0	0	0	0.00501381	0	0	0	0	0	0	0	0	0	0	0	0	0	0	0.00210277	0
349981	Bacteria	Proteobacteria	Gammaproteobacteria	Pseudomonadales	Pseudomonadaceae	NA	NA	0.00103853	0.00493486	0.000749932	0.011395	0.00115776	0.000451044	0.00233887	0.00226211	0.00258327	0.00270336	0.0024946	0.00208172	0.0110989	0.00927868	0.00504505	0.00461987	0.00314255	0.00125916	0.0130372	0.0010172
244248	Bacteria	Proteobacteria	Gammaproteobacteria	Pseudomonadales	Pseudomonadaceae	NA	NA	0	0.00328991	0	0	0.000385919	0	0.00779624	0.00527825	0.00516654	0.00621773	0.00776098	0.00780644	0.00477869	0.00445376	0.00781983	0.0103268	0.00808084	0	0	0
342096	Bacteria	Proteobacteria	Gammaproteobacteria	Pseudomonadales	Pseudomonadaceae	NA	NA	0.00103853	0.0046607	0	0.000455801	0.000385919	0.000902087	0.00818605	0.00929978	0.0138851	0.00216269	0.00194025	0.00468387	0.00447038	0.00148459	0.00504505	0.00760919	0.00448936	0.00100733	0	0.00203439
760529	Bacteria	Proteobacteria	Gammaproteobacteria	Pseudomonadales	Pseudomonadaceae	NA	NA	0	0.00219327	0	0.000911602	0	0	0.00233887	0.00351883	0.000645818	0.00162202	0.00166307	0.00260215	0.00539529	0.00259803	0.00201802	0.00108703	0.00134681	0	0	0
581249	Bacteria	Proteobacteria	Gammaproteobacteria	Pseudomonadales	Pseudomonadaceae	NA	NA	0.0110776	0	0.00299973	0	0.0443806	0.00405939	0	0.000251345	0	0	0	0	0.00107906	0.00111344	0.000504505	0.000815271	0	0.0216576	0.000420553	0.00661177
4302967	Bacteria	Proteobacteria	Gammaproteobacteria	Pseudomonadales	Pseudomonadaceae	NA	NA	0	0	0	0	0	0	0	0	0	0	0	0	0.000154151	0	0	0	0	0	0	0
4404312	Bacteria	Proteobacteria	Gammaproteobacteria	Pseudomonadales	Pseudomonadaceae	Pseudomonas	NA	0	0	0	0	0	0	0	0	0	0	0	0	0	0.000371147	0	0	0	0	0	0
170417	Bacteria	Proteobacteria	Gammaproteobacteria	Pseudomonadales	Pseudomonadaceae	Pseudomonas	NA	0.000692351	0.000274159	0.0011249	0	0.0042451	0.00405939	0.00272868	0.00326749	0.000968726	0.00243302	0.00194025	0.00104086	0.00169566	0.00148459	0.00252253	0.00326108	0.00359149	0.00100733	0	0
4344967	Bacteria	Proteobacteria	Gammaproteobacteria	Pseudomonadales	Pseudomonadaceae	Pseudomonas	NA	0	0.000274159	0.000374966	0.000455801	0	0.000451044	0.000779624	0.000502691	0.000322909	0.000540672	0.000554356	0.00156129	0.000154151	0.000371147	0.000252253	0.000815271	0.000448936	0	0	0.0010172
520249	Bacteria	Proteobacteria	Gammaproteobacteria	Pseudomonadales	Pseudomonadaceae	Pseudomonas	NA	0.000346175	0.00328991	0.000374966	0	0	0.000451044	0.00584718	0.00301614	0.00258327	0.00432538	0.00360331	0.00468387	0.00323717	0.00445376	0.00302703	0.00679392	0.00718297	0	0	0
4342964	Bacteria	Proteobacteria	Gammaproteobacteria	Pseudomonadales	Pseudomonadaceae	Pseudomonas	NA	0.0013847	0	0.00337469	0.00319061	0.00308735	0.00270626	0	0	0	0	0	0	0	0	0	0	0	0.00277016	0.00336443	0.00152579
225569	Bacteria	Proteobacteria	Gammaproteobacteria	Pseudomonadales	Pseudomonadaceae	Pseudomonas	NA	0.00242323	0.00246743	0	0.0018232	0.000771837	0	0.000779624	0.00125673	0.000645818	0.000811008	0.00138589	0.00208172	0.00215812	0.00148459	0.00100901	0.000543514	0.00134681	0.000251833	0.00126166	0
4315361	Bacteria	Proteobacteria	Gammaproteobacteria	Pseudomonadales	Pseudomonadaceae	Pseudomonas	NA	0	0	0.000374966	0	0	0.00180417	0	0	0	0	0	0	0	0	0	0	0	0	0	0.000508598
526024	Bacteria	Proteobacteria	Gammaproteobacteria	Pseudomonadales	Pseudomonadaceae	Pseudomonas	NA	0.0013847	0.000548318	0	0	0.000385919	0	0.00428793	0.00251345	0.00193745	0.00135168	0.00166307	0.00156129	0.00123321	0.00111344	0.00126126	0.00461987	0.00134681	0.000251833	0	0
4426432	Bacteria	Proteobacteria	Gammaproteobacteria	Pseudomonadales	Pseudomonadaceae	Pseudomonas	NA	0	0	0.000374966	0.0018232	0	0.000902087	0	0	0	0	0	0	0.000308302	0	0	0	0	0	0.00378498	0
260507	Bacteria	Proteobacteria	Gammaproteobacteria	Pseudomonadales	Pseudomonadaceae	Pseudomonas	NA	0	0.000548318	0	0	0	0	0	0.000251345	0	0.000270336	0.000831534	0.00208172	0.000924907	0.000371147	0.00227027	0.000271757	0	0	0	0
312742	Bacteria	Proteobacteria	Gammaproteobacteria	Pseudomonadales	Pseudomonadaceae	Pseudomonas	NA	0.000692351	0	0	0	0.00270143	0.000451044	0	0.000251345	0.000322909	0.000270336	0.000277178	0	0.000154151	0	0	0	0	0.001511	0	0.0010172
818369	Bacteria	Proteobacteria	Gammaproteobacteria	Pseudomonadales	Pseudomonadaceae	Pseudomonas	NA	1.3937	1.88594	2.09343	2.9741	4.23584	4.49194	3.62642	2.76832	2.31687	2.62388	2.72688	2.87693	2.27034	2.3668	4.16065	4.77721	3.41146	2.48886	3.58101	3.04854
24493	Bacteria	Proteobacteria	Gammaproteobacteria	Pseudomonadales	Pseudomonadaceae	Pseudomonas	NA	0.0027694	0	0.000749932	0	0.00578878	0.000902087	0.000389812	0.000502691	0	0	0	0	0	0	0.000252253	0	0	0.00277016	0	0.0010172
144547	Bacteria	Proteobacteria	Gammaproteobacteria	Pseudomonadales	Pseudomonadaceae	Pseudomonas	NA	0.0013847	0	0.000374966	0.000455801	0.00154367	0.000451044	0.00194906	0.000502691	0	0	0.000277178	0.00104086	0.000154151	0	0.000504505	0	0.000897872	0.000251833	0.000841107	0.000508598
320016	Bacteria	Proteobacteria	Gammaproteobacteria	Pseudomonadales	Pseudomonadaceae	Pseudomonas	NA	0	0	0	0.000455801	0	0	0	0	0	0	0	0	0	0	0	0.000271757	0	0	0	0
144048	Bacteria	Proteobacteria	Gammaproteobacteria	Pseudomonadales	Pseudomonadaceae	Pseudomonas	NA	0	0.000274159	0	0	0	0	0	0	0	0	0	0	0	0	0	0	0	0	0	0
182418	Bacteria	Proteobacteria	Gammaproteobacteria	Pseudomonadales	Pseudomonadaceae	Pseudomonas	NA	0	0	0	0	0	0	0	0	0.000322909	0	0.000277178	0	0	0.000742294	0	0	0.000448936	0	0	0
874750	Bacteria	Proteobacteria	Gammaproteobacteria	Pseudomonadales	Pseudomonadaceae	Pseudomonas	NA	0	0.00959556	0.0232479	0.002279	0.00308735	0.0270626	0.00467774	0.00452422	0.00322909	0.00405504	0.00415767	0.00416344	0.0160317	0.0144747	0.00781983	0.00788095	0.00538723	0.00226649	0.00336443	0.0361104
2489887	Bacteria	Proteobacteria	Gammaproteobacteria	Pseudomonadales	Pseudomonadaceae	Pseudomonas	NA	0.000692351	0.000548318	0	0.000455801	0.00771837	0	0.000389812	0.000754036	0.000322909	0.000540672	0	0.000520429	0.00184981	0.00148459	0.00126126	0.000543514	0	0.00831048	0.000420553	0
4313336	Bacteria	Proteobacteria	Gammaproteobacteria	Pseudomonadales	Pseudomonadaceae	Pseudomonas	NA	0	0	0	0	0	0	0	0	0	0	0	0	0.000154151	0	0	0	0	0	0	0
912967	Bacteria	Proteobacteria	Gammaproteobacteria	Pseudomonadales	Pseudomonadaceae	Pseudomonas	NA	0.000692351	0.00712813	0.00224979	0.000911602	0.00578878	0	0.0031185	0.00427287	0.00290618	0.0029737	0.00471203	0.00208172	0.0155693	0.0189285	0.00681082	0.00951149	0.00179574	0.00327383	0.00168221	0
3964538	Bacteria	Proteobacteria	Gammaproteobacteria	Pseudomonadales	Pseudomonadaceae	Pseudomonas	NA	0	0.00109664	0.00937414	0	0	0.00135313	0.00116944	0.000754036	0.00161454	0.000811008	0	0.00104086	0.00308302	0.00445376	0.00126126	0.00326108	0.000448936	0	0	0.00203439
239924	Bacteria	Proteobacteria	Gammaproteobacteria	Pseudomonadales	Pseudomonadaceae	Pseudomonas	citronellolis	0.00103853	0.000548318	0.000374966	0.000455801	0.00810429	0	0.000779624	0.000251345	0	0.000540672	0	0	0.000770756	0.00185574	0.00100901	0.000271757	0	0.00881414	0.000420553	0
72643	Bacteria	Proteobacteria	Gammaproteobacteria	Pseudomonadales	Pseudomonadaceae	Pseudomonas	citronellolis	0	0.00219327	0	0	0.000385919	0	0.000389812	0.000502691	0	0.000270336	0.000277178	0.00104086	0.00400793	0.00519606	0.00227027	0.00298933	0	0	0	0
70116	Bacteria	Proteobacteria	Gammaproteobacteria	Pseudomonadales	Pseudomonadaceae	Pseudomonas	citronellolis	0.000346175	0	0	0	0.00964797	0	0.000389812	0.000502691	0.000322909	0.000270336	0.000277178	0.00104086	0.00107906	0.00222688	0.000252253	0.000815271	0.000448936	0.00805865	0.000420553	0
194461	Bacteria	Proteobacteria	Gammaproteobacteria	Pseudomonadales	Pseudomonadaceae	Pseudomonas	nitroreducens	0.0141932	0	0	0	0	0	0.00350831	0.00175942	0.00516654	0.000270336	0.000277178	0.000520429	0.00107906	0.00185574	0.000252253	0.00271757	0.00134681	0.00100733	0	0
191096	Bacteria	Proteobacteria	Gammaproteobacteria	Pseudomonadales	Pseudomonadaceae	Pseudomonas	nitroreducens	0.00103853	1.47799	0.000374966	0.000455801	0.0138931	0.000902087	1.04548	1.16122	0.891551	0.994566	1.08127	1.09394	2.61178	2.93317	1.41993	1.18866	0.747029	0.0125916	0.000420553	0.0010172
141244	Bacteria	Proteobacteria	Gammaproteobacteria	Pseudomonadales	Pseudomonadaceae	Pseudomonas	nitroreducens	0	0	0.000749932	0.00273481	0.000771837	0.00225522	0	0.000251345	0	0	0	0	0.000308302	0	0	0	0	0.00100733	0.0063083	0.000508598
187398	Bacteria	Proteobacteria	Gammaproteobacteria	Pseudomonadales	Pseudomonadaceae	Pseudomonas	nitroreducens	0	0.000548318	0	0	0	0	0.000389812	0.000502691	0	0.000270336	0.000831534	0.000520429	0.00277472	0.00111344	0.000504505	0.00108703	0	0	0	0
195179	Bacteria	Proteobacteria	Gammaproteobacteria	Pseudomonadales	Pseudomonadaceae	Pseudomonas	nitroreducens	0	0.00274159	0.00824925	0	0.00308735	0.00676566	0.000389812	0.00100538	0.00129164	0.00189235	0.000554356	0.00208172	0.0066285	0.0063095	0.00378379	0.00353284	0.00179574	0.00352566	0.000420553	0.00356018
4343834	Bacteria	Proteobacteria	Gammaproteobacteria	Pseudomonadales	Pseudomonadaceae	Pseudomonas	nitroreducens	0	0	0	0	0	0	0	0	0	0	0	0	0	0	0	0	0	0.000251833	0	0
174219	Bacteria	Proteobacteria	Gammaproteobacteria	Pseudomonadales	Pseudomonadaceae	Pseudomonas	nitroreducens	0	0.00630565	0.000749932	0	0.00308735	0	0.0031185	0.00502691	0.003552	0.00135168	0.0024946	0.00364301	0.0117155	0.0167016	0.00353154	0.00625041	0.00448936	0.00201466	0.000420553	0
4339214	Bacteria	Proteobacteria	Gammaproteobacteria	Pseudomonadales	Pseudomonadaceae	Pseudomonas	nitroreducens	0.000346175	0.000274159	0	0	0	0	0	0.000251345	0.000322909	0.000270336	0	0	0.000462453	0.000742294	0.000252253	0.000271757	0	0.000251833	0	0
226424	Bacteria	Proteobacteria	Gammaproteobacteria	Pseudomonadales	Pseudomonadaceae	Pseudomonas	nitroreducens	0	0.000274159	0.000374966	0	0.000385919	0	0.000389812	0	0	0	0	0	0.000308302	0	0.000252253	0.000271757	0	0	0	0
141105	Bacteria	Proteobacteria	Gammaproteobacteria	Pseudomonadales	Pseudomonadaceae	Pseudomonas	NA	0	0.00137079	0.00562449	0.00319061	0.000771837	0.00496148	0.000389812	0.000251345	0	0.000540672	0	0	0.00169566	0.00111344	0.00126126	0.000815271	0	0.00100733	0.00294387	0.00813757
98909	Bacteria	Proteobacteria	Gammaproteobacteria	Pseudomonadales	Pseudomonadaceae	Pseudomonas	NA	0.000346175	0	0.00337469	0.000911602	0.0131212	0.0072167	0	0	0	0	0	0	0	0	0	0	0	0.0141026	0.00252332	0.00356018
766903	Bacteria	Proteobacteria	Gammaproteobacteria	Pseudomonadales	Pseudomonadaceae	Pseudomonas	NA	0	0	0	0	0.00154367	0	0.000389812	0	0	0.000270336	0	0	0.00107906	0.00111344	0.000756758	0.000271757	0.000448936	0.00100733	0	0
789659	Bacteria	Proteobacteria	Gammaproteobacteria	Pseudomonadales	Pseudomonadaceae	Pseudomonas	NA	0	0	0.000749932	0	0	0.00135313	0	0	0	0	0	0	0	0	0	0	0	0	0	0.0010172
4372132	Bacteria	Proteobacteria	Gammaproteobacteria	Pseudomonadales	Pseudomonadaceae	Pseudomonas	NA	0	0.00274159	0	0	0	0	0.000389812	0.000502691	0.000322909	0.000540672	0.000831534	0.000520429	0.00292887	0.00408262	0.00126126	0.00163054	0.000448936	0	0.000420553	0
113352	Bacteria	Proteobacteria	Gammaproteobacteria	Pseudomonadales	Pseudomonadaceae	Pseudomonas	NA	0	0.000548318	0	0	0.000385919	0	0	0	0	0.000270336	0	0	0.000462453	0.000371147	0	0	0	0.000503665	0	0
161169	Bacteria	Proteobacteria	Gammaproteobacteria	Pseudomonadales	Pseudomonadaceae	NA	NA	0.00173088	0.000822477	0.0011249	0.00774862	0.0108057	0.00270626	0.000779624	0.00100538	0.000322909	0.000270336	0.000277178	0	0.00184981	0.00148459	0	0.00135878	0	0.0130953	0.00756996	0.00305159
4376926	Bacteria	Proteobacteria	Gammaproteobacteria	Pseudomonadales	Pseudomonadaceae	NA	NA	0	0	0	0	0	0	0	0	0	0	0	0	0.000154151	0	0	0	0	0	0	0
383376	Bacteria	Proteobacteria	Gammaproteobacteria	Pseudomonadales	Pseudomonadaceae	NA	NA	0	0	0	0	0.000385919	0	0	0	0	0	0	0	0	0	0	0	0	0.000251833	0	0
2061792	Bacteria	Proteobacteria	Gammaproteobacteria	Pseudomonadales	Pseudomonadaceae	NA	NA	0	0	0	0	0	0	0	0	0	0	0	0	0.000308302	0.000371147	0	0	0.000448936	0	0	0
176426	Bacteria	Proteobacteria	Gammaproteobacteria	Pseudomonadales	Pseudomonadaceae	NA	NA	0.000692351	0.00109664	0	0	0.00270143	0.000902087	0.00116944	0.000754036	0.000645818	0.00162202	0.000554356	0.00156129	0.00107906	0.000742294	0.00227027	0.00244581	0.000448936	0.00125916	0	0.00254299
930283	Bacteria	Proteobacteria	Gammaproteobacteria	Pseudomonadales	Pseudomonadaceae	NA	NA	0	0.000822477	0.000374966	0.000911602	0	0.00135313	0	0	0.000322909	0.000270336	0	0	0	0.000371147	0.000756758	0.000543514	0	0	0.000841107	0.00203439
1133140	Bacteria	Proteobacteria	Gammaproteobacteria	Pseudomonadales	Pseudomonadaceae	NA	NA	0	0	0	0	0.000385919	0	0	0	0	0	0	0	0	0	0	0	0	0	0	0
4339648	Bacteria	Proteobacteria	Gammaproteobacteria	Pseudomonadales	Pseudomonadaceae	NA	NA	0	0	0	0	0	0	0	0	0	0	0	0	0.000154151	0	0	0	0	0	0	0
273239	Bacteria	Proteobacteria	Gammaproteobacteria	Pseudomonadales	Pseudomonadaceae	NA	NA	0.0100391	0.0046607	0.00862421	0.00273481	0.0108057	0.00676566	0.00194906	0.00251345	0.00322909	0.000811008	0.00277178	0.00104086	0.0228144	0.0207842	0.0332973	0.00597865	0.00269361	0.0214058	0.0378498	0.0325503
4443276	Bacteria	Proteobacteria	Gammaproteobacteria	Pseudomonadales	Pseudomonadaceae	NA	NA	0	0	0	0.000455801	0	0	0	0	0	0	0	0	0	0	0	0	0	0	0	0
217928	Bacteria	Proteobacteria	Gammaproteobacteria	Pseudomonadales	Pseudomonadaceae	NA	NA	0	0	0.00149986	0	0.000385919	0.00180417	0	0	0	0	0	0	0.000154151	0	0	0	0	0.000251833	0.00126166	0.000508598
225487	Bacteria	Proteobacteria	Gammaproteobacteria	Pseudomonadales	Pseudomonadaceae	NA	NA	0	0.000274159	0	0	0	0	0	0	0.000645818	0	0	0	0.000308302	0	0	0.000271757	0	0	0	0
218918	Bacteria	Proteobacteria	Gammaproteobacteria	Pseudomonadales	Pseudomonadaceae	NA	NA	0	0	0	0	0.000385919	0	0	0	0	0.000270336	0	0	0.000154151	0.000371147	0.000252253	0	0	0.000251833	0	0
4375968	Bacteria	Proteobacteria	Gammaproteobacteria	Pseudomonadales	Pseudomonadaceae	NA	NA	0	0	0	0	0	0	0.000389812	0	0	0	0	0	0	0	0	0	0	0	0	0
403994	Bacteria	Proteobacteria	Gammaproteobacteria	Pseudomonadales	Pseudomonadaceae	NA	NA	0	0	0	0	0	0	0	0.000251345	0.000322909	0	0	0	0.000308302	0	0	0	0.000448936	0	0	0
820381	Bacteria	Proteobacteria	Gammaproteobacteria	Pseudomonadales	Pseudomonadaceae	NA	NA	0	0.000274159	0	0	0.000385919	0	0	0	0	0	0	0	0	0	0.000504505	0	0	0.000755498	0	0
4458793	Bacteria	Proteobacteria	Gammaproteobacteria	Pseudomonadales	Pseudomonadaceae	NA	NA	0	0	0	0	0.000385919	0	0	0	0	0	0	0	0	0	0	0	0	0	0	0
581005	Bacteria	Proteobacteria	Gammaproteobacteria	Pseudomonadales	Pseudomonadaceae	NA	NA	0	0	0	0	0	0	0	0	0	0	0	0	0.000308302	0.000371147	0.000252253	0	0	0	0	0
465367	Bacteria	Proteobacteria	Gammaproteobacteria	Alteromonadales	Alteromonadaceae	Marinobacter	hydrocarbonoclasticus	0	0	0	0	0.00192959	0.000451044	0.000779624	0.00125673	0	0	0.000277178	0.000520429	0.000924907	0	0.000504505	0.000271757	0	0.00100733	0.000420553	0
4391570	Bacteria	Proteobacteria	Gammaproteobacteria	Alteromonadales	Alteromonadaceae	Marinobacter	NA	0.00207705	0.000274159	0	0	0	0	0.000389812	0.000502691	0	0	0	0	0	0	0	0	0	0	0	0
834052	Bacteria	Proteobacteria	Gammaproteobacteria	Alteromonadales	Alteromonadaceae	Marinobacter	NA	0	0	0	0	0	0	0.000389812	0.000251345	0	0	0	0	0	0	0	0	0	0	0	0
777466	Bacteria	Proteobacteria	Gammaproteobacteria	Alteromonadales	Alteromonadaceae	Marinobacter	NA	0.000346175	0	0	0	0.000771837	0	0	0.000251345	0	0	0	0	0.000154151	0	0	0.000271757	0	0.000251833	0	0
632878	Bacteria	Proteobacteria	Gammaproteobacteria	Alteromonadales	Alteromonadaceae	Marinobacter	NA	0	0.000274159	0	0	0	0	0.000389812	0.000251345	0	0.000270336	0	0	0.000616605	0.000371147	0.000756758	0.000815271	0	0	0	0
189563	Bacteria	Proteobacteria	Gammaproteobacteria	Alteromonadales	Alteromonadaceae	Marinobacter	NA	0.00173088	0.00137079	0.00149986	0	0.00308735	0.00270626	0.00116944	0.000502691	0.000968726	0.00162202	0.000277178	0.00104086	0.00154151	0.00111344	0.00277478	0.0019023	0.00179574	0.000755498	0.00210277	0.00356018
4408014	Bacteria	Proteobacteria	Gammaproteobacteria	Alteromonadales	Alteromonadaceae	Marinobacter	NA	0.000346175	0	0	0	0	0	0	0.000251345	0	0.000270336	0	0	0.000154151	0	0.000252253	0.000271757	0	0.000755498	0	0.000508598
249793	Bacteria	Proteobacteria	Gammaproteobacteria	Alteromonadales	Alteromonadaceae	Marinobacter	NA	0	0	0	0	0	0	0	0	0	0	0	0	0.000154151	0	0	0	0	0	0	0
3212827	Bacteria	Proteobacteria	Gammaproteobacteria	Alteromonadales	Alteromonadaceae	Marinobacter	NA	0	0.000274159	0.0011249	0	0	0	0.000389812	0	0	0.000270336	0.000277178	0	0	0	0.000504505	0.000543514	0.000448936	0	0.000841107	0
4388311	Bacteria	Proteobacteria	Gammaproteobacteria	Alteromonadales	Alteromonadaceae	Marinobacter	NA	0	0	0	0	0	0	0	0	0	0	0.000277178	0	0	0	0	0	0.000448936	0	0	0
225453	Bacteria	Proteobacteria	Gammaproteobacteria	Alteromonadales	Alteromonadaceae	Cellvibrio	NA	0.000346175	0	0	0	0	0	0	0	0	0	0	0	0	0	0	0	0	0	0	0
4415166	Bacteria	Proteobacteria	Gammaproteobacteria	Alteromonadales	Alteromonadaceae	Candidatus Endobugula	NA	0.000346175	0	0	0	0	0	0	0	0	0	0	0	0	0	0	0	0	0	0	0
8407	Bacteria	Proteobacteria	Gammaproteobacteria	Alteromonadales	Alteromonadaceae	BD2-13	NA	0.000346175	0.000274159	0	0	0	0.000451044	0.00116944	0.000754036	0.000322909	0.000540672	0.000831534	0.000520429	0.000770756	0.00148459	0.00201802	0.00108703	0.00134681	0.000755498	0	0
243171	Bacteria	Proteobacteria	Gammaproteobacteria	Alteromonadales	125ds10	NA	NA	0.0013847	0	0	0	0	0	0	0	0	0	0	0	0	0	0	0	0	0	0	0
1104845	Bacteria	Proteobacteria	Gammaproteobacteria	Alteromonadales	OM60	NA	NA	0.000692351	0	0	0	0	0	0	0	0	0	0	0	0	0	0	0	0	0	0	0
1113497	Bacteria	Proteobacteria	Gammaproteobacteria	Alteromonadales	OM60	NA	NA	0.000346175	0	0	0	0	0	0	0	0	0	0	0	0	0	0	0	0	0	0	0
1111819	Bacteria	Proteobacteria	Gammaproteobacteria	Alteromonadales	OM60	NA	NA	0.0169626	0	0	0	0	0	0	0	0	0	0	0	0	0	0	0	0	0	0	0
510210	Bacteria	Proteobacteria	Gammaproteobacteria	Alteromonadales	OM60	NA	NA	0.00103853	0	0	0	0	0	0	0	0	0	0	0	0	0	0	0	0	0	0	0
578322	Bacteria	Proteobacteria	Gammaproteobacteria	Alteromonadales	OM60	NA	NA	0.0391178	0	0	0	0	0	0	0	0	0	0	0.0686967	0	0	0	0	0	0	0	0
810792	Bacteria	Proteobacteria	Gammaproteobacteria	Alteromonadales	OM60	NA	NA	0.000346175	0	0	0	0	0	0	0	0	0	0	0	0	0	0	0	0	0	0	0
722259	Bacteria	Proteobacteria	Gammaproteobacteria	Alteromonadales	OM60	NA	NA	0	0.000274159	0	0	0	0	0	0	0.000322909	0	0	0	0.000154151	0	0.000252253	0	0	0	0	0
675022	Bacteria	Proteobacteria	Gammaproteobacteria	Alteromonadales	OM60	NA	NA	0.000692351	0	0	0	0	0	0	0	0	0	0	0	0	0	0	0	0	0	0	0
1106534	Bacteria	Proteobacteria	Gammaproteobacteria	Alteromonadales	OM60	Congregibacter	NA	0.00726968	0	0	0	0	0	0	0	0	0	0	0.00156129	0	0	0	0	0	0	0	0
148452	Bacteria	Proteobacteria	Gammaproteobacteria	Alteromonadales	HTCC2188	HTCC	NA	0	0.000274159	0	0	0	0	0	0	0	0	0	0	0	0	0	0	0	0	0	0
4433021	Bacteria	Proteobacteria	Gammaproteobacteria	Alteromonadales	HTCC2188	HTCC	NA	0	0.000548318	0	0	0	0	0	0	0	0	0.000277178	0	0.000308302	0	0	0	0	0	0	0
867280	Bacteria	Proteobacteria	Gammaproteobacteria	Alteromonadales	HTCC2188	HTCC	NA	0.000692351	0	0	0	0	0	0	0	0	0	0	0	0	0	0	0	0	0	0	0
218745	Bacteria	Proteobacteria	Gammaproteobacteria	Alteromonadales	HTCC2188	HTCC	NA	0	0	0	0	0	0	0	0.000251345	0	0	0	0	0	0	0	0	0	0	0	0
194566	Bacteria	Proteobacteria	Gammaproteobacteria	Alteromonadales	Alteromonadaceae	nsmpVI18	NA	0	0.000822477	0	0	0	0	0	0	0	0	0	0	0	0.000371147	0	0	0	0	0	0
71553	Bacteria	Proteobacteria	Gammaproteobacteria	Alteromonadales	211ds20	NA	NA	0.00103853	0.00109664	0	0	0.00192959	0	0	0	0	0.00243302	0.000277178	0.000520429	0.000616605	0.00111344	0.000252253	0	0	0.000755498	0.0105138	0.0010172
70626	Bacteria	Proteobacteria	Gammaproteobacteria	Alteromonadales	211ds20	NA	NA	0	0	0	0	0.000385919	0	0	0	0	0	0	0	0	0	0	0	0	0.000251833	0	0
1120752	Bacteria	Proteobacteria	Gammaproteobacteria	Alteromonadales	211ds20	NA	NA	0.0252708	0.00109664	0	0	0.0308735	0.0405939	0	0	0.000322909	0.00189235	0.00277178	0.00312258	0.00138736	0.00445376	0	0	0	0.0400414	0.0130372	0.0254299
1110571	Bacteria	Proteobacteria	Gammaproteobacteria	Alteromonadales	211ds20	NA	NA	0.0128085	0.0392047	0	0	0.00540286	0.00315731	0	0	0	0.0754238	0.0925775	0.066615	0.0493284	0.0894464	0.0373334	0	0	0.00478482	0.00168221	0.00254299
3038080	Bacteria	Proteobacteria	Gammaproteobacteria	Alteromonadales	211ds20	NA	NA	0	0	0	0	0	0.000451044	0	0	0	0	0	0	0	0	0	0	0	0	0	0
105008	Bacteria	Proteobacteria	Gammaproteobacteria	Alteromonadales	211ds20	NA	NA	0.000346175	0	0	0	0.00270143	0	0	0	0	0.000270336	0.000277178	0	0.000924907	0.00185574	0.000252253	0	0	0	0	0
187488	Bacteria	Proteobacteria	Gammaproteobacteria	Alteromonadales	211ds20	NA	NA	0	0	0	0	0	0	0	0	0	0	0	0	0	0	0.000252253	0	0	0	0	0
931708	Bacteria	Proteobacteria	Gammaproteobacteria	Alteromonadales	211ds20	NA	NA	0.00242323	0	0	0	0.0135072	0.0198459	0	0	0	0	0	0	0	0	0	0	0	0.000251833	0	0
811414	Bacteria	Proteobacteria	Gammaproteobacteria	Alteromonadales	Shewanellaceae	Shewanella	NA	0	0	0	0	0	0	0	0	0	0.000270336	0	0	0	0	0	0	0	0	0	0
805561	Bacteria	Proteobacteria	Gammaproteobacteria	Alteromonadales	Shewanellaceae	Shewanella	NA	0	0	0	0	0	0	0	0	0	0.000270336	0	0	0	0	0	0	0	0	0	0
814252	Bacteria	Proteobacteria	Gammaproteobacteria	Alteromonadales	Shewanellaceae	Shewanella	algae	0	0.000548318	0	0	0	0	0.000389812	0	0	0.000270336	0.00138589	0	0	0	0.000252253	0	0	0	0	0
684018	Bacteria	Proteobacteria	Gammaproteobacteria	Alteromonadales	Shewanellaceae	Shewanella	algae	0	0	0	0	0	0	0	0	0	0	0	0.000520429	0	0	0	0	0	0	0	0
200891	Bacteria	Proteobacteria	Gammaproteobacteria	Alteromonadales	Shewanellaceae	Shewanella	benthica	0.000346175	0.00274159	0.00224979	0	0.000771837	0.000451044	0.000779624	0.00125673	0.00129164	0.0037847	0.00166307	0.00208172	0.000308302	0.000742294	0	0	0	0.000503665	0.000420553	0
197265	Bacteria	Proteobacteria	Gammaproteobacteria	Alteromonadales	Shewanellaceae	Shewanella	amazonensis	0	0	0	0	0	0	0	0	0	0.000270336	0	0	0	0	0	0	0	0	0	0
830956	Bacteria	Proteobacteria	Gammaproteobacteria	Alteromonadales	Shewanellaceae	Shewanella	NA	0.00311558	0.000822477	0.00149986	0	0.00115776	0.00135313	0.000779624	0.00150807	0.00193745	0.000540672	0.000277178	0.000520429	0.000308302	0.000742294	0	0	0	0.000251833	0	0
146524	Bacteria	Proteobacteria	Gammaproteobacteria	Alteromonadales	Shewanellaceae	Shewanella	NA	0	0	0	0	0	0	0	0	0	0	0.000277178	0	0.000154151	0	0	0	0	0	0	0
163061	Bacteria	Proteobacteria	Gammaproteobacteria	Alteromonadales	Shewanellaceae	Shewanella	NA	0	0	0	0	0.000771837	0	0	0	0	0.000270336	0.000554356	0	0	0	0	0	0	0	0	0
113783	Bacteria	Proteobacteria	Gammaproteobacteria	Alteromonadales	Shewanellaceae	Shewanella	NA	0	0	0	0	0	0	0	0.000251345	0	0	0	0	0	0	0	0	0	0	0	0
61817	Bacteria	Proteobacteria	Gammaproteobacteria	Alteromonadales	Shewanellaceae	Shewanella	NA	0	0	0	0	0	0	0	0	0	0	0	0	0	0	0	0.000271757	0	0	0	0
263552	Bacteria	Proteobacteria	Gammaproteobacteria	Alteromonadales	Shewanellaceae	Shewanella	NA	0	0	0.000374966	0	0	0	0	0	0	0.000270336	0	0	0	0	0	0	0	0	0	0
4378165	Bacteria	Proteobacteria	Gammaproteobacteria	Alteromonadales	Shewanellaceae	Shewanella	NA	0	0	0	0	0	0	0	0	0	0	0	0	0.000154151	0	0	0	0	0	0	0
4378170	Bacteria	Proteobacteria	Gammaproteobacteria	Alteromonadales	Shewanellaceae	Shewanella	NA	0	0	0	0	0	0	0	0	0	0.000270336	0	0	0.000154151	0	0	0	0	0	0	0
825607	Bacteria	Proteobacteria	Gammaproteobacteria	Alteromonadales	Shewanellaceae	Shewanella	NA	0	0.000274159	0	0	0	0	0	0.000251345	0	0	0	0.000520429	0	0	0	0	0	0	0	0
4337171	Bacteria	Proteobacteria	Gammaproteobacteria	Alteromonadales	Shewanellaceae	Shewanella	NA	0	0	0	0	0	0	0	0	0	0.000270336	0.000277178	0	0	0	0	0	0	0	0	0
836783	Bacteria	Proteobacteria	Gammaproteobacteria	Alteromonadales	Shewanellaceae	Shewanella	NA	0.00865438	0.0559284	0.0558699	0.0273481	0.0706231	0.0333772	0.0296257	0.0266426	0.0303534	0.197075	0.15023	0.0452774	0.045937	0.0122479	0.0174054	0.0326108	0.00404042	0.0317309	0.0340648	0.0305159
831590	Bacteria	Proteobacteria	Gammaproteobacteria	Alteromonadales	Shewanellaceae	Shewanella	NA	0	0	0	0	0	0	0	0	0	0.000270336	0.000277178	0.000520429	0	0	0	0	0	0	0	0
839556	Bacteria	Proteobacteria	Gammaproteobacteria	Alteromonadales	Shewanellaceae	Shewanella	NA	0	0	0	0	0	0	0	0	0	0.000270336	0	0	0	0	0	0.000271757	0	0	0	0
799747	Bacteria	Proteobacteria	Gammaproteobacteria	Alteromonadales	Shewanellaceae	Shewanella	NA	0	0	0	0	0	0	0	0	0	0	0.000277178	0	0	0	0	0	0	0	0	0
837144	Bacteria	Proteobacteria	Gammaproteobacteria	Alteromonadales	Shewanellaceae	Shewanella	NA	0	0	0	0	0	0	0	0	0	0	0.000277178	0	0	0	0	0	0	0	0	0
791973	Bacteria	Proteobacteria	Gammaproteobacteria	Alteromonadales	Shewanellaceae	Shewanella	NA	0	0	0.00449959	0	0	0.0072167	0	0	0	0	0	0	0	0	0	0	0	0	0	0.00559458
690001	Bacteria	Proteobacteria	Gammaproteobacteria	Alteromonadales	Shewanellaceae	Shewanella	NA	0.0114238	0.156545	0.10949	0.0350967	0.146649	0.0654013	0.0495061	0.0515258	0.039072	0.224379	0.162981	0.0333075	0.148602	0.0374859	0.028	0.0470139	0.00897872	0.067743	0.0475225	0.0513684
776711	Bacteria	Proteobacteria	Gammaproteobacteria	Alteromonadales	Shewanellaceae	Shewanella	NA	0.00346175	0.00822477	0.00262476	0.000455801	0.00694653	0.00270626	0.000779624	0.00251345	0.00516654	0.0135168	0.0113643	0.000520429	0.00832416	0.00296918	0.00176577	0.0019023	0.000448936	0.00277016	0.00126166	0.0010172
266148	Bacteria	Proteobacteria	Gammaproteobacteria	Alteromonadales	Shewanellaceae	Shewanella	NA	0	0	0	0	0	0	0	0	0	0	0	0	0.000154151	0	0	0	0	0	0	0
827191	Bacteria	Proteobacteria	Gammaproteobacteria	Alteromonadales	Shewanellaceae	Shewanella	NA	0	0	0	0	0	0	0.000389812	0.000502691	0.000322909	0.000270336	0	0	0	0	0	0	0	0	0	0
103376	Bacteria	Proteobacteria	Gammaproteobacteria	Alteromonadales	Shewanellaceae	Shewanella	NA	0	0	0	0	0	0	0	0	0	0	0.000277178	0	0	0	0	0	0	0	0	0
119545	Bacteria	Proteobacteria	Gammaproteobacteria	Alteromonadales	Shewanellaceae	Shewanella	NA	0	0	0	0	0	0	0	0	0.000322909	0	0	0	0.000154151	0	0	0	0	0	0	0
663258	Bacteria	Proteobacteria	Gammaproteobacteria	Alteromonadales	Shewanellaceae	Shewanella	NA	0	0	0	0	0	0	0	0	0	0	0.000277178	0	0	0	0	0	0	0	0	0
1962478	Bacteria	Proteobacteria	Gammaproteobacteria	Alteromonadales	Shewanellaceae	Shewanella	NA	0.00450028	0.000274159	0.000374966	0	0.000385919	0	0	0.000502691	0.000968726	0.000540672	0.000277178	0	0.000308302	0	0	0	0.000448936	0.000503665	0	0.000508598
2291414	Bacteria	Proteobacteria	Gammaproteobacteria	Pasteurellales	Pasteurellaceae	Haemophilus	parainfluenzae	0	0	0	0	0	0	0	0	0	0	0	0.0114494	0	0	0	0	0	0	0	0
1086274	Bacteria	Proteobacteria	Gammaproteobacteria	Pasteurellales	Pasteurellaceae	NA	NA	0	0	0	0	0	0	0	0	0	0	0	0.0197763	0	0	0	0	0	0	0	0
624029	Bacteria	Proteobacteria	Gammaproteobacteria	Enterobacteriales	Enterobacteriaceae	Erwinia	NA	0.00173088	0	0	0	0.0138931	0	0.000389812	0	0	0	0	0	0	0	0	0	0	0.00377749	0	0
4333216	Bacteria	Proteobacteria	Gammaproteobacteria	Enterobacteriales	Enterobacteriaceae	Erwinia	NA	0	0	0	0	0.00192959	0	0	0	0	0	0.000277178	0	0	0	0	0	0	0.000755498	0	0
932696	Bacteria	Proteobacteria	Gammaproteobacteria	Enterobacteriales	Enterobacteriaceae	Erwinia	NA	0.0114238	0.00849893	0.0101241	0.002279	0.0123494	0.00451044	0.0031185	0.00477556	0.00322909	0.0037847	0.00221742	0.00156129	0.0115613	0.00593835	0.000756758	0.0019023	0	0.00679948	0.00336443	0.00305159
152527	Bacteria	Proteobacteria	Gammaproteobacteria	Enterobacteriales	Enterobacteriaceae	Erwinia	oleae	0.000692351	0.00164495	0	0	0.00385919	0	0	0.000251345	0	0.00108134	0.000277178	0	0.000770756	0	0	0.000271757	0	0.000755498	0	0
786708	Bacteria	Proteobacteria	Gammaproteobacteria	Enterobacteriales	Enterobacteriaceae	NA	NA	0.00380793	0.0093214	0.00524952	0.000455801	0.0223833	0.00405939	0.00467774	0.00351883	0.00548945	0.0202752	0.0163535	0.00364301	0.00601189	0.000742294	0.00252253	0.00760919	0.00134681	0.0113325	0	0.00152579
4354477	Bacteria	Proteobacteria	Gammaproteobacteria	Enterobacteriales	Enterobacteriaceae	NA	NA	0	0	0.000374966	0.143577	0	0	0	0.000251345	0	0	0	0	0	0	0	0	0	0	0.0542514	0.000508598
3101394	Bacteria	Proteobacteria	Gammaproteobacteria	Enterobacteriales	Enterobacteriaceae	NA	NA	0	0	0	0	0	0	0.000389812	0.000251345	0	0	0.000277178	0	0	0	0	0	0	0	0	0
299267	Bacteria	Proteobacteria	Gammaproteobacteria	Enterobacteriales	Enterobacteriaceae	NA	NA	0.000692351	0.00164495	0.00149986	0	0.000771837	0	0.000779624	0.000251345	0.000645818	0.00135168	0.00332614	0.000520429	0.000616605	0	0	0	0	0	0	0
231787	Bacteria	Proteobacteria	Gammaproteobacteria	Enterobacteriales	Enterobacteriaceae	NA	NA	0.000346175	0	0	0	0.000385919	0	0	0	0	0	0	0	0	0.000371147	0	0	0	0.000755498	0	0
782953	Bacteria	Proteobacteria	Gammaproteobacteria	Enterobacteriales	Enterobacteriaceae	NA	NA	0	0	0.00412462	0	0.000771837	0.00180417	0.000779624	0.000251345	0	0	0	0.000520429	0.000308302	0	0	0	0	0	0	0.0010172
821080	Bacteria	Proteobacteria	Gammaproteobacteria	Enterobacteriales	Enterobacteriaceae	NA	NA	0.000692351	0.00164495	0.0119989	0.00683701	0.00540286	0.00811879	0.00389812	0.00377018	0.000322909	0.00513638	0.00471203	0.00832687	0.000308302	0.00148459	0.000252253	0	0	0.000755498	0.00168221	0.00305159
559204	Bacteria	Proteobacteria	Gammaproteobacteria	Enterobacteriales	Enterobacteriaceae	NA	NA	0.000692351	0.000548318	0.0011249	0.000455801	0	0.000902087	0	0.00100538	0.000968726	0.000811008	0.00138589	0.00208172	0.000154151	0.000371147	0	0	0	0	0	0
363383	Bacteria	Proteobacteria	Gammaproteobacteria	Enterobacteriales	Enterobacteriaceae	NA	NA	0.00207705	0.00164495	0.0116239	0.00364641	0.0042451	0.00541252	0	0.00125673	0.000322909	0	0	0.000520429	0.000308302	0.00111344	0	0	0	0.00302199	0.000841107	0.00610317
366451	Bacteria	Proteobacteria	Gammaproteobacteria	Enterobacteriales	Enterobacteriaceae	NA	NA	0.000346175	0.000822477	0.000749932	0.000455801	0.00115776	0.000451044	0.000389812	0.000251345	0.000322909	0	0.000554356	0.000520429	0	0	0	0	0	0.000503665	0	0
1147571	Bacteria	Proteobacteria	Gammaproteobacteria	Enterobacteriales	Enterobacteriaceae	NA	NA	0	0.000822477	0	0	0	0	0	0	0	0.0067584	0.00443485	0	0.00832416	0.00334032	0.00454055	0.00326108	0	0	0	0
819999	Bacteria	Proteobacteria	Gammaproteobacteria	Enterobacteriales	Enterobacteriaceae	NA	NA	0.0041541	0.0060315	0.00787428	0.00957182	0.0146649	0.0072167	0.00545737	0.00879709	0.00290618	0.00946176	0.00970123	0.00728601	0.000770756	0	0.000252253	0.000815271	0	0.00679948	0.00420553	0.00203439
4449851	Bacteria	Proteobacteria	Gammaproteobacteria	Enterobacteriales	Enterobacteriaceae	NA	NA	0.000346175	0.00740229	0.00524952	0.00273481	0.0042451	0.00270626	0.00779624	0.00603229	0.00613527	0.0170312	0.0180166	0.0197763	0.00123321	0.00296918	0.00201802	0.00163054	0	0.00176283	0.00420553	0
197286	Bacteria	Proteobacteria	Gammaproteobacteria	Enterobacteriales	Enterobacteriaceae	NA	NA	0	0	0.0011249	0.000911602	0	0	0	0	0	0	0.000277178	0	0	0	0	0	0	0	0.00168221	0.0010172
610462	Bacteria	Proteobacteria	Gammaproteobacteria	Enterobacteriales	Enterobacteriaceae	NA	NA	0	0	0	0	0	0	0	0	0	0.000270336	0	0	0	0	0	0	0	0	0	0
580295	Bacteria	Proteobacteria	Gammaproteobacteria	Enterobacteriales	Enterobacteriaceae	NA	NA	0	0	0.0011249	0.00273481	0	0.000451044	0	0	0	0	0	0	0	0	0	0	0	0	0.000841107	0.000508598
4375000	Bacteria	Proteobacteria	Gammaproteobacteria	Enterobacteriales	Enterobacteriaceae	NA	NA	0.000346175	0.00109664	0.0161235	0.176395	0.00115776	0.00586357	0.000389812	0.000754036	0.000645818	0.000270336	0	0	0.000154151	0.000371147	0	0	0	0.000503665	0.0542514	0.00508598
354004	Bacteria	Proteobacteria	Gammaproteobacteria	Enterobacteriales	Enterobacteriaceae	NA	NA	0.00519263	0.0219327	0.00337469	0.000911602	0.0482398	0.000902087	0.0120842	0.0110592	0.00807272	0.032981	0.027995	0.00936773	0.0217353	0.0144747	0.00807208	0.0108703	0.00179574	0.0317309	0.00588775	0.00406878
614182	Bacteria	Proteobacteria	Gammaproteobacteria	Enterobacteriales	Enterobacteriaceae	NA	NA	0	0	0	0	0	0	0	0	0	0	0	0	0.000154151	0	0	0	0	0	0	0
553208	Bacteria	Proteobacteria	Gammaproteobacteria	Enterobacteriales	Enterobacteriaceae	NA	NA	0	0	0	0	0	0	0	0.000251345	0	0	0	0	0	0	0	0	0	0	0	0
528421	Bacteria	Proteobacteria	Gammaproteobacteria	Enterobacteriales	Enterobacteriaceae	NA	NA	0.000346175	0.00767645	0	0.000455801	0.00115776	0.000451044	0.00896567	0.00854574	0.0116247	0.0224379	0.0216199	0.0244602	0.00215812	0.00259803	0.00100901	0.00244581	0	0.000251833	0	0
554163	Bacteria	Proteobacteria	Gammaproteobacteria	Enterobacteriales	Enterobacteriaceae	NA	NA	0	0	0	0	0	0	0	0.000502691	0	0.000540672	0.00138589	0.000520429	0	0.000371147	0	0	0	0	0	0
776980	Bacteria	Proteobacteria	Gammaproteobacteria	Enterobacteriales	Enterobacteriaceae	NA	NA	0.00103853	0	0	0.0018232	0.00308735	0	0	0	0	0	0	0	0	0	0	0	0	0.00100733	0.000841107	0
339132	Bacteria	Proteobacteria	Gammaproteobacteria	Enterobacteriales	Enterobacteriaceae	Plesiomonas	NA	0	0	0	0.0018232	0	0	0	0	0	0	0	0	0	0	0	0	0	0	0.000841107	0
173030	Bacteria	Proteobacteria	Gammaproteobacteria	Enterobacteriales	Enterobacteriaceae	Plesiomonas	shigelloides	0	0	0	0	0	0	0	0.000251345	0	0	0	0	0	0	0	0	0	0	0	0
827919	Bacteria	Proteobacteria	Gammaproteobacteria	Enterobacteriales	Enterobacteriaceae	Plesiomonas	shigelloides	0.00173088	0.000548318	0	0.000455801	0.00192959	0	0	0	0	0.000270336	0.000277178	0	0.000154151	0	0	0	0	0.00100733	0.000420553	0
162604	Bacteria	Proteobacteria	Gammaproteobacteria	Enterobacteriales	Enterobacteriaceae	Plesiomonas	shigelloides	0	0	0	0	0	0	0	0.000251345	0	0.000270336	0.000831534	0	0	0	0	0	0	0	0	0
165882	Bacteria	Proteobacteria	Gammaproteobacteria	Enterobacteriales	Enterobacteriaceae	Plesiomonas	shigelloides	0	0.000822477	0.00149986	0	0.000385919	0.000902087	0.00116944	0.00150807	0.00226036	0.00243302	0.00304896	0.000520429	0.000154151	0.000742294	0	0.000271757	0	0.000251833	0	0.000508598
163775	Bacteria	Proteobacteria	Gammaproteobacteria	Enterobacteriales	Enterobacteriaceae	Plesiomonas	shigelloides	0	0	0	0	0	0	0.000389812	0	0	0	0.000277178	0.000520429	0	0	0	0	0	0	0	0
289174	Bacteria	Proteobacteria	Gammaproteobacteria	Enterobacteriales	Enterobacteriaceae	Plesiomonas	shigelloides	0	0.00438654	0.0101241	0.002279	0	0.00270626	0.00428793	0.00326749	0.00452072	0.00865075	0.0105328	0.00832687	0.000924907	0.00185574	0	0.000543514	0	0.000251833	0.00126166	0.00152579
835771	Bacteria	Proteobacteria	Gammaproteobacteria	Enterobacteriales	Enterobacteriaceae	Plesiomonas	shigelloides	0	0.00548318	0.0011249	0	0	0	0.00116944	0.00226211	0.000968726	0.0029737	0.00388049	0.00520429	0.000462453	0	0.000504505	0.000815271	0	0.000251833	0	0.000508598
167440	Bacteria	Proteobacteria	Gammaproteobacteria	Enterobacteriales	Enterobacteriaceae	Plesiomonas	shigelloides	0	0	0	0	0.000771837	0.000451044	0	0	0	0	0	0	0	0	0	0	0	0	0	0
832223	Bacteria	Proteobacteria	Gammaproteobacteria	Enterobacteriales	Enterobacteriaceae	Plesiomonas	shigelloides	0	0.0191911	0.0161235	0	0	0.00902087	0.0167619	0.0163374	0.0180829	0.0375767	0.0410223	0.0333075	0.00400793	0.00445376	0.00151352	0.000815271	0.00134681	0	0.000841107	0.00305159
167717	Bacteria	Proteobacteria	Gammaproteobacteria	Enterobacteriales	Enterobacteriaceae	Plesiomonas	shigelloides	0	0	0	0	0	0	0.000389812	0	0	0.000270336	0	0	0	0	0	0	0	0	0	0
558970	Bacteria	Proteobacteria	Gammaproteobacteria	Enterobacteriales	Enterobacteriaceae	Plesiomonas	shigelloides	0	0.000822477	0.000374966	0	0	0	0.00116944	0.000502691	0.000322909	0.00216269	0.00110871	0.000520429	0	0	0.000252253	0	0	0	0.000420553	0
850562	Bacteria	Proteobacteria	Gammaproteobacteria	Enterobacteriales	Enterobacteriaceae	Plesiomonas	shigelloides	0.000692351	0.00548318	0.00187483	0	0.00231551	0.000902087	0.00740643	0.00527825	0.00581236	0.0137871	0.0127502	0.0150925	0.00154151	0.00222688	0.000756758	0.00135878	0	0.00125916	0	0.0010172
148056	Bacteria	Proteobacteria	Gammaproteobacteria	Enterobacteriales	Enterobacteriaceae	Plesiomonas	NA	0.000692351	0	0.000374966	0	0.00154367	0	0	0	0	0	0	0	0	0	0	0	0	0.000503665	0.000841107	0.0010172
149034	Bacteria	Proteobacteria	Gammaproteobacteria	Enterobacteriales	Enterobacteriaceae	Plesiomonas	NA	0	0	0	0.000455801	0	0	0.000389812	0.000754036	0	0.0029737	0.00110871	0.00156129	0.000154151	0	0.000252253	0.000271757	0	0	0	0
348680	Bacteria	Proteobacteria	Gammaproteobacteria	Enterobacteriales	Enterobacteriaceae	NA	NA	0	0.000274159	0	0	0.00154367	0	0.00194906	0.00100538	0.000645818	0.00135168	0.000554356	0.000520429	0	0.000371147	0.000252253	0.000271757	0	0	0	0
4316320	Bacteria	Proteobacteria	Gammaproteobacteria	Enterobacteriales	Enterobacteriaceae	Sodalis	NA	0.0013847	0	0.00524952	0	0.000385919	0.000451044	0	0	0	0	0	0	0	0	0	0	0	0.001511	0	0
261110	Bacteria	Proteobacteria	Gammaproteobacteria	Enterobacteriales	Enterobacteriaceae	Sodalis	NA	0	0.00301575	0.00637442	0.00319061	0.00115776	0.00360835	0.00155925	0.0027648	0.00290618	0.00216269	0.000831534	0.00208172	0.000616605	0.00185574	0.000252253	0.000271757	0	0.00100733	0.00126166	0.00203439
4358093	Bacteria	Proteobacteria	Gammaproteobacteria	Enterobacteriales	Enterobacteriaceae	Sodalis	NA	0	0	0.00374966	0.00319061	0	0.00225522	0.000389812	0	0.000322909	0	0.000554356	0.000520429	0	0	0	0	0	0	0.00126166	0.000508598
2093965	Bacteria	Proteobacteria	Gammaproteobacteria	Enterobacteriales	Enterobacteriaceae	Sodalis	NA	0.000346175	0	0	0	0	0	0	0.000251345	0	0	0	0	0	0.000371147	0	0	0	0	0	0
4316319	Bacteria	Proteobacteria	Gammaproteobacteria	Enterobacteriales	Enterobacteriaceae	Sodalis	NA	0	0	0.000374966	0	0	0	0	0	0	0.000270336	0	0	0	0	0	0	0	0	0	0
4316323	Bacteria	Proteobacteria	Gammaproteobacteria	Enterobacteriales	Enterobacteriaceae	Sodalis	NA	0	0	0	0	0	0	0	0	0	0	0	0	0	0.000371147	0	0	0	0	0	0
4319276	Bacteria	Proteobacteria	Gammaproteobacteria	Enterobacteriales	Enterobacteriaceae	Sodalis	NA	0	0	0	0	0	0	0	0.000251345	0	0	0	0	0	0	0	0	0	0	0	0
563559	Bacteria	Proteobacteria	Gammaproteobacteria	Enterobacteriales	Enterobacteriaceae	NA	NA	0	0.000274159	0	0	0	0	0	0	0	0	0.00110871	0.000520429	0	0	0	0	0	0	0	0
86606	Bacteria	Proteobacteria	Gammaproteobacteria	Enterobacteriales	Enterobacteriaceae	Arsenophonus	Arsenophonus endosymbiont of Dermacentor variabilis	0	0	0	0	0	0	0	0	0	0	0	0	0	0	0	0	0	0.000251833	0	0
4353578	Bacteria	Proteobacteria	Gammaproteobacteria	Enterobacteriales	Enterobacteriaceae	Ecksteinia	adelgidicola	0	0.000274159	0	0	0	0	0	0	0	0	0	0	0	0	0	0	0	0	0	0
246330	Bacteria	Proteobacteria	Gammaproteobacteria	Enterobacteriales	Enterobacteriaceae	NA	NA	0	0.000548318	0	0	0	0	0	0	0.000322909	0	0	0	0.000154151	0	0	0	0	0	0	0
4424284	Bacteria	Proteobacteria	Gammaproteobacteria	Enterobacteriales	Enterobacteriaceae	NA	NA	0	0.000274159	0	0	0	0	0	0	0	0	0	0	0.000154151	0	0	0	0	0	0	0
4295781	Bacteria	Proteobacteria	Gammaproteobacteria	Enterobacteriales	Enterobacteriaceae	NA	NA	0	0	0	0	0.000771837	0	0.000389812	0.000502691	0	0	0.000277178	0	0.000154151	0.000371147	0	0	0	0	0	0
4484466	Bacteria	Proteobacteria	Gammaproteobacteria	Enterobacteriales	Enterobacteriaceae	Providencia	NA	0	0	0	0	0.00115776	0	0	0.000251345	0	0.00243302	0.00166307	0	0	0	0	0	0	0	0	0
10212	Bacteria	Proteobacteria	Gammaproteobacteria	Enterobacteriales	Enterobacteriaceae	Providencia	NA	0	0.00164495	0	0	0	0	0.00428793	0.00326749	0.00419781	0.00756941	0.0105328	0.00780644	0.000308302	0.00148459	0	0.00108703	0.000448936	0	0	0
2654261	Bacteria	Proteobacteria	Gammaproteobacteria	Enterobacteriales	Enterobacteriaceae	Providencia	NA	0	0	0.000374966	0	0.000771837	0.000451044	0	0	0	0	0	0.000520429	0	0	0	0	0	0	0	0
234148	Bacteria	Proteobacteria	Gammaproteobacteria	Enterobacteriales	Enterobacteriaceae	Providencia	NA	0	0	0	0	0.000385919	0	0	0	0	0.000270336	0.000831534	0	0	0	0	0	0	0	0	0
537290	Bacteria	Proteobacteria	Gammaproteobacteria	Enterobacteriales	Enterobacteriaceae	Morganella	NA	0	0.00164495	0.00374966	0.000455801	0.000771837	0.00451044	0.00116944	0.00125673	0.00129164	0.00135168	0.00221742	0.00156129	0.000308302	0	0	0.000271757	0	0.000755498	0.000841107	0.0010172
1529190	Bacteria	Proteobacteria	Gammaproteobacteria	Enterobacteriales	Enterobacteriaceae	Morganella	NA	0.119777	0.000822477	0.00224979	0	0.401741	0.000451044	0.000389812	0.000502691	0.000322909	0.00108134	0.000831534	0.000520429	0.000154151	0	0	0	0	0.144048	0.00420553	0
85814	Bacteria	Proteobacteria	Gammaproteobacteria	Enterobacteriales	Enterobacteriaceae	Photorhabdus	NA	0	0	0	0	0	0	0	0	0	0	0	0	0	0	0	0.000271757	0	0	0	0
356553	Bacteria	Proteobacteria	Gammaproteobacteria	Enterobacteriales	Enterobacteriaceae	Photorhabdus	NA	0	0.000274159	0	0	0	0	0	0	0	0	0	0	0	0	0	0	0	0	0	0
551931	Bacteria	Proteobacteria	Gammaproteobacteria	Enterobacteriales	Enterobacteriaceae	Xenorhabdus	japonica	0	0.000274159	0	0	0	0	0	0	0	0	0.000277178	0	0	0	0	0	0	0	0	0
2342005	Bacteria	Proteobacteria	Gammaproteobacteria	Enterobacteriales	Enterobacteriaceae	Xenorhabdus	indica	0	0.000274159	0	0	0	0	0.000779624	0	0.000322909	0	0	0	0.000462453	0	0	0	0	0	0	0
557093	Bacteria	Proteobacteria	Gammaproteobacteria	Enterobacteriales	Enterobacteriaceae	NA	NA	0	0	0	0.000455801	0	0	0	0	0	0	0	0	0.000154151	0	0	0	0	0	0	0
1141123	Bacteria	Proteobacteria	Gammaproteobacteria	Enterobacteriales	Enterobacteriaceae	Xenorhabdus	romanii	0.000346175	0	0	0	0	0	0	0	0	0	0	0	0	0	0	0	0	0	0	0
4484484	Bacteria	Proteobacteria	Gammaproteobacteria	Enterobacteriales	Enterobacteriaceae	NA	NA	0.0013847	0.00164495	0.000374966	0	0.00270143	0	0.000389812	0	0.000968726	0.00216269	0.00110871	0.00156129	0.000462453	0.000742294	0	0.000271757	0	0.000755498	0	0.000508598
768553	Bacteria	Proteobacteria	Gammaproteobacteria	Enterobacteriales	Enterobacteriaceae	Proteus	NA	0.000346175	0.00685397	0.000374966	0	0.000385919	0	0.00428793	0.00301614	0.00419781	0.0121651	0.0108099	0.0124903	0.00123321	0.00296918	0.00151352	0	0	0.000251833	0	0
202829	Bacteria	Proteobacteria	Gammaproteobacteria	Enterobacteriales	Enterobacteriaceae	Proteus	NA	0	0.000822477	0	0	0	0	0	0.000251345	0.000322909	0.00162202	0.00166307	0.00364301	0.000154151	0	0	0	0	0	0	0
166692	Bacteria	Proteobacteria	Gammaproteobacteria	Enterobacteriales	Enterobacteriaceae	Proteus	NA	0	0	0	0	0	0	0	0	0	0.000270336	0	0	0	0	0	0	0	0	0	0
1746913	Bacteria	Proteobacteria	Gammaproteobacteria	Enterobacteriales	Enterobacteriaceae	Proteus	NA	0.000346175	0	0	0	0.00192959	0	0.000389812	0	0.000645818	0	0.000831534	0	0	0	0	0	0	0.000251833	0	0
4321292	Bacteria	Proteobacteria	Gammaproteobacteria	Enterobacteriales	Enterobacteriaceae	Proteus	NA	0	0	0	0	0	0	0	0.000502691	0	0.000540672	0	0	0	0	0	0	0	0	0	0
1127531	Bacteria	Proteobacteria	Gammaproteobacteria	Enterobacteriales	Enterobacteriaceae	NA	NA	0	0.000548318	0	0	0.0042451	0	0.00116944	0.00100538	0.00161454	0.0037847	0.00388049	0.00260215	0.000462453	0	0	0	0.000448936	0.000251833	0	0
242707	Bacteria	Proteobacteria	Gammaproteobacteria	Enterobacteriales	Enterobacteriaceae	NA	NA	0	0	0	0	0	0	0.00116944	0.00150807	0.000645818	0.00135168	0.00138589	0	0	0	0	0	0	0	0	0
4334160	Bacteria	Proteobacteria	Gammaproteobacteria	Enterobacteriales	Enterobacteriaceae	NA	NA	0	0	0	0	0	0	0	0	0	0	0	0	0	0.000371147	0	0	0	0	0	0
797229	Bacteria	Proteobacteria	Gammaproteobacteria	Enterobacteriales	Enterobacteriaceae	NA	NA	0.000692351	0.00274159	0	0.0013674	0.000385919	0	0.00155925	0.00201076	0.000322909	0.000811008	0.000831534	0.000520429	0.000616605	0.000371147	0	0	0	0.00100733	0.000420553	0
299851	Bacteria	Proteobacteria	Gammaproteobacteria	Enterobacteriales	Enterobacteriaceae	NA	NA	0	0	0	0	0	0	0	0.000251345	0	0	0	0	0.000154151	0	0	0	0	0	0	0
1109247	Bacteria	Proteobacteria	Gammaproteobacteria	Enterobacteriales	Enterobacteriaceae	NA	NA	0.00103853	0.000274159	0.0101241	0.00501381	0	0.00451044	0.000779624	0.000502691	0.000322909	0.00108134	0.000554356	0.000520429	0.000308302	0	0.000252253	0.000271757	0	0.000251833	0.00168221	0.00254299
301149	Bacteria	Proteobacteria	Gammaproteobacteria	Enterobacteriales	Enterobacteriaceae	NA	NA	0	0.000548318	0	0	0	0.000451044	0	0.000251345	0	0	0.000277178	0	0.000308302	0	0	0	0	0	0	0
166863	Bacteria	Proteobacteria	Gammaproteobacteria	Enterobacteriales	Enterobacteriaceae	NA	NA	0	0	0	0	0	0	0	0	0.000322909	0	0	0	0	0	0	0	0	0.000251833	0	0
1111294	Bacteria	Proteobacteria	Gammaproteobacteria	Enterobacteriales	Enterobacteriaceae	NA	NA	1.23238	5.96899	11.0641	9.45924	1.90914	4.12164	2.36382	3.24336	3.52487	1.74205	2.05361	2.29822	1.41588	1.85388	0.367784	0.472857	0.0897872	1.24028	2.96742	2.928
1108656	Bacteria	Proteobacteria	Gammaproteobacteria	Enterobacteriales	Enterobacteriaceae	NA	NA	0	0.00301575	0	0	0	0	0.000779624	0.00175942	0.00129164	0.00162202	0.00221742	0.00260215	0.000308302	0.000371147	0	0.000815271	0	0	0	0
1107510	Bacteria	Proteobacteria	Gammaproteobacteria	Enterobacteriales	Enterobacteriaceae	NA	NA	0	0	0	0	0	0	0	0.000251345	0	0	0	0	0	0	0	0	0	0	0	0
304641	Bacteria	Proteobacteria	Gammaproteobacteria	Enterobacteriales	Enterobacteriaceae	NA	NA	0.000346175	0.00712813	0.00824925	0.00455801	0.00463102	0	0.00155925	0.00603229	0.00226036	0.000540672	0.00194025	0.00208172	0.00184981	0.00259803	0.000252253	0.00108703	0	0.000503665	0.000420553	0.000508598
173654	Bacteria	Proteobacteria	Gammaproteobacteria	Enterobacteriales	Enterobacteriaceae	NA	NA	0.000346175	0.000548318	0.000374966	0	0.000385919	0.000451044	0	0.000502691	0.000968726	0	0.000277178	0.000520429	0.000308302	0.000371147	0	0	0	0.00100733	0	0
292289	Bacteria	Proteobacteria	Gammaproteobacteria	Enterobacteriales	Enterobacteriaceae	NA	NA	0.00484645	2.81287	0.00187483	0.002279	0.00154367	0.000902087	1.10317	1.45378	1.47279	0.759915	0.914965	0.96956	0.549703	0.830998	0.153874	0.1655	0.0300787	0.00226649	0.00126166	0.00152579
3483793	Bacteria	Proteobacteria	Gammaproteobacteria	Enterobacteriales	Enterobacteriaceae	NA	NA	0	0	0	0	0.00115776	0	0	0	0	0	0	0	0	0	0	0	0	0.000755498	0	0
345362	Bacteria	Proteobacteria	Gammaproteobacteria	Enterobacteriales	Enterobacteriaceae	NA	NA	0	0.000274159	0	0	0	0	0.000389812	0	0	0.000270336	0.000277178	0.000520429	0.000154151	0.000371147	0	0	0	0	0	0
289709	Bacteria	Proteobacteria	Gammaproteobacteria	Enterobacteriales	Enterobacteriaceae	NA	NA	0	0	0.000374966	0	0	0	0	0	0	0	0	0	0	0	0	0	0	0	0	0
284014	Bacteria	Proteobacteria	Gammaproteobacteria	Enterobacteriales	Enterobacteriaceae	NA	NA	0.00207705	0	0	0	0.00308735	0	0	0.000251345	0	0.000811008	0	0.000520429	0.000154151	0.000371147	0	0.000271757	0	0.00176283	0.000841107	0
4401450	Bacteria	Proteobacteria	Gammaproteobacteria	Enterobacteriales	Enterobacteriaceae	NA	NA	0	0	0.00149986	0	0	0.000451044	0	0	0	0	0	0	0	0	0	0	0	0.000251833	0	0
114510	Bacteria	Proteobacteria	Gammaproteobacteria	Enterobacteriales	Enterobacteriaceae	NA	NA	0.00103853	0.000548318	0.010874	0.000455801	0.00270143	0.00451044	0	0.000251345	0.000322909	0	0	0	0	0	0	0	0	0.001511	0.000420553	0.00356018
2281837	Bacteria	Proteobacteria	Gammaproteobacteria	Enterobacteriales	Enterobacteriaceae	NA	NA	0	0	0.00187483	0	0	0.000451044	0	0	0	0	0	0	0	0	0	0	0	0	0.000420553	0.0010172
4425571	Bacteria	Proteobacteria	Gammaproteobacteria	Enterobacteriales	Enterobacteriaceae	NA	NA	1.11503	0.0726521	0.0678688	0.0177762	1.63282	0.0234543	0.0378118	0.0457448	0.0545716	0.0551485	0.0557128	0.0567268	0.0158776	0.0115056	0.00378379	0.00543514	0	1.3745	0.0756996	0.0162751
4111715	Bacteria	Proteobacteria	Gammaproteobacteria	Enterobacteriales	Enterobacteriaceae	NA	NA	0	0	0	0.000455801	0	0	0	0	0	0	0	0	0	0	0	0	0	0	0.000420553	0
4391262	Bacteria	Proteobacteria	Gammaproteobacteria	Enterobacteriales	Enterobacteriaceae	NA	NA	0.00173088	0	0.000374966	0.002279	0.00192959	0	0	0	0	0.000270336	0	0	0	0	0	0	0	0.00226649	0.00168221	0.000508598
2689396	Bacteria	Proteobacteria	Gammaproteobacteria	Enterobacteriales	Enterobacteriaceae	NA	NA	0	0	0.000374966	0	0.000385919	0	0.000389812	0.000251345	0	0	0.000277178	0	0.000154151	0	0	0	0	0.000755498	0	0
2072645	Bacteria	Proteobacteria	Gammaproteobacteria	Enterobacteriales	Enterobacteriaceae	NA	NA	0	0	0	0	0	0	0	0	0.000322909	0.000270336	0	0	0	0	0	0	0	0	0	0
2651538	Bacteria	Proteobacteria	Gammaproteobacteria	Enterobacteriales	Enterobacteriaceae	NA	NA	0.0013847	0.0178203	0.00487456	0.0013674	0.00154367	0.000902087	0.00389812	0.00904843	0.00645818	0.0132465	0.0152448	0.00260215	0.00246642	0.000742294	0.000756758	0.00135878	0	0.00100733	0	0.00152579
4469420	Bacteria	Proteobacteria	Gammaproteobacteria	Enterobacteriales	Enterobacteriaceae	NA	NA	0.00588498	0.069088	0	0.000455801	0.0192959	0	0.0229989	0.0334289	0.0297076	0.0429834	0.0449028	0.0161333	0.0225061	0.015217	0.00605406	0.00652216	0.00269361	0.0171246	0.000841107	0.0010172
2426688	Bacteria	Proteobacteria	Gammaproteobacteria	Enterobacteriales	Enterobacteriaceae	NA	NA	0.00207705	0	0.000374966	0	0.00270143	0.000451044	0	0	0	0.000270336	0	0	0.000154151	0	0	0	0	0.00201466	0	0
4024559	Bacteria	Proteobacteria	Gammaproteobacteria	Enterobacteriales	Enterobacteriaceae	NA	NA	0.000692351	0.00219327	0.00224979	0.000455801	0.000771837	0.00135313	0.000389812	0.000754036	0.000968726	0.00108134	0.000277178	0.00104086	0.000462453	0.000371147	0	0.000271757	0	0.00100733	0	0.0010172
4380863	Bacteria	Proteobacteria	Gammaproteobacteria	Enterobacteriales	Enterobacteriaceae	NA	NA	0.0055388	0.00274159	0	0	0.0146649	0	0.00155925	0.000502691	0.00129164	0.00216269	0.00138589	0	0.00277472	0.00111344	0	0.000815271	0.000448936	0.0113325	0	0
2462226	Bacteria	Proteobacteria	Gammaproteobacteria	Enterobacteriales	Enterobacteriaceae	NA	NA	0	0.00301575	0	0	0	0	0.00116944	0.00100538	0.00161454	0.000811008	0.000554356	0.00208172	0.000616605	0.000371147	0	0	0.000448936	0	0	0
9710	Bacteria	Proteobacteria	Gammaproteobacteria	Enterobacteriales	Enterobacteriaceae	NA	NA	0	0	0.000749932	0.0013674	0	0	0	0	0	0.000270336	0	0	0	0	0	0	0	0	0	0
552376	Bacteria	Proteobacteria	Gammaproteobacteria	Enterobacteriales	Enterobacteriaceae	Enterobacter	NA	0	0	0.00712435	0	0	0.00225522	0	0	0	0	0	0	0	0	0	0	0	0.000251833	0	0.00254299
164915	Bacteria	Proteobacteria	Gammaproteobacteria	Enterobacteriales	Enterobacteriaceae	Enterobacter	NA	0	0.000822477	0	0	0	0	0.000389812	0.000251345	0	0.000270336	0.000277178	0	0.000308302	0	0	0	0	0	0	0
176468	Bacteria	Proteobacteria	Gammaproteobacteria	Enterobacteriales	Enterobacteriaceae	Enterobacter	cowanii	0	0	0.00262476	0	0	0.000902087	0	0	0	0	0	0	0	0	0	0	0	0	0	0
9826	Bacteria	Proteobacteria	Gammaproteobacteria	Enterobacteriales	Enterobacteriaceae	Erwinia	NA	0.000346175	0.000274159	0.000749932	0	0.00231551	0	0	0	0.000322909	0.000270336	0	0	0	0	0.000252253	0	0	0.000755498	0	0
138826	Bacteria	Proteobacteria	Gammaproteobacteria	Enterobacteriales	Enterobacteriaceae	Erwinia	NA	0	0	0.00449959	0.000455801	0	0.00270626	0	0	0	0	0	0	0	0	0	0	0	0	0.00168221	0.00203439
167120	Bacteria	Proteobacteria	Gammaproteobacteria	Enterobacteriales	Enterobacteriaceae	Erwinia	NA	0.0027694	0	0	0.0013674	0.000771837	0	0	0	0	0	0	0	0	0	0	0	0	0.00201466	0.000841107	0
9939	Bacteria	Proteobacteria	Gammaproteobacteria	Enterobacteriales	Enterobacteriaceae	Erwinia	NA	0	0	0	0	0.000385919	0	0	0	0	0.000270336	0.000831534	0.000520429	0	0	0	0	0	0	0	0
4318990	Bacteria	Proteobacteria	Gammaproteobacteria	Enterobacteriales	Enterobacteriaceae	Erwinia	NA	0	0	0	0	0.000385919	0	0	0	0	0	0	0	0	0	0	0	0	0.000251833	0	0
4387627	Bacteria	Proteobacteria	Gammaproteobacteria	Enterobacteriales	Enterobacteriaceae	Erwinia	NA	0	0	0	0	0	0	0	0	0	0.000270336	0	0	0	0	0	0	0	0	0	0
1022184	Bacteria	Proteobacteria	Gammaproteobacteria	Enterobacteriales	Enterobacteriaceae	Erwinia	NA	0.000346175	0	0	0	0.00192959	0	0	0	0	0	0	0	0.000154151	0	0	0	0	0.000755498	0	0
164789	Bacteria	Proteobacteria	Gammaproteobacteria	Enterobacteriales	Enterobacteriaceae	Erwinia	NA	0	0	0	0	0	0	0	0	0	0	0	0	0.000154151	0	0	0	0	0	0	0
149588	Bacteria	Proteobacteria	Gammaproteobacteria	Enterobacteriales	Enterobacteriaceae	Erwinia	NA	0	0.000274159	0	0	0.000385919	0	0	0	0	0.000270336	0	0	0	0	0	0	0	0.00125916	0	0
688934	Bacteria	Proteobacteria	Gammaproteobacteria	Enterobacteriales	Enterobacteriaceae	Erwinia	NA	0	0	0	0	0	0	0	0	0.000322909	0	0	0	0	0	0	0	0	0	0	0
148620	Bacteria	Proteobacteria	Gammaproteobacteria	Enterobacteriales	Enterobacteriaceae	Erwinia	NA	0	0.00356407	0	0	0	0	0.00272868	0.00251345	0.000322909	0.00892109	0.00692945	0.00520429	0.000616605	0.000742294	0.000756758	0.000271757	0	0	0	0
239362	Bacteria	Proteobacteria	Gammaproteobacteria	Enterobacteriales	Enterobacteriaceae	Erwinia	NA	0	0	0	0	0	0	0	0.000251345	0	0.000270336	0	0	0	0	0	0	0	0	0	0
4250206	Bacteria	Proteobacteria	Gammaproteobacteria	Enterobacteriales	Enterobacteriaceae	Erwinia	NA	0	0	0	0	0	0	0	0	0	0.000270336	0	0.000520429	0	0	0	0	0	0	0	0
656889	Bacteria	Proteobacteria	Gammaproteobacteria	Enterobacteriales	Enterobacteriaceae	Erwinia	NA	0	0.000274159	0.000374966	0	0	0	0	0	0	0	0	0	0	0	0	0	0	0	0.000420553	0
4297918	Bacteria	Proteobacteria	Gammaproteobacteria	Enterobacteriales	Enterobacteriaceae	Erwinia	dispersa	0.00346175	0	0	0.000911602	0.00231551	0	0	0	0	0	0	0	0	0	0	0	0	0.00100733	0	0
808540	Bacteria	Proteobacteria	Gammaproteobacteria	Enterobacteriales	Enterobacteriaceae	Erwinia	dispersa	0.00103853	0	0	0	0.00154367	0	0	0	0	0	0	0	0	0	0	0	0	0.00125916	0	0
169538	Bacteria	Proteobacteria	Gammaproteobacteria	Enterobacteriales	Enterobacteriaceae	Erwinia	dispersa	0	0	0	0	0	0	0	0.000251345	0	0	0	0	0	0	0	0	0	0	0	0
539107	Bacteria	Proteobacteria	Gammaproteobacteria	Enterobacteriales	Enterobacteriaceae	Erwinia	dispersa	0	0	0.00412462	0.000455801	0	0.000451044	0	0.000251345	0	0	0.000277178	0	0	0	0	0	0	0	0.000420553	0.0010172
372473	Bacteria	Proteobacteria	Gammaproteobacteria	Enterobacteriales	Enterobacteriaceae	Erwinia	soli	0	0.00630565	0.00337469	0.000911602	0.000771837	0.00135313	0.00155925	0.00150807	0.00226036	0.00189235	0.000831534	0.00312258	0.00107906	0.00111344	0	0.000271757	0.000448936	0.000755498	0	0
4455895	Bacteria	Proteobacteria	Gammaproteobacteria	Enterobacteriales	Enterobacteriaceae	Erwinia	soli	0	0.000274159	0.00449959	0.002279	0	0.000902087	0	0	0	0	0	0	0	0	0	0	0	0	0.00126166	0.00203439
20321	Bacteria	Proteobacteria	Gammaproteobacteria	Enterobacteriales	Enterobacteriaceae	Erwinia	NA	0	0	0	0	0	0	0.00155925	0	0	0.000270336	0	0	0.000154151	0	0	0	0	0	0	0
806238	Bacteria	Proteobacteria	Gammaproteobacteria	Enterobacteriales	Enterobacteriaceae	Erwinia	NA	0	0.000274159	0	0	0	0	0	0	0	0	0	0	0	0	0	0	0	0	0	0
808437	Bacteria	Proteobacteria	Gammaproteobacteria	Enterobacteriales	Enterobacteriaceae	Erwinia	NA	0	0.00137079	0.000374966	0	0	0	0.000389812	0.000251345	0.000645818	0.000270336	0.000554356	0	0	0	0	0.000271757	0	0	0	0
637049	Bacteria	Proteobacteria	Gammaproteobacteria	Enterobacteriales	Enterobacteriaceae	Erwinia	NA	0.0013847	0.00274159	0.000374966	0	0.00308735	0	0.00155925	0.00125673	0.00129164	0.00108134	0.000277178	0.000520429	0.00107906	0.00111344	0	0	0	0.000503665	0	0
578058	Bacteria	Proteobacteria	Gammaproteobacteria	Enterobacteriales	Enterobacteriaceae	Erwinia	NA	0.000692351	0.0200136	0.00187483	0	0.00115776	0.000451044	0.012474	0.0123159	0.0148538	0.0243302	0.0185709	0.0208172	0.00447038	0.00668065	0.00151352	0.00326108	0.000448936	0.000503665	0	0.000508598
587618	Bacteria	Proteobacteria	Gammaproteobacteria	Enterobacteriales	Enterobacteriaceae	Erwinia	NA	0	0	0	0.000911602	0	0	0	0	0	0	0	0	0	0	0	0	0	0	0	0
835346	Bacteria	Proteobacteria	Gammaproteobacteria	Enterobacteriales	Enterobacteriaceae	Erwinia	NA	0	0.00740229	0.00487456	0	0	0.00135313	0.0066268	0.00578094	0.00904145	0.0186532	0.0180166	0.0171742	0.00200396	0.00148459	0.00126126	0.00108703	0	0	0	0
9918	Bacteria	Proteobacteria	Gammaproteobacteria	Enterobacteriales	Enterobacteriaceae	Erwinia	NA	0	0.00219327	0.000374966	0	0	0	0.00155925	0.00251345	0.00161454	0.00540672	0.00582074	0.00520429	0.000616605	0	0	0	0	0	0	0
4394926	Bacteria	Proteobacteria	Gammaproteobacteria	Enterobacteriales	Enterobacteriaceae	Erwinia	NA	0	0	0	0.00319061	0	0	0	0	0	0	0	0	0	0	0	0	0	0	0.000420553	0
349130	Bacteria	Proteobacteria	Gammaproteobacteria	Enterobacteriales	Enterobacteriaceae	Erwinia	NA	0	0	0.000374966	0	0.000771837	0.000902087	0.000779624	0	0.000322909	0.00135168	0.000831534	0.00104086	0.000462453	0.000371147	0	0	0	0.000251833	0.000420553	0
1119039	Bacteria	Proteobacteria	Gammaproteobacteria	Enterobacteriales	Enterobacteriaceae	Erwinia	NA	0.000346175	0.000274159	0	0	0	0	0	0	0	0	0	0	0	0	0	0	0	0	0	0
4298205	Bacteria	Proteobacteria	Gammaproteobacteria	Enterobacteriales	Enterobacteriaceae	Erwinia	NA	0	0	0	0.0123066	0	0.000451044	0	0.000502691	0	0.000540672	0	0	0.000154151	0	0	0	0	0	0.00799051	0.000508598
241789	Bacteria	Proteobacteria	Gammaproteobacteria	Enterobacteriales	Enterobacteriaceae	Erwinia	NA	0	0.000548318	0.000374966	0	0	0.000902087	0	0	0.000968726	0.000540672	0.00110871	0.000520429	0	0	0	0	0.000448936	0	0	0
1010113	Bacteria	Proteobacteria	Gammaproteobacteria	Enterobacteriales	Enterobacteriaceae	Erwinia	NA	0	0	0	0	0.000385919	0	0	0	0	0	0	0	0	0	0	0	0	0	0	0
922761	Bacteria	Proteobacteria	Gammaproteobacteria	Enterobacteriales	Enterobacteriaceae	Erwinia	NA	0.00519263	0.00191911	0.00149986	0.0013674	0.0127353	0.00180417	0.00389812	0.00452422	0.00258327	0.00838042	0.00692945	0.00364301	0.00169566	0	0.000504505	0	0.000448936	0.00428116	0.000841107	0
563359	Bacteria	Proteobacteria	Gammaproteobacteria	Enterobacteriales	Enterobacteriaceae	Erwinia	NA	0	0.000274159	0	0	0	0	0	0.000251345	0	0	0	0	0	0	0	0	0	0	0	0
2058382	Bacteria	Proteobacteria	Gammaproteobacteria	Enterobacteriales	Enterobacteriaceae	Erwinia	NA	0.000692351	0.00164495	0.00337469	0	0.00192959	0.000451044	0.00233887	0.000251345	0.00129164	0.00135168	0.00110871	0.00104086	0.000154151	0.000742294	0	0.000815271	0	0.000503665	0	0.00203439
1078373	Bacteria	Proteobacteria	Gammaproteobacteria	Enterobacteriales	Enterobacteriaceae	Erwinia	NA	0.0155779	0.00767645	0.00937414	0.0013674	0.0119635	0.00496148	0.00155925	0.00326749	0.00258327	0.00189235	0.00194025	0.00416344	0.000924907	0.00185574	0	0	0	0.00780681	0.00252332	0.00508598
4417158	Bacteria	Proteobacteria	Gammaproteobacteria	Enterobacteriales	Enterobacteriaceae	Erwinia	NA	0	0.00219327	0.00299973	0	0	0.00135313	0.000389812	0.00150807	0	0	0	0.00156129	0	0	0	0.000271757	0	0	0	0.000508598
585701	Bacteria	Proteobacteria	Gammaproteobacteria	Enterobacteriales	Enterobacteriaceae	Erwinia	NA	0.00242323	0.0101439	0.000749932	0	0.00308735	0.000451044	0.00116944	0.00351883	0.003552	0.00243302	0.00332614	0.00208172	0.00200396	0.00334032	0.000504505	0.000543514	0	0.001511	0	0
484751	Bacteria	Proteobacteria	Gammaproteobacteria	Enterobacteriales	Enterobacteriaceae	Erwinia	NA	0.00103853	0.00191911	0.00149986	0	0.00270143	0	0.000389812	0.00100538	0.00161454	0.000540672	0.000554356	0.00156129	0	0.00148459	0	0	0	0.000755498	0	0.00152579
4430681	Bacteria	Proteobacteria	Gammaproteobacteria	Enterobacteriales	Enterobacteriaceae	Erwinia	NA	0	0	0	0	0.000385919	0	0	0.000251345	0	0.000270336	0	0	0	0	0	0	0	0	0	0
813805	Bacteria	Proteobacteria	Gammaproteobacteria	Enterobacteriales	Enterobacteriaceae	Erwinia	NA	0	0.000274159	0.000749932	0.00364641	0.000385919	0.000451044	0.00155925	0.000502691	0.000322909	0.000270336	0.000831534	0	0	0.000371147	0	0.000271757	0	0	0.000841107	0
810317	Bacteria	Proteobacteria	Gammaproteobacteria	Enterobacteriales	Enterobacteriaceae	Erwinia	NA	0	0	0.00787428	0	0	0.00631461	0	0	0	0	0	0	0	0	0	0	0	0	0	0.00305159
1119540	Bacteria	Proteobacteria	Gammaproteobacteria	Enterobacteriales	Enterobacteriaceae	NA	NA	0.000346175	0	0.000374966	0	0	0	0	0	0	0	0.000277178	0	0	0	0	0	0	0.000251833	0	0
3267277	Bacteria	Proteobacteria	Gammaproteobacteria	Enterobacteriales	Enterobacteriaceae	Trabulsiella	NA	0	0	0	0	0	0	0	0	0	0	0.000277178	0	0	0	0	0	0	0	0	0
77675	Bacteria	Proteobacteria	Gammaproteobacteria	Enterobacteriales	Enterobacteriaceae	Trabulsiella	farmeri	0	0.00438654	0.00149986	0.0013674	0	0.000902087	0.000389812	0.00201076	0.00322909	0.000540672	0.000554356	0.00104086	0.000462453	0.000742294	0.000504505	0.000543514	0.000448936	0	0.000420553	0
544824	Bacteria	Proteobacteria	Gammaproteobacteria	Enterobacteriales	Enterobacteriaceae	Trabulsiella	farmeri	0	0.00164495	0	0.000911602	0	0	0.000779624	0.000502691	0.000968726	0	0.000277178	0	0.00169566	0.000742294	0	0	0	0.000251833	0.000420553	0
687792	Bacteria	Proteobacteria	Gammaproteobacteria	Enterobacteriales	Enterobacteriaceae	Trabulsiella	NA	0	0.00137079	0	0	0.000385919	0	0.00233887	0.000251345	0.000968726	0.00108134	0.000554356	0	0	0.000371147	0	0	0	0	0	0
546384	Bacteria	Proteobacteria	Gammaproteobacteria	Enterobacteriales	Enterobacteriaceae	Trabulsiella	NA	0	0.00411238	0	0	0	0	0.00155925	0.00150807	0.00258327	0.00162202	0.000554356	0.00312258	0.00138736	0.00111344	0.000252253	0	0.000448936	0	0	0
572750	Bacteria	Proteobacteria	Gammaproteobacteria	Enterobacteriales	Enterobacteriaceae	Trabulsiella	NA	0.0013847	0.000274159	0.000374966	0	0	0	0	0	0.000322909	0	0	0	0.000154151	0	0	0	0	0	0	0.000508598
970951	Bacteria	Proteobacteria	Gammaproteobacteria	Enterobacteriales	Enterobacteriaceae	NA	NA	0.000346175	0.00493486	0.00187483	0.00410221	0	0	0.00584718	0.0055296	0.00387491	0.0102728	0.0127502	0.0088473	0.000308302	0.00185574	0	0.000271757	0	0.000503665	0.000841107	0.000508598
4384058	Bacteria	Proteobacteria	Gammaproteobacteria	Enterobacteriales	Enterobacteriaceae	Salmonella	NA	0	0	0	0	0	0	0	0.000251345	0	0.000540672	0.000831534	0.000520429	0	0	0.000252253	0	0	0	0	0
4475936	Bacteria	Proteobacteria	Gammaproteobacteria	Enterobacteriales	Enterobacteriaceae	Salmonella	enterica	0	0	0.0011249	0	0	0	0	0	0	0.000540672	0.000554356	0	0	0	0	0	0	0	0.000420553	0.000508598
4350788	Bacteria	Proteobacteria	Gammaproteobacteria	Enterobacteriales	Enterobacteriaceae	Salmonella	enterica	0	0	0	0	0	0	0	0.000251345	0	0	0	0	0	0	0	0	0	0	0	0
4306121	Bacteria	Proteobacteria	Gammaproteobacteria	Enterobacteriales	Enterobacteriaceae	Salmonella	enterica	0	0	0	0.0013674	0	0	0	0	0	0	0.000554356	0	0	0	0	0	0	0	0	0.000508598
148003	Bacteria	Proteobacteria	Gammaproteobacteria	Enterobacteriales	Enterobacteriaceae	NA	NA	0.00103853	0.00575734	0	0	0.00115776	0	0.00155925	0.000754036	0.00161454	0.00135168	0.00166307	0.00260215	0.00169566	0.00185574	0.000252253	0.000815271	0	0	0	0
667570	Bacteria	Proteobacteria	Gammaproteobacteria	Enterobacteriales	Enterobacteriaceae	NA	NA	0	0.00301575	0.000374966	0	0	0	0.000389812	0.00125673	0.00129164	0.000811008	0.000554356	0.000520429	0.000770756	0.00148459	0	0	0	0	0.000420553	0
744029	Bacteria	Proteobacteria	Gammaproteobacteria	Enterobacteriales	Enterobacteriaceae	Pragia	fontium	0	0	0	0	0	0	0	0	0	0	0.000277178	0	0	0	0	0	0	0	0	0
460975	Bacteria	Proteobacteria	Gammaproteobacteria	Enterobacteriales	Enterobacteriaceae	NA	NA	0.000346175	0.00137079	0	0	0	0	0.00116944	0.00175942	0.000968726	0.0029737	0.00360331	0.00260215	0.000616605	0	0	0.000543514	0	0	0	0
3232397	Bacteria	Proteobacteria	Gammaproteobacteria	Enterobacteriales	Enterobacteriaceae	NA	NA	0	0	0	0	0	0	0	0	0	0.000270336	0	0	0	0	0	0	0	0	0	0
549232	Bacteria	Proteobacteria	Gammaproteobacteria	Enterobacteriales	Enterobacteriaceae	Leminorella	grimontii	0	0.000274159	0	0	0	0	0.000389812	0.000251345	0.000322909	0.00108134	0.00110871	0	0.000154151	0.000371147	0.000252253	0	0	0	0	0
555692	Bacteria	Proteobacteria	Gammaproteobacteria	Enterobacteriales	Enterobacteriaceae	NA	NA	0	0	0.000749932	0.002279	0	0.00135313	0.000389812	0	0.000322909	0.000540672	0.000554356	0.000520429	0.000154151	0	0	0	0	0.000251833	0.00126166	0.0010172
10175	Bacteria	Proteobacteria	Gammaproteobacteria	Enterobacteriales	Enterobacteriaceae	NA	NA	0.000692351	0.000274159	0	0	0.00231551	0	0.000389812	0.000754036	0	0.00189235	0.000831534	0.000520429	0.000154151	0	0.000252253	0.000271757	0	0.00125916	0.000420553	0
236142	Bacteria	Proteobacteria	Gammaproteobacteria	Enterobacteriales	Enterobacteriaceae	NA	NA	0.00207705	0.00137079	0.000374966	0	0.00231551	0.000451044	0.000779624	0	0.000322909	0.00108134	0.00110871	0	0.000308302	0	0	0	0	0.00377749	0	0
239195	Bacteria	Proteobacteria	Gammaproteobacteria	Enterobacteriales	Enterobacteriaceae	NA	NA	0	0.00164495	0	0	0.000385919	0	0.00194906	0.00150807	0.00290618	0.00459571	0.00388049	0.00520429	0.000924907	0.000742294	0.000252253	0	0	0.000251833	0	0
4456892	Bacteria	Proteobacteria	Gammaproteobacteria	Enterobacteriales	Enterobacteriaceae	NA	NA	0.00103853	0.00356407	0	0	0.00540286	0	0.00389812	0.00301614	0.00258327	0.00946176	0.0121958	0.00780644	0.00184981	0.00148459	0.000504505	0.00108703	0.000448936	0.00176283	0	0
548293	Bacteria	Proteobacteria	Gammaproteobacteria	Enterobacteriales	Enterobacteriaceae	NA	NA	0	0	0	0	0	0	0.000389812	0	0	0	0	0	0	0	0	0	0	0	0	0
290849	Bacteria	Proteobacteria	Gammaproteobacteria	Enterobacteriales	Enterobacteriaceae	NA	NA	0	0.00246743	0.00224979	0	0.000385919	0.00225522	0.00233887	0.0027648	0.00258327	0.00351437	0.00582074	0.00520429	0.00154151	0.00111344	0.000504505	0	0	0	0	0.0010172
4331183	Bacteria	Proteobacteria	Gammaproteobacteria	Enterobacteriales	Enterobacteriaceae	Gluconacetobacter	NA	0	0	0.000374966	0	0	0.000451044	0	0	0	0	0	0	0.000154151	0	0	0.000271757	0	0	0	0
247460	Bacteria	Proteobacteria	Gammaproteobacteria	Enterobacteriales	Enterobacteriaceae	Gluconacetobacter	liquefaciens	0	0.000274159	0.00149986	0.0013674	0	0.00225522	0	0	0	0	0	0.000520429	0	0	0	0	0	0	0.000841107	0
213522	Bacteria	Proteobacteria	Gammaproteobacteria	Enterobacteriales	Enterobacteriaceae	NA	NA	0	0	0	0	0	0	0	0	0.000322909	0	0	0	0	0	0	0	0	0	0	0
240135	Bacteria	Proteobacteria	Gammaproteobacteria	Enterobacteriales	Enterobacteriaceae	NA	NA	0.00103853	0	0	0	0.00231551	0	0	0	0.000322909	0	0	0	0	0	0	0	0	0.000503665	0.000420553	0
778478	Bacteria	Proteobacteria	Gammaproteobacteria	Enterobacteriales	Enterobacteriaceae	NA	NA	0.0013847	0.00164495	0	0	0.00347327	0	0.000779624	0.00100538	0.00129164	0.00162202	0.00304896	0.00104086	0.000154151	0	0.000504505	0	0	0.00100733	0	0
1101413	Bacteria	Proteobacteria	Gammaproteobacteria	Enterobacteriales	Enterobacteriaceae	NA	NA	0	0	0	0	0	0	0	0	0	0	0.000277178	0	0	0	0	0	0	0	0	0
1110763	Bacteria	Proteobacteria	Gammaproteobacteria	Enterobacteriales	Enterobacteriaceae	NA	NA	1.14826	3.59724	10.2216	7.97287	4.49364	5.61324	3.73713	3.51808	3.93723	8.59047	8.77379	8.59385	0.923828	0.951992	0.458343	0.670968	0.136925	1.82604	2.56033	2.54706
284672	Bacteria	Proteobacteria	Gammaproteobacteria	Enterobacteriales	Enterobacteriaceae	NA	NA	0	0.000274159	0	0	0	0	0	0.000251345	0.000322909	0.00243302	0.000554356	0.00208172	0.000154151	0.000371147	0	0	0	0	0.000420553	0
274365	Bacteria	Proteobacteria	Gammaproteobacteria	Enterobacteriales	Enterobacteriaceae	NA	NA	0	0.00137079	0	0	0.00115776	0	0.000389812	0.000251345	0.00258327	0.00243302	0.00221742	0.00208172	0.000616605	0.00148459	0.000756758	0	0	0	0	0
783638	Bacteria	Proteobacteria	Gammaproteobacteria	Enterobacteriales	Enterobacteriaceae	NA	NA	0.00173088	0	0.000374966	0	0.00270143	0	0	0	0	0	0	0	0	0	0	0	0	0.00100733	0	0
569459	Bacteria	Proteobacteria	Gammaproteobacteria	Enterobacteriales	Enterobacteriaceae	NA	NA	0	0	0	0	0	0	0	0	0	0	0	0	0	0	0	0	0	0	0.000420553	0
219248	Bacteria	Proteobacteria	Gammaproteobacteria	Enterobacteriales	Enterobacteriaceae	NA	NA	0	0	0	0	0	0	0	0	0	0	0.000277178	0	0	0	0	0	0	0	0	0
274754	Bacteria	Proteobacteria	Gammaproteobacteria	Enterobacteriales	Enterobacteriaceae	Yersinia	NA	0	0	0	0	0.000385919	0	0	0	0	0	0	0	0	0	0	0	0	0	0	0
10390	Bacteria	Proteobacteria	Gammaproteobacteria	Enterobacteriales	Enterobacteriaceae	Yersinia	NA	0.00103853	0.000274159	0	0	0.00385919	0	0	0.000251345	0.000645818	0.000811008	0	0	0.000308302	0	0	0	0	0.00277016	0	0
527323	Bacteria	Proteobacteria	Gammaproteobacteria	Enterobacteriales	Enterobacteriaceae	Yersinia	NA	0	0.000274159	0	0	0	0	0.000779624	0.00100538	0.00129164	0.00135168	0.00138589	0.00208172	0.000154151	0.000371147	0	0	0	0	0	0
10365	Bacteria	Proteobacteria	Gammaproteobacteria	Enterobacteriales	Enterobacteriaceae	Yersinia	NA	0	0.00137079	0	0	0	0	0.00233887	0.00175942	0.00258327	0.0067584	0.00609792	0.00572472	0.000462453	0.00111344	0.000756758	0.00108703	0	0.000503665	0	0.0010172
759061	Bacteria	Proteobacteria	Gammaproteobacteria	Enterobacteriales	Enterobacteriaceae	Yersinia	NA	0	0.000274159	0.00224979	0.000455801	0	0.000451044	0.00116944	0.00150807	0.00258327	0.00162202	0.00471203	0.00364301	0.000154151	0	0.000252253	0.000271757	0	0	0.000420553	0.000508598
112070	Bacteria	Proteobacteria	Gammaproteobacteria	Enterobacteriales	Enterobacteriaceae	Serratia	NA	0	0	0	0	0	0	0	0	0	0	0.000277178	0	0.000154151	0	0	0	0	0	0	0
540793	Bacteria	Proteobacteria	Gammaproteobacteria	Enterobacteriales	Enterobacteriaceae	Serratia	NA	0	0	0.000374966	0.00455801	0	0	0	0.000251345	0	0	0	0	0	0	0	0	0	0.000251833	0.00336443	0
3714917	Bacteria	Proteobacteria	Gammaproteobacteria	Enterobacteriales	Enterobacteriaceae	Serratia	NA	0	0.000274159	0.00149986	0	0	0.00225522	0	0.000251345	0	0.000270336	0	0	0	0	0	0	0	0	0	0
1726426	Bacteria	Proteobacteria	Gammaproteobacteria	Enterobacteriales	Enterobacteriaceae	Serratia	NA	0	0.000274159	0	0	0	0	0	0	0	0.000270336	0	0	0	0	0	0	0	0	0	0
583590	Bacteria	Proteobacteria	Gammaproteobacteria	Enterobacteriales	Enterobacteriaceae	Serratia	NA	0.000346175	0.000822477	0.00149986	0.000455801	0.00192959	0.000451044	0	0.000754036	0.000645818	0.000811008	0.0024946	0.00208172	0.000154151	0.000742294	0.000504505	0	0	0.000251833	0	0.0010172
30929	Bacteria	Proteobacteria	Gammaproteobacteria	Enterobacteriales	Enterobacteriaceae	Serratia	NA	0	0.000274159	0.00149986	0	0	0.00135313	0	0	0	0	0	0	0	0	0	0	0	0	0	0.0010172
586383	Bacteria	Proteobacteria	Gammaproteobacteria	Enterobacteriales	Enterobacteriaceae	Serratia	NA	0	0	0	0	0.000385919	0	0	0	0	0	0	0	0	0	0	0	0	0	0	0
332935	Bacteria	Proteobacteria	Gammaproteobacteria	Enterobacteriales	Enterobacteriaceae	Serratia	NA	0.000346175	0.00191911	0.00449959	0.002279	0	0.00315731	0.00155925	0.000502691	0.000645818	0.00270336	0.00221742	0.00468387	0.000462453	0.000742294	0.000252253	0.000271757	0	0	0.000841107	0.00152579
576533	Bacteria	Proteobacteria	Gammaproteobacteria	Enterobacteriales	Enterobacteriaceae	Serratia	NA	0	0	0	0	0	0	0	0	0	0.000270336	0	0	0	0	0	0	0	0	0	0
4355481	Bacteria	Proteobacteria	Gammaproteobacteria	Enterobacteriales	Enterobacteriaceae	Serratia	NA	0	0.00137079	0	0	0.000385919	0	0	0.000251345	0.000645818	0.00135168	0.00194025	0.00208172	0.000154151	0	0.000504505	0.000271757	0	0	0	0
835880	Bacteria	Proteobacteria	Gammaproteobacteria	Enterobacteriales	Enterobacteriaceae	Serratia	symbiotica	0.00450028	4.63	0.00749932	0.00546961	0.00810429	0.00496148	3.95815	4.79768	3.75091	10.4377	11.9802	8.19937	0.980247	1.46121	0.480541	0.531285	0.122111	0.00679948	0.00462609	0.00152579
134671	Bacteria	Proteobacteria	Gammaproteobacteria	Enterobacteriales	Enterobacteriaceae	NA	NA	0	0.000274159	0.00374966	0	0	0.000451044	0	0	0	0	0.000277178	0	0	0	0	0	0	0	0	0
121180	Bacteria	Proteobacteria	Gammaproteobacteria	Enterobacteriales	Enterobacteriaceae	NA	NA	0.000692351	0	0.000374966	0.000455801	0.00308735	0.000451044	0	0	0	0	0	0	0	0	0	0	0	0.00176283	0	0.000508598
367809	Bacteria	Proteobacteria	Gammaproteobacteria	Enterobacteriales	Enterobacteriaceae	Edwardsiella	NA	0	0	0	0	0	0	0	0	0	0	0	0	0.000154151	0	0	0	0	0	0	0
788593	Bacteria	Proteobacteria	Gammaproteobacteria	Enterobacteriales	Enterobacteriaceae	Edwardsiella	NA	0.00207705	0.00164495	0.00187483	0.000455801	0.00192959	0.00135313	0	0.000502691	0.000322909	0.000540672	0.00138589	0	0.000154151	0.000371147	0.000252253	0.000543514	0.000448936	0.00125916	0.000420553	0
1127760	Bacteria	Proteobacteria	Gammaproteobacteria	Enterobacteriales	Enterobacteriaceae	NA	NA	0	0	0.000374966	0	0	0	0	0	0	0.000270336	0.000277178	0.000520429	0	0.000371147	0	0.000271757	0	0	0	0
10180	Bacteria	Proteobacteria	Gammaproteobacteria	Enterobacteriales	Enterobacteriaceae	NA	NA	0	0	0	0.000455801	0	0	0	0	0	0	0	0	0	0	0	0	0	0	0	0
542725	Bacteria	Proteobacteria	Gammaproteobacteria	Enterobacteriales	Enterobacteriaceae	NA	NA	0	0	0	0	0	0	0	0.000251345	0	0	0.000277178	0	0	0	0	0	0	0	0	0
4416113	Bacteria	Proteobacteria	Gammaproteobacteria	Enterobacteriales	Enterobacteriaceae	NA	NA	0	0	0.0011249	0.0013674	0	0.00135313	0	0	0	0	0	0	0	0	0	0	0	0	0.00126166	0
1684080	Bacteria	Proteobacteria	Gammaproteobacteria	Enterobacteriales	Enterobacteriaceae	NA	NA	0.00346175	0.00164495	0.00337469	0.0018232	0.00192959	0.000451044	0.000389812	0	0	0.000540672	0	0	0.000154151	0.000371147	0	0.000271757	0	0.00201466	0	0
9994	Bacteria	Proteobacteria	Gammaproteobacteria	Enterobacteriales	Enterobacteriaceae	NA	NA	0.000346175	0	0.00937414	0	0.00154367	0.00180417	0	0	0	0	0	0	0	0	0	0	0	0.000503665	0	0.00254299
9787	Bacteria	Proteobacteria	Gammaproteobacteria	Enterobacteriales	Enterobacteriaceae	NA	NA	0	0.00657981	0	0.000455801	0.000385919	0	0.00272868	0.00125673	0.00322909	0.0102728	0.0049892	0.00104086	0.00169566	0.00111344	0.000504505	0.00108703	0	0	0	0
820375	Bacteria	Proteobacteria	Gammaproteobacteria	Enterobacteriales	Enterobacteriaceae	NA	NA	0	0	0	0	0.000385919	0	0	0	0	0	0	0	0	0	0	0	0	0	0	0
102194	Bacteria	Proteobacteria	Gammaproteobacteria	Enterobacteriales	Enterobacteriaceae	NA	NA	0.000692351	0	0	0	0.000771837	0	0	0	0	0	0	0	0	0	0	0	0	0	0	0
93777	Bacteria	Proteobacteria	Gammaproteobacteria	Enterobacteriales	Enterobacteriaceae	Dickeya	NA	0	0.000548318	0	0.000455801	0	0	0.000389812	0	0.000322909	0	0	0	0	0	0	0	0	0	0	0
555725	Bacteria	Proteobacteria	Gammaproteobacteria	Enterobacteriales	Enterobacteriaceae	Dickeya	NA	0.000692351	0.00630565	0.00262476	0.000911602	0.00115776	0.000451044	0.00155925	0.00402153	0.00484363	0.00162202	0.00221742	0.00208172	0.00138736	0.000371147	0	0.000815271	0	0.00226649	0	0.00305159
4401857	Bacteria	Proteobacteria	Gammaproteobacteria	Enterobacteriales	Enterobacteriaceae	Dickeya	NA	0	0.00548318	0	0	0	0	0.00350831	0.00402153	0.00419781	0.00216269	0.00332614	0.00208172	0.00215812	0.00222688	0.000252253	0.000815271	0	0	0	0
693166	Bacteria	Proteobacteria	Gammaproteobacteria	Enterobacteriales	Enterobacteriaceae	Dickeya	NA	0.00103853	0.000274159	0.000374966	0	0.000385919	0.000451044	0	0.000754036	0.000322909	0.000540672	0	0	0.000154151	0.000371147	0.000252253	0	0	0.000755498	0	0
775089	Bacteria	Proteobacteria	Gammaproteobacteria	Enterobacteriales	Enterobacteriaceae	Dickeya	NA	0	0.000274159	0.00374966	0.00364641	0	0.00135313	0.000389812	0	0.000322909	0.000270336	0.000831534	0.00104086	0	0	0	0.000271757	0	0.000251833	0.000841107	0.000508598
707770	Bacteria	Proteobacteria	Gammaproteobacteria	Enterobacteriales	Enterobacteriaceae	Dickeya	NA	0.000346175	0.00274159	0.00524952	0.00273481	0.00115776	0.00270626	0	0	0	0.00108134	0.00110871	0	0.000308302	0.000371147	0	0	0	0	0.000841107	0.00152579
763313	Bacteria	Proteobacteria	Gammaproteobacteria	Enterobacteriales	Enterobacteriaceae	Dickeya	NA	0.00207705	0.00164495	0.000374966	0.000911602	0.00192959	0	0.00155925	0.000754036	0.00129164	0.000811008	0.000277178	0	0.000308302	0	0.000252253	0.000271757	0	0.00176283	0.000420553	0
794948	Bacteria	Proteobacteria	Gammaproteobacteria	Enterobacteriales	Enterobacteriaceae	Dickeya	NA	0	0.00575734	0.000374966	0.00410221	0	0	0.00194906	0.00351883	0.00193745	0.00216269	0.00138589	0.00156129	0.00200396	0.00222688	0	0.000815271	0	0.000503665	0.000841107	0.000508598
568033	Bacteria	Proteobacteria	Gammaproteobacteria	Enterobacteriales	Enterobacteriaceae	Dickeya	NA	0.00207705	0.0126113	0.000374966	0	0.00115776	0	0.00428793	0.0082944	0.00516654	0.0037847	0.00582074	0.00520429	0.00277472	0.00742294	0.000756758	0.00135878	0	0.00125916	0	0
4361518	Bacteria	Proteobacteria	Gammaproteobacteria	Enterobacteriales	Enterobacteriaceae	Brenneria	rubrifaciens	0.000346175	0.000548318	0.000374966	0	0.00115776	0	0.000389812	0.000502691	0.000645818	0.000270336	0.000277178	0.000520429	0.000308302	0	0	0.000271757	0	0.000251833	0	0
46931	Bacteria	Proteobacteria	Gammaproteobacteria	Enterobacteriales	Enterobacteriaceae	Brenneria	salicis	0	0.00274159	0	0	0.00192959	0	0.000389812	0.00100538	0.00161454	0.000540672	0.000277178	0.000520429	0.000770756	0.000371147	0	0	0	0.000251833	0	0
10196	Bacteria	Proteobacteria	Gammaproteobacteria	Enterobacteriales	Enterobacteriaceae	Brenneria	quercina	0.0013847	0.00219327	0	0	0.00887613	0	0.00233887	0.00351883	0.00193745	0.00513638	0.00637509	0.00780644	0.00169566	0.000371147	0.000504505	0.000271757	0	0.000503665	0.000420553	0
736735	Bacteria	Proteobacteria	Gammaproteobacteria	Enterobacteriales	Enterobacteriaceae	NA	NA	0.00207705	0.000822477	0.000374966	0.000455801	0.0042451	0	0	0	0	0	0.000277178	0	0.000154151	0	0	0	0	0.00226649	0	0
4352471	Bacteria	Proteobacteria	Gammaproteobacteria	Enterobacteriales	Enterobacteriaceae	Brenneria	alni	0.00484645	0.00274159	0	0	0.00887613	0	0.00116944	0.000251345	0.000645818	0.00189235	0.00304896	0.00104086	0.00169566	0.000742294	0.000756758	0.000543514	0	0.00377749	0.000420553	0.000508598
263449	Bacteria	Proteobacteria	Gammaproteobacteria	Enterobacteriales	Enterobacteriaceae	Erwinia	chrysanthemi	0	0.000274159	0	0	0	0	0	0.000502691	0.000322909	0	0	0.000520429	0	0	0	0	0	0	0	0
4475144	Bacteria	Proteobacteria	Gammaproteobacteria	Enterobacteriales	Enterobacteriaceae	Erwinia	chrysanthemi	0	0.00191911	0.000749932	0.0013674	0	0.000902087	0	0.000502691	0	0.000270336	0.000277178	0	0	0	0	0	0	0	0.000420553	0.000508598
694616	Bacteria	Proteobacteria	Gammaproteobacteria	Enterobacteriales	Enterobacteriaceae	NA	NA	0.00173088	0.000548318	0.00637442	0	0.00270143	0.00180417	0.00116944	0.000754036	0	0.00135168	0	0.00104086	0.000154151	0	0.000252253	0.000271757	0	0.00100733	0	0.00254299
702443	Bacteria	Proteobacteria	Gammaproteobacteria	Enterobacteriales	Enterobacteriaceae	NA	NA	0	0.00301575	0.000374966	0	0.000385919	0	0.00155925	0.00226211	0.00258327	0.0037847	0.00415767	0.00416344	0.000308302	0.00111344	0	0	0	0	0	0
743120	Bacteria	Proteobacteria	Gammaproteobacteria	Enterobacteriales	Enterobacteriaceae	NA	NA	0.000346175	0.00219327	0	0	0.000385919	0	0	0.000754036	0.000322909	0.00189235	0.0024946	0.00312258	0.000154151	0.000371147	0	0	0	0	0	0
4336055	Bacteria	Proteobacteria	Gammaproteobacteria	Enterobacteriales	Enterobacteriaceae	NA	NA	0	0.000274159	0	0	0	0	0.00116944	0.000251345	0.00161454	0.00189235	0.00194025	0.00312258	0.000616605	0	0.000504505	0.000271757	0.000448936	0	0	0
801438	Bacteria	Proteobacteria	Gammaproteobacteria	Enterobacteriales	Enterobacteriaceae	NA	NA	0	0	0.00974911	0.00774862	0.00192959	0.00405939	0.000779624	0.000251345	0	0	0	0	0	0	0	0	0	0	0.00168221	0.00305159
555870	Bacteria	Proteobacteria	Gammaproteobacteria	Enterobacteriales	Enterobacteriaceae	NA	NA	0	0	0	0	0	0	0	0	0.000322909	0	0	0	0	0	0	0	0	0	0	0
1117908	Bacteria	Proteobacteria	Gammaproteobacteria	Enterobacteriales	Enterobacteriaceae	NA	NA	0	0.000274159	0	0	0	0	0	0	0.000322909	0	0	0	0	0	0	0	0	0	0	0
10002	Bacteria	Proteobacteria	Gammaproteobacteria	Enterobacteriales	Enterobacteriaceae	Serratia	NA	0	0.000274159	0	0	0	0	0	0	0	0	0	0	0	0	0	0	0	0	0	0
10001	Bacteria	Proteobacteria	Gammaproteobacteria	Enterobacteriales	Enterobacteriaceae	Serratia	NA	0.000692351	0.0227552	0	0	0.000385919	0	0.02066	0.021867	0.0222807	0.0432538	0.0501692	0.0551655	0.00447038	0.00593835	0.00302703	0.00326108	0.00179574	0.000755498	0.000841107	0
4328189	Bacteria	Proteobacteria	Gammaproteobacteria	Enterobacteriales	Enterobacteriaceae	Serratia	NA	0	0	0	0	0	0	0	0	0	0.000270336	0	0	0	0	0	0	0	0	0	0
558281	Bacteria	Proteobacteria	Gammaproteobacteria	Enterobacteriales	Enterobacteriaceae	Serratia	NA	0	0	0	0.000455801	0	0	0	0	0	0	0.000277178	0	0	0	0	0	0	0	0.000420553	0
719519	Bacteria	Proteobacteria	Gammaproteobacteria	Enterobacteriales	Enterobacteriaceae	Serratia	NA	0	0	0	0	0	0	0	0	0	0	0.000277178	0	0	0	0	0	0	0	0	0
223368	Bacteria	Proteobacteria	Gammaproteobacteria	Enterobacteriales	Enterobacteriaceae	Serratia	NA	0.000346175	0.000548318	0	0	0.000771837	0	0.000779624	0	0	0	0.000277178	0	0.000154151	0.000371147	0	0	0	0.000251833	0	0
4430682	Bacteria	Proteobacteria	Gammaproteobacteria	Enterobacteriales	Enterobacteriaceae	Serratia	marcescens	0.000346175	0.00383822	0	0.00319061	0	0	0.000389812	0.000502691	0.00193745	0	0.000554356	0.000520429	0.000462453	0	0.000252253	0	0	0	0.000841107	0
590124	Bacteria	Proteobacteria	Gammaproteobacteria	Enterobacteriales	Enterobacteriaceae	Serratia	marcescens	0.00207705	0.00328991	0.000749932	0.000911602	0.00270143	0	0.00116944	0.00251345	0.00322909	0.000540672	0.00194025	0.00208172	0.00215812	0.00185574	0.00126126	0.000271757	0	0.00176283	0.000420553	0.000508598
560465	Bacteria	Proteobacteria	Gammaproteobacteria	Enterobacteriales	Enterobacteriaceae	Serratia	marcescens	0	0.000274159	0	0	0	0	0	0.000502691	0.000322909	0	0	0	0.000154151	0	0	0.000271757	0	0	0	0
2304693	Bacteria	Proteobacteria	Gammaproteobacteria	Enterobacteriales	Enterobacteriaceae	Serratia	marcescens	0	0.00301575	0.000749932	0	0	0	0.00116944	0.00251345	0.00387491	0.000811008	0.00110871	0.00312258	0.000770756	0.000371147	0	0	0	0	0	0.000508598
332958	Bacteria	Proteobacteria	Gammaproteobacteria	Enterobacteriales	Enterobacteriaceae	Serratia	marcescens	0	0.000274159	0	0	0	0	0	0	0	0	0	0	0	0	0	0	0	0	0	0
1126506	Bacteria	Proteobacteria	Gammaproteobacteria	Enterobacteriales	Enterobacteriaceae	Serratia	marcescens	0	0.0131596	0	0	0	0	0.00857586	0.00879709	0.00936435	0.00513638	0.00914687	0.00676558	0.00508699	0.0063095	0.00100901	0.00108703	0	0	0	0
871137	Bacteria	Proteobacteria	Gammaproteobacteria	Enterobacteriales	Enterobacteriaceae	Serratia	marcescens	0.00484645	0.041398	0.0011249	0.000455801	0.00385919	0	0.0159823	0.021867	0.0187287	0.0259523	0.0288265	0.0265419	0.00801586	0.0122479	0.00201802	0.00298933	0.00134681	0.00327383	0.000420553	0.000508598
1109429	Bacteria	Proteobacteria	Gammaproteobacteria	Enterobacteriales	Enterobacteriaceae	Serratia	marcescens	0	0.000274159	0.0011249	0.000455801	0	0.000451044	0.000389812	0	0	0.000270336	0	0.00156129	0.000462453	0.000371147	0	0.000271757	0	0	0.000841107	0
1108706	Bacteria	Proteobacteria	Gammaproteobacteria	Enterobacteriales	Enterobacteriaceae	Serratia	marcescens	0	0	0	0	0	0	0.000389812	0	0.000322909	0	0.000277178	0	0	0	0	0	0	0	0	0
901613	Bacteria	Proteobacteria	Gammaproteobacteria	Enterobacteriales	Enterobacteriaceae	Serratia	marcescens	0	0.000822477	0.00149986	0	0	0.00180417	0	0.000251345	0.000645818	0.000270336	0.000554356	0	0.000462453	0	0	0.000271757	0	0	0	0.0010172
4343005	Bacteria	Proteobacteria	Gammaproteobacteria	Enterobacteriales	Enterobacteriaceae	Serratia	marcescens	0.0041541	0	0.00899918	0.000911602	0.0104198	0.000902087	0	0	0	0	0	0	0	0	0	0	0	0.0115843	0.000420553	0.000508598
228494	Bacteria	Proteobacteria	Gammaproteobacteria	Enterobacteriales	Enterobacteriaceae	NA	NA	0.00103853	0	0.0119989	0	0.00270143	0.00315731	0	0	0	0	0.000277178	0	0.000154151	0	0	0	0	0.000503665	0	0.00152579
9727	Bacteria	Proteobacteria	Gammaproteobacteria	Enterobacteriales	Enterobacteriaceae	NA	NA	0.000692351	0.000274159	0	0.000911602	0.00115776	0	0.000779624	0	0.000968726	0.00108134	0.000277178	0.000520429	0.000154151	0	0	0	0	0	0.000420553	0
4399988	Bacteria	Proteobacteria	Gammaproteobacteria	Enterobacteriales	Enterobacteriaceae	NA	NA	0	0.00137079	0	0	0	0	0.00155925	0.00427287	0.000645818	0.00486605	0.00748381	0.00624515	0.00184981	0.00148459	0.000504505	0	0	0	0	0
275097	Bacteria	Proteobacteria	Gammaproteobacteria	Enterobacteriales	Enterobacteriaceae	NA	NA	0	0	0.00149986	0.00410221	0	0.000902087	0	0	0	0	0	0	0	0	0	0.000271757	0	0	0.00252332	0.0010172
91962	Bacteria	Proteobacteria	Gammaproteobacteria	Enterobacteriales	Enterobacteriaceae	NA	NA	0	0.00274159	0	0	0	0	0.00155925	0.00226211	0.00161454	0.00648806	0.00554356	0.00468387	0.000924907	0.000371147	0.000252253	0.000271757	0	0	0	0
220970	Bacteria	Proteobacteria	Gammaproteobacteria	Enterobacteriales	Enterobacteriaceae	NA	NA	0	0.000548318	0	0	0.000385919	0	0.000389812	0.000251345	0	0.000540672	0	0.000520429	0.000308302	0	0	0	0	0	0	0
4461030	Bacteria	Proteobacteria	Gammaproteobacteria	Enterobacteriales	Enterobacteriaceae	NA	NA	0	0	0	0	0	0	0	0.000251345	0	0	0	0	0	0	0	0	0	0	0	0
814952	Bacteria	Proteobacteria	Gammaproteobacteria	Enterobacteriales	Enterobacteriaceae	NA	NA	0.000346175	0.00986972	0.00187483	0.00592541	0.000771837	0.000451044	0.00545737	0.00477556	0.00774981	0.0164905	0.0174622	0.0239398	0.00246642	0.00334032	0.00227027	0.000543514	0	0.000251833	0.00126166	0.00152579
104044	Bacteria	Proteobacteria	Gammaproteobacteria	Enterobacteriales	Enterobacteriaceae	NA	NA	0	0.000548318	0	0	0	0	0.000779624	0.000251345	0.000322909	0.000270336	0.000554356	0.00104086	0	0	0	0	0	0	0	0
815898	Bacteria	Proteobacteria	Gammaproteobacteria	Enterobacteriales	Enterobacteriaceae	NA	NA	0.000346175	0.000274159	0.000374966	0	0.000385919	0	0.000779624	0.000251345	0.000645818	0	0	0.000520429	0.000154151	0	0	0	0	0	0	0
541119	Bacteria	Proteobacteria	Gammaproteobacteria	Enterobacteriales	Enterobacteriaceae	NA	NA	0	0	0	0	0.000385919	0	0	0	0	0	0	0	0	0	0	0	0	0	0	0
811219	Bacteria	Proteobacteria	Gammaproteobacteria	Enterobacteriales	Enterobacteriaceae	NA	NA	0	0.00109664	0	0	0.000771837	0	0	0.000251345	0.00129164	0.000270336	0.000554356	0.000520429	0	0.000371147	0	0	0	0.000251833	0	0
4336809	Bacteria	Proteobacteria	Gammaproteobacteria	Enterobacteriales	Enterobacteriaceae	NA	NA	0.000346175	0.00109664	0	0	0	0	0.000779624	0.00100538	0.000645818	0.000811008	0.00110871	0.00156129	0	0.000371147	0	0.000271757	0	0	0	0
2529278	Bacteria	Proteobacteria	Gammaproteobacteria	Enterobacteriales	Enterobacteriaceae	NA	NA	0	0	0	0	0	0	0	0.000251345	0	0	0	0	0	0	0	0	0	0	0	0
210269	Bacteria	Proteobacteria	Gammaproteobacteria	Enterobacteriales	Enterobacteriaceae	NA	NA	0.000346175	0.00137079	0.00449959	0	0.00501694	0.00135313	0.00155925	0.00226211	0.00322909	0.00459571	0.00637509	0.00520429	0.000154151	0.00222688	0.000756758	0.000271757	0	0.000755498	0.000420553	0.0010172
2529285	Bacteria	Proteobacteria	Gammaproteobacteria	Enterobacteriales	Enterobacteriaceae	NA	NA	0	0.00657981	0	0	0.00115776	0	0.00467774	0.00653498	0.00516654	0.0129761	0.0180166	0.00832687	0.00107906	0.00148459	0.000756758	0.00163054	0.000897872	0.000755498	0	0
4473176	Bacteria	Proteobacteria	Gammaproteobacteria	Enterobacteriales	Enterobacteriaceae	NA	NA	0.000346175	0	0	0	0	0	0	0	0.000322909	0	0	0	0	0	0	0	0	0	0	0
564431	Bacteria	Proteobacteria	Gammaproteobacteria	Enterobacteriales	Enterobacteriaceae	NA	NA	0.000692351	0.00137079	0	0	0.00308735	0	0.00194906	0.0027648	0.00290618	0.00459571	0.0024946	0.00468387	0.000308302	0.000371147	0.000252253	0.00108703	0	0.00176283	0.00126166	0
114462	Bacteria	Proteobacteria	Gammaproteobacteria	Enterobacteriales	Enterobacteriaceae	NA	NA	0	0	0.000374966	0	0	0.00180417	0	0	0	0	0	0	0	0	0	0	0	0	0	0
4402787	Bacteria	Proteobacteria	Gammaproteobacteria	Enterobacteriales	Enterobacteriaceae	NA	NA	0	0	0	0.000455801	0	0	0	0	0	0.000270336	0	0	0	0	0	0	0	0	0	0.000508598
637546	Bacteria	Proteobacteria	Gammaproteobacteria	Enterobacteriales	Enterobacteriaceae	NA	NA	0.0013847	0	0.00749932	0.00911602	0.00656062	0.00360835	0	0	0	0.000270336	0	0	0	0	0	0.000543514	0	0.00327383	0.00546719	0.00406878
4452613	Bacteria	Proteobacteria	Gammaproteobacteria	Enterobacteriales	Enterobacteriaceae	Klebsiella	NA	0	0.00137079	0.0011249	0	0	0.000451044	0.000389812	0	0	0.000811008	0.00166307	0	0	0	0	0	0	0	0	0.000508598
4217232	Bacteria	Proteobacteria	Gammaproteobacteria	Enterobacteriales	Enterobacteriaceae	Klebsiella	NA	0	0.000548318	0	0	0	0	0.000389812	0.000502691	0	0.000811008	0.000831534	0.000520429	0	0	0	0	0	0	0	0
4120405	Bacteria	Proteobacteria	Gammaproteobacteria	Enterobacteriales	Enterobacteriaceae	Klebsiella	NA	0	0	0	0	0.000385919	0	0	0.000251345	0.000322909	0	0	0	0	0	0	0	0	0	0	0
1888072	Bacteria	Proteobacteria	Gammaproteobacteria	Enterobacteriales	Enterobacteriaceae	Klebsiella	NA	0.00173088	0	0.000374966	0.000911602	0.00347327	0.000451044	0	0	0	0	0	0	0	0.000371147	0	0	0	0.00125916	0	0
1104936	Bacteria	Proteobacteria	Gammaproteobacteria	Enterobacteriales	Enterobacteriaceae	Klebsiella	NA	0.000346175	0.00630565	0	0	0.000771837	0	0.00506755	0.00854574	0.00645818	0.0145981	0.0138589	0.00988816	0.00154151	0.00111344	0.000756758	0	0	0.000503665	0	0
876540	Bacteria	Proteobacteria	Gammaproteobacteria	Enterobacteriales	Enterobacteriaceae	Klebsiella	NA	0	0	0.000374966	0.011395	0.000385919	0	0	0	0.000322909	0	0.000277178	0	0	0	0	0	0	0.000251833	0.00168221	0.000508598
4317730	Bacteria	Proteobacteria	Gammaproteobacteria	Enterobacteriales	Enterobacteriaceae	Klebsiella	NA	0	0	0	0	0	0	0	0	0.000322909	0	0	0	0	0	0	0	0	0	0	0
813217	Bacteria	Proteobacteria	Gammaproteobacteria	Enterobacteriales	Enterobacteriaceae	Klebsiella	NA	0.00103853	0.00548318	0	0.0018232	0.00385919	0	0.00233887	0.00226211	0.00322909	0.00567706	0.00637509	0.00572472	0.000924907	0.000371147	0	0.00135878	0	0.001511	0.000420553	0
4311208	Bacteria	Proteobacteria	Gammaproteobacteria	Enterobacteriales	Enterobacteriaceae	Klebsiella	NA	0.000346175	0.00137079	0.00149986	0.0013674	0	0.000451044	0.00116944	0.00125673	0.000645818	0.00216269	0.00332614	0.00468387	0.000308302	0.000371147	0.000252253	0	0	0	0	0
547304	Bacteria	Proteobacteria	Gammaproteobacteria	Enterobacteriales	Enterobacteriaceae	Klebsiella	NA	0	0	0	0	0	0	0	0	0	0	0	0	0	0	0	0	0	0.000251833	0	0
3908639	Bacteria	Proteobacteria	Gammaproteobacteria	Enterobacteriales	Enterobacteriaceae	NA	NA	0.000346175	0.000274159	0	0	0	0	0	0	0	0	0	0	0	0	0	0	0	0.000251833	0	0
2132217	Bacteria	Proteobacteria	Gammaproteobacteria	Enterobacteriales	Enterobacteriaceae	NA	NA	0	0	0	0	0	0	0	0	0	0.000270336	0	0	0	0	0	0	0	0	0	0
518002	Bacteria	Proteobacteria	Gammaproteobacteria	Enterobacteriales	Enterobacteriaceae	NA	NA	0.000692351	0.000548318	0.0123739	0.00638121	0.00231551	0.010374	0	0.000502691	0.000968726	0.00162202	0.000277178	0.00156129	0	0	0	0	0	0.001511	0.00168221	0.00305159
228556	Bacteria	Proteobacteria	Gammaproteobacteria	Enterobacteriales	Enterobacteriaceae	NA	NA	0.000692351	0	0	0	0.00347327	0	0	0	0	0.000270336	0	0	0	0	0	0	0	0.00176283	0	0
746679	Bacteria	Proteobacteria	Gammaproteobacteria	Enterobacteriales	Enterobacteriaceae	NA	NA	0.00173088	0.00164495	0.000374966	0	0.00154367	0.000902087	0.000389812	0.000502691	0.000322909	0	0.00194025	0.00208172	0.000154151	0.000371147	0.000252253	0.000271757	0	0.000503665	0	0
172586	Bacteria	Proteobacteria	Gammaproteobacteria	Enterobacteriales	Enterobacteriaceae	NA	NA	0	0	0	0	0	0	0	0	0	0.000270336	0.00110871	0.00104086	0.000154151	0	0	0	0	0	0	0
103166	Bacteria	Proteobacteria	Gammaproteobacteria	Enterobacteriales	Enterobacteriaceae	NA	NA	0	0	0	0	0	0	0.000389812	0	0	0.000540672	0	0	0	0	0	0.000271757	0	0	0	0
618010	Bacteria	Proteobacteria	Gammaproteobacteria	Enterobacteriales	Enterobacteriaceae	NA	NA	0	0.00383822	0	0.000911602	0	0	0.00116944	0.0027648	0.003552	0.00783974	0.00609792	0.00260215	0.00169566	0	0.000252253	0.000543514	0	0	0	0
969149	Bacteria	Proteobacteria	Gammaproteobacteria	Enterobacteriales	Enterobacteriaceae	Citrobacter	NA	0.000346175	0.0137079	0.000749932	0.00455801	0.000385919	0.000451044	0.0066268	0.00904843	0.00904145	0.0224379	0.024946	0.0171742	0.00508699	0.00222688	0.00151352	0.00217405	0.000448936	0	0.000841107	0
170521	Bacteria	Proteobacteria	Gammaproteobacteria	Enterobacteriales	Enterobacteriaceae	Citrobacter	NA	0	0.000548318	0	0	0	0	0.00116944	0.000251345	0	0.00162202	0.00166307	0	0	0	0	0	0	0	0	0
167950	Bacteria	Proteobacteria	Gammaproteobacteria	Enterobacteriales	Enterobacteriaceae	Citrobacter	NA	0	0.00328991	0	0	0	0	0.00155925	0.00251345	0.000645818	0.00756941	0.00859252	0.00364301	0.000616605	0.000742294	0.000504505	0.000271757	0	0	0	0
170798	Bacteria	Proteobacteria	Gammaproteobacteria	Enterobacteriales	Enterobacteriaceae	Citrobacter	NA	0	0.00191911	0	0	0.000771837	0	0.000779624	0.00150807	0.00161454	0.00189235	0.00388049	0.00156129	0.000154151	0.000742294	0.000252253	0.000271757	0	0.000251833	0	0
171217	Bacteria	Proteobacteria	Gammaproteobacteria	Enterobacteriales	Enterobacteriaceae	Citrobacter	NA	0.000346175	0	0.000749932	0	0	0	0.000389812	0	0	0	0	0	0	0	0	0	0	0	0	0.000508598
171922	Bacteria	Proteobacteria	Gammaproteobacteria	Enterobacteriales	Enterobacteriaceae	Citrobacter	NA	0	0.000274159	0.00599945	0.000455801	0	0.00541252	0	0.000251345	0	0	0	0	0	0	0	0	0	0	0.000841107	0.00305159
168415	Bacteria	Proteobacteria	Gammaproteobacteria	Enterobacteriales	Enterobacteriaceae	Citrobacter	NA	0	0	0	0.000911602	0.00192959	0	0	0	0	0.000270336	0	0	0	0	0	0	0	0.000503665	0.000841107	0.000508598
163421	Bacteria	Proteobacteria	Gammaproteobacteria	Enterobacteriales	Enterobacteriaceae	Citrobacter	NA	0	0	0.000749932	0	0	0	0	0	0	0	0	0	0	0	0	0	0	0	0	0
9846	Bacteria	Proteobacteria	Gammaproteobacteria	Enterobacteriales	Enterobacteriaceae	Citrobacter	NA	0.000346175	0.00109664	0	0	0.00154367	0	0.00233887	0.00402153	0.003552	0.00729907	0.00692945	0.00572472	0.000616605	0.000371147	0.000252253	0.000543514	0.000448936	0	0.000420553	0
280706	Bacteria	Proteobacteria	Gammaproteobacteria	Enterobacteriales	Enterobacteriaceae	Citrobacter	NA	0	0.000822477	0	0	0	0	0.000779624	0.00100538	0.000645818	0.00351437	0.00332614	0.00208172	0.000154151	0	0.000504505	0.000543514	0	0	0	0
674696	Bacteria	Proteobacteria	Gammaproteobacteria	Enterobacteriales	Enterobacteriaceae	Citrobacter	NA	0	0	0	0	0.000385919	0	0	0	0	0	0	0	0	0	0	0	0	0	0	0
171518	Bacteria	Proteobacteria	Gammaproteobacteria	Enterobacteriales	Enterobacteriaceae	Citrobacter	NA	0	0.00137079	0.000374966	0.0013674	0.000771837	0	0	0.000754036	0.000322909	0.00135168	0.00138589	0.00208172	0.000154151	0	0	0	0	0	0	0
268585	Bacteria	Proteobacteria	Gammaproteobacteria	Enterobacteriales	Enterobacteriaceae	Citrobacter	NA	0	0.00246743	0.000749932	0.018232	0	0.000451044	0.000389812	0.00150807	0.00258327	0.00216269	0.00332614	0.00416344	0.000462453	0.00148459	0	0.000543514	0	0	0.00420553	0
737912	Bacteria	Proteobacteria	Gammaproteobacteria	Enterobacteriales	Enterobacteriaceae	Citrobacter	NA	0	0.00164495	0	0.0141298	0.000771837	0	0.000389812	0.00150807	0.00161454	0.00189235	0.00194025	0.00260215	0.000308302	0	0	0.000271757	0	0.000251833	0.00883162	0
233220	Bacteria	Proteobacteria	Gammaproteobacteria	Enterobacteriales	Enterobacteriaceae	Citrobacter	NA	0	0	0	0	0	0	0	0	0	0.000270336	0	0	0	0	0	0	0	0	0	0
232696	Bacteria	Proteobacteria	Gammaproteobacteria	Enterobacteriales	Enterobacteriaceae	Citrobacter	NA	0	0.000548318	0.00937414	0.000455801	0	0.00360835	0.00116944	0.000251345	0.000322909	0.00135168	0.00138589	0.000520429	0	0	0	0.000271757	0	0	0	0.00254299
676211	Bacteria	Proteobacteria	Gammaproteobacteria	Enterobacteriales	Enterobacteriaceae	NA	NA	0	0	0.00187483	0	0.000385919	0.00135313	0	0	0	0	0	0	0	0	0	0	0	0	0	0
2457426	Bacteria	Proteobacteria	Gammaproteobacteria	Enterobacteriales	Enterobacteriaceae	NA	NA	0	0	0	0	0	0	0.000389812	0	0	0.000270336	0	0	0	0	0	0	0	0	0	0
4391363	Bacteria	Proteobacteria	Gammaproteobacteria	Enterobacteriales	Enterobacteriaceae	NA	NA	0	0.00767645	0	0	0.000385919	0	0.00233887	0.00351883	0.00387491	0.00621773	0.00831534	0.00780644	0.00107906	0.00111344	0.000756758	0.00108703	0	0	0	0.000508598
259306	Bacteria	Proteobacteria	Gammaproteobacteria	Enterobacteriales	Enterobacteriaceae	NA	NA	0	0	0	0	0.000385919	0	0	0	0	0	0	0	0	0	0	0	0.000448936	0	0	0
258785	Bacteria	Proteobacteria	Gammaproteobacteria	Enterobacteriales	Enterobacteriaceae	NA	NA	0	0	0.0011249	0.000911602	0.00115776	0.000451044	0.000779624	0.000754036	0	0.000540672	0	0	0.000154151	0	0	0.000271757	0	0.000755498	0.000841107	0.000508598
241415	Bacteria	Proteobacteria	Gammaproteobacteria	Enterobacteriales	Enterobacteriaceae	NA	NA	0.000346175	0.00274159	0.00599945	0.00501381	0.000385919	0.00586357	0.0031185	0.00402153	0.00484363	0.00729907	0.0121958	0.00936773	0.00107906	0.00185574	0.000252253	0.000271757	0.000448936	0	0.00336443	0.0010172
639627	Bacteria	Proteobacteria	Gammaproteobacteria	Enterobacteriales	Enterobacteriaceae	NA	NA	0.0013847	0.000274159	0	0	0.0042451	0	0.000389812	0	0.000322909	0.00162202	0.00332614	0.000520429	0.000154151	0	0.000252253	0.000271757	0	0.00125916	0.000420553	0
686972	Bacteria	Proteobacteria	Gammaproteobacteria	Enterobacteriales	Enterobacteriaceae	NA	NA	0	0	0.00412462	0.00729282	0	0.00451044	0.000779624	0	0	0.000270336	0.00110871	0.000520429	0.000308302	0	0	0	0	0.000503665	0.00126166	0.000508598
305982	Bacteria	Proteobacteria	Gammaproteobacteria	Enterobacteriales	Enterobacteriaceae	NA	NA	0	0.00274159	0	0.000911602	0	0	0.00233887	0.00402153	0.00516654	0.00946176	0.00997841	0.00936773	0.00154151	0.000371147	0.00100901	0.000271757	0.000448936	0	0.000420553	0
236821	Bacteria	Proteobacteria	Gammaproteobacteria	Enterobacteriales	Enterobacteriaceae	NA	NA	0	0.000274159	0.00412462	0.000911602	0	0.00225522	0.000389812	0	0	0	0.000277178	0	0	0	0	0	0	0	0.000420553	0.000508598
4416562	Bacteria	Proteobacteria	Gammaproteobacteria	Enterobacteriales	Enterobacteriaceae	NA	NA	0.000346175	0.000548318	0	0	0.000385919	0	0	0.000251345	0	0.000811008	0.00110871	0	0	0	0	0	0	0	0	0
581021	Bacteria	Proteobacteria	Gammaproteobacteria	Enterobacteriales	Enterobacteriaceae	NA	NA	0	0	0.00487456	0	0	0.000902087	0.000389812	0	0	0	0	0	0	0	0	0	0	0	0	0.0010172
3228974	Bacteria	Proteobacteria	Gammaproteobacteria	Enterobacteriales	Enterobacteriaceae	NA	NA	0	0	0.000749932	0	0	0	0	0	0	0	0	0	0	0	0	0	0	0	0	0
1110417	Bacteria	Proteobacteria	Gammaproteobacteria	Enterobacteriales	Enterobacteriaceae	NA	NA	0	0	0.00224979	0	0	0.00225522	0	0	0	0	0	0	0	0	0	0	0	0	0	0
4333020	Bacteria	Proteobacteria	Gammaproteobacteria	Enterobacteriales	Enterobacteriaceae	NA	NA	0.000692351	0	0	0.000455801	0.00192959	0	0	0	0	0	0.000277178	0	0	0	0	0	0	0.000755498	0	0
123510	Bacteria	Proteobacteria	Gammaproteobacteria	Enterobacteriales	Enterobacteriaceae	NA	NA	0	0.000274159	0	0	0	0	0.000389812	0.000502691	0.000968726	0	0.000277178	0	0	0	0	0	0	0	0	0
1105459	Bacteria	Proteobacteria	Gammaproteobacteria	Enterobacteriales	Enterobacteriaceae	NA	NA	0	0	0	0.000455801	0	0	0	0	0	0	0	0.000520429	0	0	0	0	0	0	0.000841107	0
91557	Bacteria	Proteobacteria	Gammaproteobacteria	Enterobacteriales	Enterobacteriaceae	NA	NA	0	0	0.00187483	0.000911602	0	0.000451044	0	0	0	0	0	0	0	0	0	0	0	0	0.000420553	0
1111874	Bacteria	Proteobacteria	Gammaproteobacteria	Enterobacteriales	Enterobacteriaceae	NA	NA	0	0	0	0	0	0	0	0	0	0	0	0	0	0	0	0.000271757	0	0	0	0
270355	Bacteria	Proteobacteria	Gammaproteobacteria	Enterobacteriales	Enterobacteriaceae	NA	NA	0	0.000274159	0.000374966	0	0	0	0.000389812	0.00251345	0.000645818	0.00270336	0.00332614	0.00208172	0.000154151	0	0.000756758	0.000543514	0.000448936	0.000251833	0	0
267416	Bacteria	Proteobacteria	Gammaproteobacteria	Enterobacteriales	Enterobacteriaceae	NA	NA	0.000346175	0.000274159	0.00262476	0.0013674	0.00347327	0.000902087	0	0	0	0	0.000277178	0	0	0.000371147	0	0	0	0.00226649	0	0.000508598
211593	Bacteria	Proteobacteria	Gammaproteobacteria	Enterobacteriales	Enterobacteriaceae	NA	NA	0	0	0	0	0	0	0	0	0	0	0.000277178	0	0.000154151	0	0	0	0	0	0	0
203579	Bacteria	Proteobacteria	Gammaproteobacteria	Enterobacteriales	Enterobacteriaceae	NA	NA	0	0.000548318	0	0	0	0	0.000779624	0.000502691	0.000645818	0.00108134	0.0024946	0.00156129	0.000154151	0	0	0	0	0	0	0
4345397	Bacteria	Proteobacteria	Gammaproteobacteria	Enterobacteriales	Enterobacteriaceae	NA	NA	0	0	0.0011249	0.000911602	0	0.000451044	0	0	0.000322909	0	0.000277178	0	0	0	0	0	0	0	0.000420553	0
718624	Bacteria	Proteobacteria	Gammaproteobacteria	Enterobacteriales	Enterobacteriaceae	NA	NA	0	0.00246743	0.00374966	0.00410221	0.000385919	0.000451044	0.00155925	0.0027648	0.00193745	0.00189235	0.00471203	0.00572472	0.000308302	0.000371147	0	0.000271757	0.000448936	0.000251833	0.000420553	0.000508598
4303373	Bacteria	Proteobacteria	Gammaproteobacteria	Enterobacteriales	Enterobacteriaceae	NA	NA	0	0.000274159	0	0	0.000385919	0	0	0	0	0	0.000554356	0	0.000308302	0	0	0	0	0.000251833	0	0
[truncated: 4,687 more rows]

## Sheet: Exp2 
Table S1. Relative abundance of OTUs in C. elegans (N2, CB, HI), C. briggsae (Br), C. remanei (Re), C. tropicalis (Tr), and P. pacificus (Ps) in Experiment 1 (A) and Experiment 2 (B)
								Relative Abundance (Percent)
OTU	Kingdom	Phylum	Class	Order	Family	Genus	Species	soil	N2_1	N2_2	N2_3	Hawaiian, HI_1	HI_2	HI_3	CB4857, CB_1	CB_2	CB_3	Br_1	Br_2	Br_3	Re_1	Re_2	Re_3	Tr_1	Tr_2	Tr_3	Ps_1	Ps_2
4296486	Bacteria	TM7	TM7-3	EW055	NA	NA	NA	0	0	0	0	0	0	0	0	0.00224341	0	0	0	0	0	0	0	0	0	0	0	0
751720	Bacteria	TM7	TM7-3	EW055	NA	NA	NA	0	0.0195791	0.00998004	0.00999101	0	0	0	0	0.00224341	0	0.0214056	0	0	0	0	0.00679348	0	0	0	0	0
593890	Bacteria	TM7	TM7-3	EW055	NA	NA	NA	0	0	0	0	0	0	0	0	0	0	0	0	0	0.00362871	0	0	0	0	0	0	0
110514	Bacteria	Cyanobacteria	Chloroplast	Streptophyta	NA	NA	NA	0	0	0	0	0	0	0	0	0	0.00595144	0	0	0	0	0	0	0	0	0	0	0
1793401	Bacteria	Cyanobacteria	Chloroplast	Streptophyta	NA	NA	NA	0	0	0	0	0	0	0	0	0	0.00991906	0	0	0	0	0	0	0	0	0	0	0
1787644	Bacteria	Cyanobacteria	Chloroplast	Streptophyta	NA	NA	NA	0	0	0	0	0	0	0	0	0	0.00396762	0	0	0	0	0	0	0	0	0	0	0
842284	Bacteria	Proteobacteria	Gammaproteobacteria	Xanthomonadales	Xanthomonadaceae	Dyella	NA	0	0	0	0.019982	0	0	0	0.0353045	0.00897364	0.00396762	0.00356761	0	0	0.0399158	0.0288878	0	0	0	0	0	0.00541399
650099	Bacteria	Proteobacteria	Gammaproteobacteria	Xanthomonadales	Xanthomonadaceae	NA	NA	0.00899173	0	0	0	0	0	0	0	0	0	0	0	0	0	0	0	0	0	0	0	0
222534	Bacteria	Proteobacteria	Gammaproteobacteria	Xanthomonadales	Xanthomonadaceae	NA	NA	0	0	0	0	0.00851354	0	0	0	0	0	0	0	0	0	0	0	0	0	0	0	0.00180466
4484193	Bacteria	Proteobacteria	Gammaproteobacteria	Xanthomonadales	Xanthomonadaceae	NA	NA	0	0.00978953	0	0	0	0	0	0	0	0.0138867	0	0	0	0	0	0	0	0	0.00535963	0.0218633	0
614944	Bacteria	Proteobacteria	Gammaproteobacteria	Xanthomonadales	Xanthomonadaceae	NA	NA	0	0	0	0	0	0	0	0	0	0.00198381	0	0	0	0	0	0	0	0	0.00535963	0.00819874	0
81191	Bacteria	Proteobacteria	Gammaproteobacteria	Xanthomonadales	Xanthomonadaceae	NA	NA	0	0.00978953	0	0	0	0	0	0	0	0.00198381	0.00713521	0	0	0	0	0	0	0	0	0.0983848	0.10828
430929	Bacteria	Proteobacteria	Gammaproteobacteria	Xanthomonadales	Xanthomonadaceae	NA	NA	0	0	0	0	0	0	0.0716332	0	0	0	0	0	0	0	0	0	0	0	0	0	0.00180466
34580	Bacteria	Proteobacteria	Gammaproteobacteria	Xanthomonadales	Xanthomonadaceae	NA	NA	0	0	0	0	0.00851354	0	0	0	0	0	0	0	0	0	0	0	0	0	0	0	0
250626	Bacteria	Proteobacteria	Gammaproteobacteria	Xanthomonadales	Xanthomonadaceae	Luteibacter	rhizovicinus	0	0	0.00998004	0.029973	0.0340541	0	0	0	0	0.00198381	0	0	0	0	0	0	0.0738305	0.00481522	0.0267982	0	0.323035
533999	Bacteria	Proteobacteria	Gammaproteobacteria	Xanthomonadales	Xanthomonadaceae	Luteibacter	rhizovicinus	0.00299724	0	0	0.00999101	0.0510812	0	0	0	0	0.00396762	0	0	0	0.0217723	0	0	0.00671186	0	0.00535963	0.00273291	0
707290	Bacteria	Proteobacteria	Gammaproteobacteria	Xanthomonadales	Xanthomonadaceae	NA	NA	0.00299724	0.107685	0.10978	0.139874	0.0510812	0	0	0.123566	0.0560852	0.0972068	0.0249732	0.11398	0.0656106	0.148777	0.13481	0.0747283	0.093966	0.0698206	0.0160789	0.147577	0.196708
4343457	Bacteria	Proteobacteria	Gammaproteobacteria	Xanthomonadales	Xanthomonadaceae	Rhodanobacter	NA	0	0	0	0	0.0170271	0	0	0	0	0	0	0	0.00937295	0	0	0.00679348	0	0.00240761	0	0.0382608	0.0469212
513602	Bacteria	Proteobacteria	Gammaproteobacteria	Xanthomonadales	Xanthomonadaceae	Rhodanobacter	NA	0	0	0	0	0	0	0.0716332	0	0	0.00396762	0	0	0	0	0	0	0	0	0	0.0136646	0.0342886
184325	Bacteria	Proteobacteria	Gammaproteobacteria	Xanthomonadales	Xanthomonadaceae	Rhodanobacter	NA	0	0	0	0	0	0	0	0	0	0	0.00356761	0	0	0	0.00962927	0.00679348	0	0.00240761	0	0	0
1142337	Bacteria	Proteobacteria	Gammaproteobacteria	Xanthomonadales	Xanthomonadaceae	Rhodanobacter	NA	0	0.00978953	0	0	0	0	0	0	0	0	0.00356761	0	0	0	0	0	0	0	0	0	0
191504	Bacteria	Proteobacteria	Gammaproteobacteria	Xanthomonadales	Xanthomonadaceae	Rhodanobacter	NA	0	0.0685267	0.0399202	0.039964	0.0170271	0	0	0.0176523	0.121144	0	0.156975	0	0	0.177807	0.154068	0.142663	0.0268474	0.0650054	0	0	0.00180466
67341	Bacteria	Proteobacteria	Gammaproteobacteria	Xanthomonadales	Xanthomonadaceae	Rhodanobacter	lindaniclasticus	0	0	0	0	0	0	0	0	0	0	0.00356761	0	0	0	0.00962927	0	0	0	0	0	0
714231	Bacteria	Proteobacteria	Gammaproteobacteria	Xanthomonadales	Xanthomonadaceae	Rhodanobacter	NA	0	0.283896	0.139721	0.269757	0.11919	0	1.64756	0.0529568	0.168256	0.168624	0.017838	0	0.31868	0.00362871	0.13481	0.264946	0.147661	0.0794511	0.128631	5.91676	7.0418
816868	Bacteria	Proteobacteria	Gammaproteobacteria	Xanthomonadales	Xanthomonadaceae	NA	NA	0	0	0.0199601	0	0	0	0	0	0	0	0	0	0	0	0	0	0	0.012038	0.0267982	0.00273291	0.00180466
81488	Bacteria	Proteobacteria	Gammaproteobacteria	Xanthomonadales	Xanthomonadaceae	NA	NA	0	0.146843	0.10978	0.129883	0.00851354	0	0	0.070609	0.0336511	0.119029	0.00356761	0.118364	0.0656106	0.119747	0.163698	0.0339674	0.0738305	0.0818587	0.00535963	0.163975	0.18949
81358	Bacteria	Proteobacteria	Gammaproteobacteria	Xanthomonadales	Xanthomonadaceae	NA	NA	0	0	0	0	0	0	0	0	0	0	0	0	0	0	0	0	0	0.00481522	0	0	0
4335672	Bacteria	Proteobacteria	Gammaproteobacteria	Xanthomonadales	Xanthomonadaceae	NA	NA	0	0	0	0	0	0	0	0	0	0	0	0	0	0	0	0	0	0	0	0	0.00180466
367733	Bacteria	Proteobacteria	Gammaproteobacteria	Xanthomonadales	Xanthomonadaceae	NA	NA	0	0	0	0	0	0	0	0	0	0	0.0107028	0	0	0.00362871	0	0	0	0	0	0	0
878059	Bacteria	Proteobacteria	Gammaproteobacteria	Xanthomonadales	Xanthomonadaceae	NA	NA	0	0	0	0	0	0	0	0	0.0291643	0	0	0	0	0	0	0	0	0	0	0	0
536008	Bacteria	Proteobacteria	Gammaproteobacteria	Xanthomonadales	Xanthomonadaceae	NA	NA	0.299724	4.44444	4.24152	4.62584	1.48987	0	1.64756	4.90733	5.04543	3.59467	3.73885	2.08233	4.3303	5.69708	2.89841	4.69429	2.15451	1.63717	2.12777	2.93788	2.50848
588097	Bacteria	Proteobacteria	Gammaproteobacteria	Xanthomonadales	Xanthomonadaceae	NA	NA	0.266755	5.19824	4.56088	5.87471	1.70271	0	1.57593	5.84289	5.78127	4.0688	4.52729	2.27522	4.66773	6.05995	3.3895	5.46875	2.28203	1.82015	1.89731	3.46533	3.07515
284308	Bacteria	Proteobacteria	Gammaproteobacteria	Xanthomonadales	Xanthomonadaceae	NA	NA	0	0	0.00998004	0	0	0	0	0	0.00224341	0	0.00713521	0	0	0.00362871	0	0.00679348	0	0	0	0	0
227343	Bacteria	Proteobacteria	Gammaproteobacteria	Xanthomonadales	Xanthomonadaceae	NA	NA	0	0	0	0	0	0	0	0	0.00224341	0	0	0	0.00937295	0.00362871	0	0	0	0	0	0	0
1083508	Bacteria	Proteobacteria	Gammaproteobacteria	Xanthomonadales	Xanthomonadaceae	NA	NA	0	0.0195791	0.0199601	0	0	0	0	0	0.00224341	0.00198381	0.00713521	0	0	0	0	0.00679348	0	0	0	0	0
4345543	Bacteria	Proteobacteria	Gammaproteobacteria	Xanthomonadales	Xanthomonadaceae	Pseudoxanthomonas	NA	0	0.0391581	0.0199601	0.019982	0.0766218	0	0	0	0	0	0.288976	0	0.168713	0	0	0	0.0671186	0.0288913	0.0160789	0.19677	0.0378979
187297	Bacteria	Proteobacteria	Gammaproteobacteria	Xanthomonadales	Xanthomonadaceae	NA	NA	0	0	0	0	0	0	0	0	0	0	0	0	0	0	0	0	0	0	0	0.00273291	0
588916	Bacteria	Proteobacteria	Gammaproteobacteria	Xanthomonadales	Xanthomonadaceae	NA	NA	0	0	0	0	0	0	0	0	0	0	0.00356761	0	0	0	0	0	0	0	0	0	0
3055791	Bacteria	Proteobacteria	Gammaproteobacteria	Xanthomonadales	Xanthomonadaceae	NA	NA	0	0	0	0	0	0	0	0	0.100953	0	0.392437	0	0	0	0.0192585	0	0	0	0	0	0
819347	Bacteria	Proteobacteria	Gammaproteobacteria	Xanthomonadales	Xanthomonadaceae	NA	NA	0	0.00978953	0	0	0	0	0	0.0176523	0	0.00198381	0.00356761	0	0	0	0.00962927	0	0	0.00240761	0	0	0
246060	Bacteria	Proteobacteria	Gammaproteobacteria	Xanthomonadales	Xanthomonadaceae	NA	NA	0.00599449	0.00978953	0	0	0	0	0	0	0	0	0	0	0	0	0	0	0	0	0	0	0
7821	Bacteria	Proteobacteria	Gammaproteobacteria	Xanthomonadales	Xanthomonadaceae	Stenotrophomonas	acidaminiphila	0.0329697	2.06559	1.45709	1.67849	0.255406	0	1.0745	1.35922	1.27201	1.12681	1.9158	0.793477	2.21202	2.41672	2.03178	2.12636	1.04705	1.57458	1.64005	1.26534	0.931206
342928	Bacteria	Proteobacteria	Gammaproteobacteria	Xanthomonadales	Xanthomonadaceae	Stenotrophomonas	acidaminiphila	0.00299724	0.00978953	0.00998004	0	0	0	0	0	0.00897364	0.00595144	0.00356761	0.00438385	0.00937295	0.0108861	0.00962927	0.013587	0.0134237	0.00240761	0.0160789	0	0.00902332
569939	Bacteria	Proteobacteria	Gammaproteobacteria	Xanthomonadales	Xanthomonadaceae	Stenotrophomonas	acidaminiphila	0	0.0391581	0.00998004	0.109901	0.00851354	0	0	0	0.011217	0.00793525	0.0249732	0	0.0937295	0.0145148	0.00962927	0.013587	0	0.0192609	0.0107193	0.00819874	0.00902332
41278	Bacteria	Proteobacteria	Gammaproteobacteria	Xanthomonadales	Xanthomonadaceae	Stenotrophomonas	NA	0	0	0	0.00999101	0	0	0	0.0353045	0	0.00198381	0	0.00438385	0	0	0.00962927	0	0	0	0.00535963	0	0.00180466
4319686	Bacteria	Proteobacteria	Gammaproteobacteria	Xanthomonadales	Xanthomonadaceae	Stenotrophomonas	NA	0	0.0195791	0.0299401	0.039964	0.0170271	0	0	0.0353045	0.0358946	0.0158705	0.0214056	0.0175354	0	0.025401	0.00962927	0.0271739	0.00671186	0.012038	0.00535963	0.0136646	0.0198513
113745	Bacteria	Proteobacteria	Gammaproteobacteria	Xanthomonadales	Xanthomonadaceae	Stenotrophomonas	NA	0	0.00978953	0.00998004	0	0.00851354	0	0	0	0.0134605	0.0158705	0.00713521	0.00438385	0	0.0108861	0	0.0203804	0	0.00722282	0.00535963	0.00546582	0.00541399
4328204	Bacteria	Proteobacteria	Gammaproteobacteria	Xanthomonadales	Xanthomonadaceae	Stenotrophomonas	NA	0.00599449	0.127264	0.10978	0.0899191	0.0425677	0	0	0.211827	0.107684	0.0714172	0.0891902	0.0394546	0.0843565	0.137891	0.0770342	0.108696	0.0134237	0.0361141	0.0214385	0.0655899	0.0721865
111289	Bacteria	Proteobacteria	Gammaproteobacteria	Xanthomonadales	Xanthomonadaceae	Stenotrophomonas	retroflexus	0	0.0489476	0.0698603	0.019982	0.00851354	0	0	0.0176523	0.0538418	0.0416601	0.0570817	0.0306869	0.00937295	0.0725742	0.0674049	0.0407609	0.0402712	0.0240761	0.0107193	0.0437266	0.0306793
316000	Bacteria	Proteobacteria	Gammaproteobacteria	Xanthomonadales	Xanthomonadaceae	Stenotrophomonas	NA	0.00299724	0.00978953	0.0299401	0.019982	0.00851354	0	0	0.0353045	0.0314077	0.0218219	0.017838	0.0131515	0.0281188	0.0362871	0.0674049	0.0271739	0.0201356	0.0192609	0	0.0136646	0.0144373
967275	Bacteria	Proteobacteria	Gammaproteobacteria	Xanthomonadales	Xanthomonadaceae	Stenotrophomonas	geniculata	0.011989	0.763583	0.748503	0.389649	0.0340541	1.33333	0	0.423654	0.713404	0.349151	0.2533	0.122748	0.384291	1.46963	0.442947	0.910326	0.134237	0.0818587	0.14471	0.00273291	0
593848	Bacteria	Proteobacteria	Gammaproteobacteria	Xanthomonadales	Xanthomonadaceae	Stenotrophomonas	NA	0	0.00978953	0	0	0	0	0	0	0.011217	0.00396762	0	0	0	0.0217723	0.00962927	0.013587	0	0	0	0	0
537062	Bacteria	Proteobacteria	Gammaproteobacteria	Xanthomonadales	Xanthomonadaceae	Stenotrophomonas	NA	0.0179835	1.00832	0.698603	0.529523	0.0681083	2.66667	0	0.494263	0.751542	0.382876	0.278273	0.118364	0.403037	1.48051	0.414059	0.788043	0.228203	0.0698206	0.15007	0.0109316	0.0126326
3330580	Bacteria	Proteobacteria	Gammaproteobacteria	Xanthomonadales	Xanthomonadaceae	Stenotrophomonas	NA	0.0299724	0.558003	0.459082	0.679389	0.153244	2.66667	0.143266	0.529568	0.659563	0.486034	0.563682	0.232344	0.543631	0.834603	0.327395	0.713315	0.322169	0.219092	0.241183	0.41267	0.350105
252345	Bacteria	Proteobacteria	Gammaproteobacteria	Xanthomonadales	Xanthomonadaceae	NA	NA	0	0.156632	0	0.049955	0	0	0	0	0	0.031741	0	0	0.0749836	0	0	0.129076	0	0	0	0	0.0541399
391286	Bacteria	Proteobacteria	Gammaproteobacteria	Xanthomonadales	Xanthomonadaceae	NA	NA	0	0.00978953	0	0.019982	0.0170271	0	0	0	0.00673023	0.0119029	0.0107028	0.00438385	0.00937295	0.00725742	0	0.013587	0	0	0	0.00273291	0.00180466
429048	Bacteria	Proteobacteria	Gammaproteobacteria	Xanthomonadales	Xanthomonadaceae	NA	NA	0	0	0	0	0	0	0	0	0	0	0	0.00438385	0	0	0	0	0	0	0	0	0
4479467	Bacteria	Proteobacteria	Gammaproteobacteria	Xanthomonadales	Xanthomonadaceae	NA	NA	0	0	0	0	0	0	0	0	0	0.00198381	0	0	0	0	0	0	0	0	0	0	0
544847	Bacteria	Proteobacteria	Gammaproteobacteria	Xanthomonadales	Xanthomonadaceae	NA	NA	0.239779	1.35095	0.808383	0.68938	0.834327	4	1.43266	0.54722	0.78295	0.46818	0.296111	0.631274	0.609242	0.616881	0.471834	0.475543	0.798711	0.515228	0.616358	1.59602	1.5087
68651	Bacteria	Proteobacteria	Gammaproteobacteria	Xanthomonadales	Xanthomonadaceae	NA	NA	0.00299724	0.00978953	0.00998004	0.00999101	0	0	0	0	0.00224341	0.00198381	0	0	0	0.00725742	0	0.013587	0	0	0	0.0109316	0.010828
160115	Bacteria	Proteobacteria	Gammaproteobacteria	Xanthomonadales	Xanthomonadaceae	NA	NA	0.00299724	0.00978953	0.00998004	0	0.00851354	0	0	0.0176523	0.00897364	0.00198381	0.00356761	0.00438385	0	0.00362871	0.00962927	0	0.00671186	0.00240761	0.0107193	0.00273291	0.00360933
1078362	Bacteria	Proteobacteria	Gammaproteobacteria	Xanthomonadales	Xanthomonadaceae	Luteimonas	NA	0	0	0	0	0	0	0	0	0.00224341	0	0	0	0	0	0	0	0	0	0	0	0
4337890	Bacteria	Proteobacteria	Gammaproteobacteria	Xanthomonadales	Xanthomonadaceae	Lysobacter	NA	0.00299724	0	0	0	0	0	0	0	0	0	0	0	0	0	0	0	0	0	0	0	0
96839	Bacteria	Proteobacteria	Gammaproteobacteria	Xanthomonadales	Xanthomonadaceae	NA	NA	0	0	0	0	0.00851354	0	0	0	0	0	0	0	0	0	0	0	0	0	0	0	0
74443	Bacteria	Proteobacteria	Gammaproteobacteria	Xanthomonadales	Xanthomonadaceae	NA	NA	0.00299724	0	0	0	0	0	0	0	0	0	0	0	0	0	0	0	0	0	0	0	0
129907	Bacteria	Proteobacteria	Gammaproteobacteria	Xanthomonadales	Xanthomonadaceae	NA	NA	0	0.00978953	0	0	0	0	0	0	0	0	0	0	0	0	0	0	0	0	0	0	0
219439	Bacteria	Proteobacteria	Gammaproteobacteria	Xanthomonadales	Xanthomonadaceae	NA	NA	0	0.00978953	0	0.00999101	0	0	0	0.0176523	0	0.00595144	0.00356761	0	0	0.00725742	0	0.00679348	0	0	0	0	0
342724	Bacteria	Proteobacteria	Gammaproteobacteria	Xanthomonadales	Xanthomonadaceae	NA	NA	0.011989	0.156632	0.11976	0.129883	0.0595948	0	0.0716332	0.211827	0.136848	0.113077	0.121299	0.0438385	0.131221	0.152406	0.0770342	0.163043	0.0671186	0.0385217	0.0535963	0.0573912	0.0830145
4483911	Bacteria	Proteobacteria	Gammaproteobacteria	Xanthomonadales	Xanthomonadaceae	NA	NA	0	0	0.00998004	0.00999101	0.0170271	0	0	0	0.00224341	0.00198381	0	0	0	0	0	0	0	0.00240761	0.0160789	0.0245962	0.016242
548694	Bacteria	Proteobacteria	Gammaproteobacteria	Xanthomonadales	Xanthomonadaceae	NA	NA	0.00899173	0.0195791	0.0399202	0.029973	0	0	0	0.141218	0.0650589	0	0.00713521	0.00438385	0	0.00362871	0	0	0	0	0	0.0355279	0
318906	Bacteria	Proteobacteria	Gammaproteobacteria	Xanthomonadales	Xanthomonadaceae	NA	NA	0	0.0489476	0.0399202	0.049955	0.0170271	0	0	0.0529568	0.0830062	0.0357086	0.0677845	0.0394546	0.131221	0.101604	0.0192585	0.0543478	0.046983	0.0216685	0.0107193	0.0327949	0.0433119
1139932	Bacteria	Proteobacteria	Gammaproteobacteria	Xanthomonadales	Xanthomonadaceae	NA	NA	0	0.0195791	0.00998004	0.00999101	0	0	0	0	0	0.00595144	0.00356761	0	0	0	0	0	0	0	0.00535963	0.0163975	0.00721865
522749	Bacteria	Proteobacteria	Gammaproteobacteria	Xanthomonadales	Xanthomonadaceae	NA	NA	0.00599449	0.577582	0.349301	0.419622	0.0681083	0	0.286533	0.564872	0.415031	0.329313	0.528006	0.17097	0.674852	0.627767	0.3948	0.543478	0.241627	0.430962	0.487726	0.363477	0.281527
[truncated: 1,655 more rows]
