# Supplementary material for: Host-Specific Functional Significance of Caenorhabditis Gut Commensals
Source: Front Microbiol. 2016 Oct 17;7:1622. doi: 10.3389/fmicb.2016.01622 (PMC5066524; doi:10.3389/fmicb.2016.01622)
Supplement: Supplementary file 3 [file DataSheet3.XLSX]

## Sheet: Exp1
Table S3. Indicator OTUs of C. elegans (N2, CB, HI), C. briggsae (Br), C. remanei (Re), C. tropicalis (Tr), and P. pacificus (Ps) in Experiment 1 (A) and Experiment 2 (B)
*Indicator value is an index that measures the association of a given taxa to a pre-defined group of microbiotas. The closer the value is to one, the stronger the association.
Indicators of C. elegans N2								Relative Abundance (Percent); average of replicates
OTU	Kingdom	Phylum	Class	Order	Family	Genus	Species	soil	N2	Hawaiian (HI)	CB4857 (CB)	Br	Re	Tr	Ps	Indicator Value*	pvalue	Indicator Genotype
212299	Bacteria	Proteobacteria	Alphaproteobacteria	Rhizobiales	Rhizobiaceae	NA	NA	0	0.000368309	0	0	0	0	0	0	1	0.005	N2
696181	Bacteria	Proteobacteria	Gammaproteobacteria	Xanthomonadales	Xanthomonadaceae	NA	NA	0.102122	0.0130694	0	0	0.00312258	0.000185574	0	8.39442e-05	0.891032	0.008	N2
802064	Bacteria	Proteobacteria	Betaproteobacteria	Burkholderiales	Burkholderiaceae	Burkholderia	NA	0.00588498	0.0070586	0	0.00126312	0	0.0004168	0.000168168	0.000929151	0.847137	0.043	N2
1052930	Bacteria	Proteobacteria	Gammaproteobacteria	Xanthomonadales	Xanthomonadaceae	Luteimonas	NA	0.00346175	0.0125798	0	0.000835682	0.00433691	0	0	0	0.841799	0.05	N2
3521180	Bacteria	Bacteroidetes	Sphingobacteriia	Sphingobacteriales	Sphingobacteriaceae	NA	NA	0.00588498	0.0395418	0.00904619	0	0	0.00569824	0	0.00283133	0.832038	0.005	N2
1111551	Bacteria	Proteobacteria	Alphaproteobacteria	Rhizobiales	Beijerinckiaceae	NA	NA	0.0630039	0.0273744	0.00617953	0.00730039	9.0112e-05	0.00420239	0.000672674	8.39442e-05	0.772236	0.005	N2
367995	Bacteria	Proteobacteria	Alphaproteobacteria	Sphingomonadales	Sphingomonadaceae	Kaistobacter	NA	1.10915	0.022373	0	0.0165258	0	0	0	0.000253477	0.755934	0.034	N2
4475144	Bacteria	Proteobacteria	Gammaproteobacteria	Enterobacteriales	Enterobacteriaceae	Erwinia	chrysanthemi	0	0.00134548	0.000451044	0.000167564	0.000182505	0	0	0.000309717	0.740112	0.02	N2
2815106	Bacteria	Acidobacteria	Acidobacteria-6	iii1-15	NA	NA	NA	0.0366946	0.00307372	0	0.00255378	0.000182505	0	0	0	0.72735	0.044	N2
707770	Bacteria	Proteobacteria	Gammaproteobacteria	Enterobacteriales	Enterobacteriaceae	Dickeya	NA	0.000346175	0.00357531	0.00193201	0	0.000730019	0.000339725	0	0.000788967	0.696691	0.036	N2
1111294	Bacteria	Proteobacteria	Gammaproteobacteria	Enterobacteriales	Enterobacteriaceae	NA	NA	1.23238	8.83078	3.01539	3.04402	2.03129	1.63488	0.310143	2.37857	0.644719	0.021	N2
1108679	Bacteria	Proteobacteria	Gammaproteobacteria	Enterobacteriales	Enterobacteriaceae	NA	NA	0.000346175	0.0145531	0.00376875	0.0042905	0.0063854	0.0012504	0.000439925	0.00441505	0.643881	0.01	N2
1024188	Bacteria	Proteobacteria	Alphaproteobacteria	Sphingomonadales	Sphingomonadaceae	Sphingomonas	wittichii	0.0913903	0.0208225	0.0126521	0	9.23927e-05	0.0076939	0.000840842	0.00906328	0.63794	0.028	N2
304641	Bacteria	Proteobacteria	Gammaproteobacteria	Enterobacteriales	Enterobacteriaceae	NA	NA	0.000346175	0.00664513	0.00231551	0.00328397	0.00152088	0.00222392	0.000446427	0.000477606	0.62681	0.024	N2
1103391	Bacteria	Firmicutes	Bacilli	Bacillales	Paenibacillaceae	Cohnella	NA	0	0.12717	0.0389103	0.0241914	0.0556071	0.0539996	0.0187082	0.0149715	0.617456	0.014	N2
Indicators of C. elegans CB4857								Relative Abundance (Percent); average of replicates
OTU	Kingdom	Phylum	Class	Order	Family	Genus	Species	soil	N2	HI	CB	Br	Re	Tr	Ps	Indicator Value*	pvalue	Indicator Genotype
1569897	Bacteria	Proteobacteria	Gammaproteobacteria	Xanthomonadales	Sinobacteraceae	NA	NA	0.00380793	0	0	0.00133313	0	0	0	0	1	0.006	CB
805685	Bacteria	Proteobacteria	Gammaproteobacteria	Xanthomonadales	Xanthomonadaceae	NA	NA	0	0	0	0.00113008	0	0	0	0	1	0.006	CB
101320	Bacteria	Proteobacteria	Gammaproteobacteria	Xanthomonadales	Xanthomonadaceae	Lysobacter	NA	0.0401563	0	0	0.00197584	0	0	0	0	1	0.006	CB
332552	Bacteria	Proteobacteria	Gammaproteobacteria	Xanthomonadales	Xanthomonadaceae	NA	NA	0	0	0	0.00160988	0	0	0	0	1	0.006	CB
545826	Bacteria	Proteobacteria	Betaproteobacteria	Burkholderiales	Comamonadaceae	NA	NA	0	0	0	0.0264608	0	0	0	0	1	0.006	CB
788334	Bacteria	Proteobacteria	Betaproteobacteria	Rhodocyclales	Rhodocyclaceae	Azoarcus	NA	0	0	0	0.00372246	0	0	0	0	1	0.006	CB
279993	Bacteria	Proteobacteria	Betaproteobacteria	SC-I-84	NA	NA	NA	0.000346175	0	0	0.00292129	0	0	0	0	1	0.006	CB
511452	Bacteria	Proteobacteria	Gammaproteobacteria	Legionellales	Coxiellaceae	NA	NA	0.000692351	0	0	0.0663909	0	0	0	0	1	0.006	CB
820581	Bacteria	Proteobacteria	Alphaproteobacteria	Rhodospirillales	Rhodospirillaceae	NA	NA	0.00103853	0	0	0.000405137	0	0	0	0	1	0.006	CB
227239	Bacteria	Proteobacteria	Alphaproteobacteria	Rhodospirillales	Rhodospirillaceae	NA	NA	0.00588498	0	0	0.00358768	0	0	0	0	1	0.006	CB
1085326	Bacteria	Proteobacteria	Alphaproteobacteria	Rhodospirillales	Rhodospirillaceae	NA	NA	0.00207705	0	0	0.035818	0	0	0	0	1	0.006	CB
936470	Bacteria	Proteobacteria	Alphaproteobacteria	Rhodospirillales	Acetobacteraceae	NA	NA	0.0041541	0	0	0.0112923	0	0	0	0	1	0.006	CB
1127857	Bacteria	Proteobacteria	Alphaproteobacteria	Rhodospirillales	Rhodospirillaceae	NA	NA	0.0013847	0	0	0.0564734	0	0	0	0	1	0.006	CB
698483	Bacteria	Proteobacteria	Alphaproteobacteria	Rhodospirillales	Rhodospirillaceae	NA	NA	0.000692351	0	0	0.0191088	0	0	0	0	1	0.006	CB
874841	Bacteria	Proteobacteria	Alphaproteobacteria	Rhodospirillales	Rhodospirillaceae	NA	NA	0	0	0	0.0229944	0	0	0	0	1	0.006	CB
580362	Bacteria	Proteobacteria	Alphaproteobacteria	Rhodospirillales	Rhodospirillaceae	NA	NA	0.0273478	0	0	0.00868342	0	0	0	0	1	0.006	CB
215825	Bacteria	Proteobacteria	Alphaproteobacteria	Ellin329	NA	NA	NA	0	0	0	0.00738539	0	0	0	0	1	0.006	CB
555926	Bacteria	Proteobacteria	Alphaproteobacteria	Ellin329	NA	NA	NA	0.0238861	0	0	0.00379771	0	0	0	0	1	0.006	CB
576136	Bacteria	Proteobacteria	Alphaproteobacteria	Ellin329	NA	NA	NA	0.0938135	0	0	0.00807736	0	0	0	0	1	0.006	CB
811449	Bacteria	Proteobacteria	Alphaproteobacteria	Caulobacterales	Caulobacteraceae	NA	NA	0	0	0	0.00215873	0	0	0	0	1	0.006	CB
240075	Bacteria	Proteobacteria	Alphaproteobacteria	Caulobacterales	Caulobacteraceae	NA	NA	0.0373869	0	0	0.0994435	0	0	0	0	1	0.006	CB
4294646	Bacteria	Proteobacteria	Alphaproteobacteria	Rhizobiales	Rhizobiaceae	NA	NA	0	0	0	0.000536628	0	0	0	0	1	0.006	CB
563408	Bacteria	Proteobacteria	Alphaproteobacteria	Rhizobiales	NA	NA	NA	0	0	0	0.000535074	0	0	0	0	1	0.006	CB
872014	Bacteria	Proteobacteria	Alphaproteobacteria	Rhizobiales	Beijerinckiaceae	NA	NA	0.0249246	0	0	0.0638697	0	0	0	0	1	0.006	CB
209096	Bacteria	Proteobacteria	Alphaproteobacteria	Rhizobiales	Xanthobacteraceae	Labrys	NA	0.0616192	0	0	0.000488919	0	0	0	0	1	0.006	CB
537883	Bacteria	Proteobacteria	Alphaproteobacteria	Rhizobiales	Hyphomicrobiaceae	NA	NA	0	0	0	0.000321355	0	0	0	0	1	0.006	CB
772177	Bacteria	Proteobacteria	Alphaproteobacteria	Rhizobiales	Bradyrhizobiaceae	Nitrobacter	NA	0.0013847	0	0	0.000451293	0	0	0	0	1	0.006	CB
653104	Bacteria	Proteobacteria	Alphaproteobacteria	Rhizobiales	Bradyrhizobiaceae	NA	NA	0	0	0	0.00131452	0	0	0	0	1	0.006	CB
3581990	Bacteria	Proteobacteria	Alphaproteobacteria	Rhizobiales	Bradyrhizobiaceae	NA	NA	0	0	0	0.000321355	0	0	0	0	1	0.006	CB
269376	Bacteria	Proteobacteria	Alphaproteobacteria	Rhodobacterales	Rhodobacteraceae	NA	NA	0.000692351	0	0	0.000618856	0	0	0	0	1	0.006	CB
838913	Bacteria	Proteobacteria	Deltaproteobacteria	Syntrophobacterales	Syntrophobacteraceae	NA	NA	0	0	0	0.0203985	0	0	0	0	1	0.006	CB
216298	Bacteria	Proteobacteria	Deltaproteobacteria	NB1-j	NA	NA	NA	0	0	0	0.000428992	0	0	0	0	1	0.006	CB
225970	Bacteria	Proteobacteria	Deltaproteobacteria	MIZ46	NA	NA	NA	0	0	0	0.0389599	0	0	0	0	1	0.006	CB
343998	Bacteria	Proteobacteria	Deltaproteobacteria	NA	NA	NA	NA	0.000346175	0	0	0.000811828	0	0	0	0	1	0.006	CB
542199	Bacteria	Proteobacteria	Deltaproteobacteria	Bdellovibrionales	Bdellovibrionaceae	Bdellovibrio	NA	0.0744277	0	0	0.0109106	0	0	0	0	1	0.006	CB
240506	Bacteria	Proteobacteria	Deltaproteobacteria	Myxococcales	NA	NA	NA	0.000346175	0	0	0.00333109	0	0	0	0	1	0.006	CB
1144575	Bacteria	Proteobacteria	Deltaproteobacteria	Myxococcales	NA	NA	NA	0	0	0	0.000512773	0	0	0	0	1	0.006	CB
113261	Bacteria	Proteobacteria	Deltaproteobacteria	Myxococcales	NA	NA	NA	0.045349	0	0	0.0398795	0	0	0	0	1	0.006	CB
968879	Bacteria	Proteobacteria	Deltaproteobacteria	Myxococcales	NA	NA	NA	0.00242323	0	0	0.00407136	0	0	0	0	1	0.006	CB
1105914	Bacteria	Bacteroidetes	Cytophagia	Cytophagales	Cytophagaceae	NA	NA	0.0055388	0	0	0.00114016	0	0	0	0	1	0.006	CB
672109	Bacteria	Bacteroidetes	Cytophagia	Cytophagales	Cytophagaceae	NA	NA	0.00865438	0	0	0.000488919	0	0	0	0	1	0.006	CB
1120021	Bacteria	Bacteroidetes	Cytophagia	Cytophagales	Cytophagaceae	NA	NA	0.00380793	0	0	0.000665012	0	0	0	0	1	0.006	CB
544711	Bacteria	Bacteroidetes	Cytophagia	Cytophagales	Cytophagaceae	NA	NA	0.0027694	0	0	0.00120319	0	0	0	0	1	0.006	CB
849092	Bacteria	Bacteroidetes	Cytophagia	Cytophagales	Cytophagaceae	NA	NA	0.00103853	0	0	0.000596555	0	0	0	0	1	0.006	CB
570576	Bacteria	Bacteroidetes	Cytophagia	Cytophagales	Cytophagaceae	NA	NA	0.0280402	0	0	0.0498364	0	0	0	0	1	0.006	CB
565164	Bacteria	Bacteroidetes	Cytophagia	Cytophagales	Cytophagaceae	NA	NA	0.0446566	0	0	0.00198282	0	0	0	0	1	0.006	CB
937954	Bacteria	Bacteroidetes	[Saprospirae]	[Saprospirales]	Chitinophagaceae	NA	NA	0.0366946	0	0	0.00172139	0	0	0	0	1	0.006	CB
1124030	Bacteria	Bacteroidetes	[Saprospirae]	[Saprospirales]	Chitinophagaceae	NA	NA	0	0	0	0.00107326	0	0	0	0	1	0.006	CB
4457439	Bacteria	Bacteroidetes	[Saprospirae]	[Saprospirales]	Chitinophagaceae	NA	NA	0.0027694	0	0	0.00664375	0	0	0	0	1	0.006	CB
1068155	Bacteria	Bacteroidetes	[Saprospirae]	[Saprospirales]	Chitinophagaceae	NA	NA	0.033579	0	0	0.10217	0	0	0	0	1	0.006	CB
324205	Bacteria	Bacteroidetes	[Saprospirae]	[Saprospirales]	Chitinophagaceae	Niabella	NA	0.0114238	0	0	0.0184731	0	0	0	0	1	0.006	CB
255322	Bacteria	Bacteroidetes	[Saprospirae]	[Saprospirales]	Chitinophagaceae	NA	NA	0.0159241	0	0	0.0419901	0	0	0	0	1	0.006	CB
873090	Bacteria	Bacteroidetes	[Saprospirae]	[Saprospirales]	Chitinophagaceae	NA	NA	0.000346175	0	0	0.00524856	0	0	0	0	1	0.006	CB
569321	Bacteria	Gemmatimonadetes	Gemm-2	NA	NA	NA	NA	0.000346175	0	0	0.0157843	0	0	0	0	1	0.006	CB
750642	Bacteria	WS3	PRR-12	LD1-PA13	NA	NA	NA	0	0	0	0.00332412	0	0	0	0	1	0.006	CB
1120231	Bacteria	Acidobacteria	[Chloracidobacteria]	RB41	Ellin6075	NA	NA	0.0013847	0	0	0.000451293	0	0	0	0	1	0.006	CB
1125708	Bacteria	Acidobacteria	[Chloracidobacteria]	RB41	Ellin6075	NA	NA	0.0162702	0	0	0.140107	0	0	0	0	1	0.006	CB
1771	Bacteria	Acidobacteria	[Chloracidobacteria]	RB41	Ellin6075	NA	NA	0.0384255	0	0	0.00170744	0	0	0	0	1	0.006	CB
1115368	Bacteria	Acidobacteria	Solibacteres	Solibacterales	NA	NA	NA	0.033579	0	0	0.0219337	0	0	0	0	1	0.006	CB
205900	Bacteria	Acidobacteria	Solibacteres	Solibacterales	NA	NA	NA	0.00450028	0	0	0.00963857	0	0	0	0	1	0.006	CB
173904	Bacteria	Acidobacteria	Solibacteres	Solibacterales	NA	NA	NA	0.00311558	0	0	0.0342872	0	0	0	0	1	0.006	CB
729865	Bacteria	Acidobacteria	Solibacteres	Solibacterales	NA	NA	NA	0.0013847	0	0	0.0132177	0	0	0	0	1	0.006	CB
820774	Bacteria	Acidobacteria	Acidobacteriia	Acidobacteriales	Koribacteraceae	Candidatus Koribacter	NA	0	0	0	0.00062041	0	0	0	0	1	0.006	CB
250674	Bacteria	Acidobacteria	Acidobacteriia	Acidobacteriales	Koribacteraceae	Candidatus Koribacter	NA	0	0	0	0.000642711	0	0	0	0	1	0.006	CB
662055	Bacteria	Acidobacteria	Acidobacteria-6	iii1-15	NA	NA	NA	0.000692351	0	0	0.00689686	0	0	0	0	1	0.006	CB
636630	Bacteria	Acidobacteria	Acidobacteria-6	iii1-15	NA	NA	NA	0.00207705	0	0	0.00062041	0	0	0	0	1	0.006	CB
207124	Bacteria	Actinobacteria	Acidimicrobiia	Acidimicrobiales	NA	NA	NA	0.00103853	0	0	0.00349555	0	0	0	0	1	0.006	CB
297615	Bacteria	Actinobacteria	Acidimicrobiia	Acidimicrobiales	EB1017	NA	NA	0.00623116	0	0	0.00481628	0	0	0	0	1	0.006	CB
937735	Bacteria	Actinobacteria	Actinobacteria	Actinomycetales	NA	NA	NA	0.00726968	0	0	0.0158904	0	0	0	0	1	0.006	CB
215615	Bacteria	Actinobacteria	Actinobacteria	Actinomycetales	Kineosporiaceae	NA	NA	0.0207705	0	0	0.016564	0	0	0	0	1	0.006	CB
804621	Bacteria	Actinobacteria	Actinobacteria	Actinomycetales	Actinomycetaceae	Mobiluncus	NA	0.0013847	0	0	0.000428992	0	0	0	0	1	0.006	CB
530434	Bacteria	Actinobacteria	Actinobacteria	Actinomycetales	Micromonosporaceae	Pilimelia	NA	0.0041541	0	0	0.00612556	0	0	0	0	1	0.006	CB
1095594	Bacteria	Actinobacteria	Actinobacteria	Actinomycetales	Micromonosporaceae	NA	NA	0.000692351	0	0	0.00078642	0	0	0	0	1	0.006	CB
249105	Bacteria	Actinobacteria	Thermoleophilia	Gaiellales	Gaiellaceae	NA	NA	0.00242323	0	0	0.00881918	0	0	0	0	1	0.006	CB
1119031	Bacteria	Actinobacteria	Thermoleophilia	Solirubrobacterales	Solirubrobacteraceae	NA	NA	0.000692351	0	0	0.0308182	0	0	0	0	1	0.006	CB
1012112	Bacteria	Actinobacteria	Thermoleophilia	Solirubrobacterales	Solirubrobacteraceae	NA	NA	0.0207705	0	0	0.000895609	0	0	0	0	1	0.006	CB
1081618	Bacteria	Actinobacteria	Thermoleophilia	Solirubrobacterales	Patulibacteraceae	NA	NA	0.0027694	0	0	0.0129102	0	0	0	0	1	0.006	CB
814721	Bacteria	Actinobacteria	Thermoleophilia	Solirubrobacterales	NA	NA	NA	0.00450028	0	0	0.000321355	0	0	0	0	1	0.006	CB
590365	Bacteria	Actinobacteria	Thermoleophilia	Solirubrobacterales	NA	NA	NA	0.0135008	0	0	0.0137343	0	0	0	0	1	0.006	CB
931045	Bacteria	Actinobacteria	Thermoleophilia	Solirubrobacterales	NA	NA	NA	0.00346175	0	0	0.000702638	0	0	0	0	1	0.006	CB
879663	Bacteria	Actinobacteria	Thermoleophilia	Solirubrobacterales	NA	NA	NA	0.00242323	0	0	0.0214043	0	0	0	0	1	0.006	CB
4362197	Bacteria	Planctomycetes	Planctomycetia	Pirellulales	Pirellulaceae	NA	NA	0.000346175	0	0	0.0114302	0	0	0	0	1	0.006	CB
308164	Bacteria	Planctomycetes	Planctomycetia	Pirellulales	Pirellulaceae	NA	NA	0.00830821	0	0	0.0775389	0	0	0	0	1	0.006	CB
4483959	Bacteria	Planctomycetes	Planctomycetia	Pirellulales	Pirellulaceae	NA	NA	0	0	0	0.000428992	0	0	0	0	1	0.006	CB
254196	Bacteria	Planctomycetes	Planctomycetia	Pirellulales	Pirellulaceae	NA	NA	0	0	0	0.0008479	0	0	0	0	1	0.006	CB
927574	Bacteria	Planctomycetes	Planctomycetia	Pirellulales	Pirellulaceae	NA	NA	0	0	0	0.00278594	0	0	0	0	1	0.006	CB
4390611	Bacteria	Planctomycetes	Planctomycetia	Gemmatales	Gemmataceae	NA	NA	0	0	0	0.0117044	0	0	0	0	1	0.006	CB
801268	Bacteria	Planctomycetes	Planctomycetia	Gemmatales	Isosphaeraceae	NA	NA	0.000346175	0	0	0.00369318	0	0	0	0	1	0.006	CB
500665	Bacteria	Planctomycetes	Planctomycetia	Gemmatales	Isosphaeraceae	NA	NA	0	0	0	0.000895609	0	0	0	0	1	0.006	CB
4128584	Bacteria	Planctomycetes	Phycisphaerae	WD2101	NA	NA	NA	0.0135008	0	0	0.0128131	0	0	0	0	1	0.006	CB
223655	Bacteria	Planctomycetes	Phycisphaerae	WD2101	NA	NA	NA	0.00207705	0	0	0.0259768	0	0	0	0	1	0.006	CB
168209	Bacteria	Planctomycetes	OM190	agg27	NA	NA	NA	0.0013847	0	0	0.00892952	0	0	0	0	1	0.006	CB
537911	Bacteria	Chloroflexi	Anaerolineae	SBR1031	A4b	NA	NA	0.000346175	0	0	0.00960462	0	0	0	0	1	0.006	CB
220353	Bacteria	Chloroflexi	Chloroflexi	[Roseiflexales]	[Kouleothrixaceae]	NA	NA	0.00380793	0	0	0.0118689	0	0	0	0	1	0.006	CB
767206	Bacteria	Chloroflexi	TK10	AKYG885	Dolo_23	NA	NA	0.00484645	0	0	0.0059543	0	0	0	0	1	0.006	CB
134616	Bacteria	Chloroflexi	Ellin6529	NA	NA	NA	NA	0.00207705	0	0	0.000451293	0	0	0	0	1	0.006	CB
833957	Bacteria	Chloroflexi	Ellin6529	NA	NA	NA	NA	0.00103853	0	0	0.00741875	0	0	0	0	1	0.006	CB
512153	Bacteria	Verrucomicrobia	[Pedosphaerae]	[Pedosphaerales]	[Pedosphaeraceae]	Pedosphaera	NA	0.0013847	0	0	0.000488919	0	0	0	0	1	0.006	CB
217929	Bacteria	Verrucomicrobia	[Pedosphaerae]	[Pedosphaerales]	NA	NA	NA	0.00761586	0	0	0.00777014	0	0	0	0	1	0.006	CB
238183	Bacteria	Verrucomicrobia	[Pedosphaerae]	[Pedosphaerales]	Ellin515	NA	NA	0.00173088	0	0	0.119414	0	0	0	0	1	0.006	CB
246499	Bacteria	Verrucomicrobia	[Spartobacteria]	[Chthoniobacterales]	[Chthoniobacteraceae]	Chthoniobacter	NA	0.000346175	0	0	0.00233793	0	0	0	0	1	0.006	CB
624312	Bacteria	Verrucomicrobia	[Spartobacteria]	[Chthoniobacterales]	[Chthoniobacteraceae]	NA	NA	0.059196	0	0	0.0444911	0	0	0	0	1	0.006	CB
971170	Bacteria	Verrucomicrobia	[Spartobacteria]	[Chthoniobacterales]	[Chthoniobacteraceae]	Ellin506	NA	0.0027694	0	0	0.0007519	0	0	0	0	1	0.006	CB
591416	Bacteria	Verrucomicrobia	[Spartobacteria]	[Chthoniobacterales]	[Chthoniobacteraceae]	NA	NA	0	0	0	0.00285595	0	0	0	0	1	0.006	CB
277340	Bacteria	Firmicutes	Bacilli	Bacillales	Bacillaceae	Bacillus	NA	0	0	0	0.000596555	0	0	0	0	1	0.006	CB
3406555	Bacteria	Firmicutes	Bacilli	Bacillales	Bacillaceae	Bacillus	muralis	0	0	0	0.000321355	0	0	0	0	1	0.006	CB
153879	Bacteria	Firmicutes	Bacilli	Bacillales	Bacillaceae	Bacillus	muralis	0	0	0	0.000512773	0	0	0	0	1	0.006	CB
606419	Bacteria	Firmicutes	Bacilli	Bacillales	Planococcaceae	Solibacillus	NA	0	0	0	0.00062041	0	0	0	0	1	0.006	CB
656928	Bacteria	Proteobacteria	Deltaproteobacteria	NA	NA	NA	NA	0.00692351	0	0	0.161191	0	0	8.40842e-05	0	0.999739	0.003	CB
220892	Bacteria	Verrucomicrobia	[Pedosphaerae]	[Pedosphaerales]	NA	NA	NA	0.021809	9.13863e-05	0	0.143796	0	0	0	0	0.999682	0.005	CB
1069213	Bacteria	Bacteroidetes	[Saprospirae]	[Saprospirales]	Chitinophagaceae	NA	NA	0.078928	0	0	0.196274	0	7.70756e-05	8.40842e-05	0	0.99959	0.003	CB
3498923	Bacteria	Proteobacteria	Deltaproteobacteria	Myxococcales	NA	NA	NA	0.0207705	0	0	0.10202	0	0	8.40842e-05	0	0.999588	0.003	CB
775149	Bacteria	Proteobacteria	Gammaproteobacteria	Xanthomonadales	Sinobacteraceae	NA	NA	0.0799665	9.13863e-05	0	0.0660698	0	0	0	0	0.999309	0.005	CB
913345	Bacteria	Proteobacteria	Alphaproteobacteria	Rhizobiales	Methylocystaceae	NA	NA	0.00484645	0	0	0.0589522	0	0	8.40842e-05	0	0.999288	0.003	CB
359864	Bacteria	Proteobacteria	Betaproteobacteria	SC-I-84	NA	NA	NA	0.0564266	0	0	0.0564099	0	0	8.40842e-05	0	0.999256	0.003	CB
1091625	Bacteria	Verrucomicrobia	Opitutae	Opitutales	Opitutaceae	Opitutus	NA	0.0231937	0	0	0.148906	0.000173476	0	8.40842e-05	0	0.999136	0.003	CB
114076	Bacteria	Bacteroidetes	[Saprospirae]	[Saprospirales]	Chitinophagaceae	NA	NA	0.0107314	0	0	0.0808631	0	0	0.000168168	0	0.998962	0.003	CB
4373617	Bacteria	Proteobacteria	Gammaproteobacteria	Xanthomonadales	Sinobacteraceae	NA	NA	0.269324	0	0	0.117177	0	0	0.000252253	0	0.998925	0.003	CB
277792	Bacteria	Proteobacteria	Alphaproteobacteria	Sphingomonadales	NA	NA	NA	0.0913903	0	0	0.0767525	0	0	0.000168168	0	0.998906	0.009	CB
3225782	Bacteria	Acidobacteria	[Chloracidobacteria]	RB41	Ellin6075	NA	NA	0.031502	0	0	0.0717083	0	0	0.000168168	0	0.998829	0.003	CB
585537	Bacteria	Proteobacteria	Alphaproteobacteria	Rhizobiales	Hyphomicrobiaceae	Pedomicrobium	NA	0.0460413	0	0	0.0314285	0	0	8.40842e-05	0	0.998665	0.003	CB
1024056	Bacteria	Proteobacteria	Alphaproteobacteria	Rhodospirillales	Rhodospirillaceae	NA	NA	0.0685427	0	0	0.085517	0	0	0.000233729	0	0.998636	0.003	CB
1110792	Bacteria	Acidobacteria	Acidobacteriia	Acidobacteriales	Koribacteraceae	Candidatus Koribacter	NA	0.0505416	0	0.000225522	0.107308	9.0112e-05	0	0	0	0.998533	0.006	CB
364155	Bacteria	Proteobacteria	Alphaproteobacteria	Sphingomonadales	Sphingomonadaceae	Kaistobacter	NA	0.0013847	0	0	0.110796	0	7.70756e-05	0.000168168	8.39442e-05	0.998518	0.001	CB
818179	Bacteria	Acidobacteria	Acidobacteria-6	iii1-15	NA	NA	NA	0.000346175	9.13863e-05	0	0.0296586	0	0	0	0	0.998463	0.005	CB
256569	Bacteria	Chlorobi	NA	NA	NA	NA	NA	0.0155779	9.13863e-05	0	0.0283577	0	0	0	0	0.998393	0.005	CB
555896	Bacteria	Proteobacteria	Betaproteobacteria	SC-I-84	NA	NA	NA	0	0	0	0.0243649	0	0	8.40842e-05	0	0.998279	0.003	CB
758719	Bacteria	Proteobacteria	Alphaproteobacteria	Rhizobiales	Hyphomicrobiaceae	Hyphomicrobium	NA	0.134662	0	0	0.0756408	0.000173476	0	0.000168168	0	0.997749	0.021	CB
1105514	Bacteria	Proteobacteria	Betaproteobacteria	Rhodocyclales	Rhodocyclaceae	Dechloromonas	NA	0	0	0	0.056066	9.0112e-05	0	0.000271757	8.39442e-05	0.996048	0.003	CB
575313	Bacteria	Proteobacteria	Deltaproteobacteria	Myxococcales	NA	NA	NA	0.0121161	0	0	0.0109581	9.0112e-05	0	0	0	0.995914	0.006	CB
952130	Bacteria	Verrucomicrobia	[Spartobacteria]	[Chthoniobacterales]	[Chthoniobacteraceae]	NA	NA	0.00623116	0.000151934	0	0.439488	0	0.00316602	0.000258754	8.39442e-05	0.995861	0.006	CB
588961	Bacteria	Verrucomicrobia	[Spartobacteria]	[Chthoniobacterales]	[Chthoniobacteraceae]	NA	NA	0.00588498	0.000124989	0	0.146433	0	0.00111344	8.40842e-05	0	0.995515	0.005	CB
585228	Bacteria	Proteobacteria	Alphaproteobacteria	Rhodospirillales	Rhodospirillaceae	NA	NA	0.00450028	0	0	0.00778742	0	0	8.40842e-05	0	0.994645	0.003	CB
137881	Bacteria	Proteobacteria	Alphaproteobacteria	Sphingomonadales	Sphingomonadaceae	Kaistobacter	NA	0.0765047	0	0.000192959	0.0400553	0	0	0.000252253	0	0.994488	0.003	CB
512148	Bacteria	Actinobacteria	Thermoleophilia	Solirubrobacterales	NA	NA	NA	0.0225014	9.13863e-05	0	0.0272901	0	0	8.40842e-05	0.000169533	0.993738	0.003	CB
608867	Bacteria	Proteobacteria	Deltaproteobacteria	Syntrophobacterales	Syntrophobacteraceae	NA	NA	0.00380793	0.00073109	0	0.0624225	0	0	8.40842e-05	0	0.993534	0.003	CB
593096	Bacteria	Proteobacteria	Alphaproteobacteria	Rhodospirillales	Acetobacteraceae	NA	NA	0.00103853	0	0	0.00633617	0	0	8.40842e-05	0	0.99343	0.003	CB
788268	Bacteria	Actinobacteria	Actinobacteria	Actinomycetales	Cellulomonadaceae	Cellulomonas	NA	0.114238	0	0.000418481	0.031017	0	0	0	0	0.993322	0.006	CB
758613	Bacteria	Bacteroidetes	[Saprospirae]	[Saprospirales]	Chitinophagaceae	NA	NA	0.0678504	0.000124989	0.000192959	0.0341804	0	0.000185574	0	0	0.992715	0.006	CB
829266	Bacteria	Proteobacteria	Gammaproteobacteria	Xanthomonadales	Xanthomonadaceae	NA	NA	0.0796203	0.000822477	0	0.0550317	0	0	0	0	0.99261	0.005	CB
982057	Bacteria	Proteobacteria	Alphaproteobacteria	Rhodospirillales	Acetobacteraceae	NA	NA	0.00588498	0.000124989	0	0.00673744	0	0	0	0	0.990851	0.005	CB
1008533	Bacteria	Bacteroidetes	Cytophagia	Cytophagales	Cytophagaceae	NA	NA	0.193858	0	0	0.0146875	0.000346953	0	0	0	0.988394	0.006	CB
943138	Bacteria	Bacteroidetes	Cytophagia	Cytophagales	Cytophagaceae	NA	NA	2.40349	0.000341363	0.000225522	0.625713	0.0137046	0.000185574	0.000252253	8.39442e-05	0.988384	0.003	CB
944435	Bacteria	Proteobacteria	Deltaproteobacteria	Myxococcales	Haliangiaceae	NA	NA	0.134662	0.00420377	0	0.186151	0	7.70756e-05	8.40842e-05	0.000169533	0.988039	0.003	CB
255448	Bacteria	Bacteroidetes	[Saprospirae]	[Saprospirales]	Chitinophagaceae	NA	NA	0.0588498	0.00382302	0	0.215965	0	0.00151305	0.000149645	0	0.987536	0.003	CB
751555	Bacteria	Proteobacteria	Alphaproteobacteria	Rhodospirillales	Rhodospirillaceae	NA	NA	0.236092	0.000976043	0	0.0368235	0	0	0	0	0.987005	0.003	CB
336745	Bacteria	Proteobacteria	Deltaproteobacteria	Myxococcales	NA	NA	NA	0.42995	0	0	0.433265	0.0119349	0.000154151	0.000426922	0	0.985862	0.002	CB
941498	Bacteria	Proteobacteria	Gammaproteobacteria	Xanthomonadales	Xanthomonadaceae	NA	NA	0.0945059	0.000274159	0	0.0247807	0	0.000371147	8.40842e-05	0	0.9856	0.005	CB
1954099	Bacteria	Proteobacteria	Gammaproteobacteria	Xanthomonadales	Sinobacteraceae	Steroidobacter	NA	0.0498492	0.000615522	0	0.050027	0.000883158	0	0	0	0.98535	0.005	CB
527397	Bacteria	Proteobacteria	Gammaproteobacteria	Xanthomonadales	Sinobacteraceae	NA	NA	0.00692351	9.13863e-05	0	0.0030204	0	0	0	0	0.985207	0.005	CB
802076	Bacteria	Verrucomicrobia	Verrucomicrobiae	Verrucomicrobiales	Verrucomicrobiaceae	NA	NA	0.0737353	0	0	0.121558	0	0.00383124	8.40842e-05	0	0.984274	0.006	CB
274025	Bacteria	Proteobacteria	Deltaproteobacteria	Myxococcales	Myxococcaceae	Myxococcus	NA	0.214282	0	0	0.0148543	0.000455121	0	8.40842e-05	0	0.98233	0.002	CB
749133	Bacteria	Bacteroidetes	Cytophagia	Cytophagales	Cytophagaceae	NA	NA	0.0121161	0.000365545	0	0.0100402	0	0	0	0	0.982278	0.005	CB
1019914	Bacteria	Bacteroidetes	Cytophagia	Cytophagales	Cytophagaceae	NA	NA	0.0398102	0.000124989	0	0.00302058	0	0	0	0	0.979931	0.005	CB
749563	Bacteria	Actinobacteria	Actinobacteria	Actinomycetales	Microbacteriaceae	NA	NA	0.0027694	0.000334706	0	0.0521312	9.0112e-05	0.00191562	0.00017467	0	0.976716	0.005	CB
4022282	Bacteria	Planctomycetes	vadinHA49	DH61	NA	NA	NA	1.47886	0.00024332	0	0.347227	0.0164803	0	0.000336337	0	0.976304	0.003	CB
973182	Bacteria	Proteobacteria	Deltaproteobacteria	NA	NA	NA	NA	0.0488107	0	0	0.0642195	0	0.00353717	0	0	0.973548	0.006	CB
1078248	Bacteria	Firmicutes	Bacilli	Bacillales	Bacillaceae	Bacillus	NA	0	0	0	0.126909	0.00294699	0.000865023	0	0.00396107	0.970714	0.004	CB
562177	Bacteria	Bacteroidetes	Cytophagia	Cytophagales	Cytophagaceae	NA	NA	2.38792	0.0457513	0	0.719312	0	7.70756e-05	0.00142943	0	0.968686	0.002	CB
814889	Bacteria	Actinobacteria	Actinobacteria	Actinomycetales	Microbacteriaceae	Candidatus Aquiluna	rubra	0	0	0	0.0187802	0	0.0012504	0	0	0.968285	0.006	CB
809485	Bacteria	Bacteroidetes	Cytophagia	Cytophagales	Cytophagaceae	NA	NA	0.065081	0.000399147	0	0.00592637	0	0	0	0	0.967935	0.004	CB
810700	Bacteria	Proteobacteria	Alphaproteobacteria	Rhodospirillales	Rhodospirillaceae	NA	NA	0.255824	0.00149742	0.00283168	0.0641384	0	0	0	0	0.96787	0.006	CB
4377101	Bacteria	Bacteroidetes	Cytophagia	Cytophagales	Cytophagaceae	NA	NA	0.00311558	9.13863e-05	0	0.0013246	0	0	0	0	0.967192	0.005	CB
1141382	Bacteria	Proteobacteria	Gammaproteobacteria	Xanthomonadales	Xanthomonadaceae	Lysobacter	NA	0.0515801	0.00024332	0	0.0043351	9.23927e-05	0	0	0	0.963393	0.002	CB
1060353	Bacteria	Actinobacteria	Thermoleophilia	Solirubrobacterales	Conexibacteraceae	NA	NA	0.0263093	0.00216149	0	0.0271767	0	0	0	0	0.962458	0.003	CB
1052264	Bacteria	Bacteroidetes	Flavobacteriia	Flavobacteriales	[Weeksellaceae]	Cloacibacterium	NA	0.000346175	9.13863e-05	0	0.0205172	0	0.00157589	0	0	0.961688	0.006	CB
147674	Bacteria	Proteobacteria	Gammaproteobacteria	Xanthomonadales	Xanthomonadaceae	NA	NA	0.0055388	0.000182773	0	0.00316216	0	7.70756e-05	0	0	0.961283	0.005	CB
1100012	Bacteria	Actinobacteria	Actinobacteria	Actinomycetales	Micromonosporaceae	Actinoplanes	NA	0.164433	0.00445557	0	0.0905847	0.00279166	0	0.000233729	0	0.961101	0.001	CB
1089190	Bacteria	Actinobacteria	Actinobacteria	Actinomycetales	Frankiaceae	NA	NA	0.00242323	0.0011249	0	0.0534827	0.00346953	7.70756e-05	0	0	0.958995	0.005	CB
925247	Bacteria	Bacteroidetes	Cytophagia	Cytophagales	Cytophagaceae	NA	NA	0.0761586	9.13863e-05	0	0.00103252	0	0	0	0	0.958483	0.005	CB
1105663	Bacteria	Actinobacteria	Actinobacteria	Actinomycetales	Pseudonocardiaceae	Prauserella	rugosa	0.168241	0	0.000385919	0.00391677	0	0	0	0	0.9541	0.006	CB
735087	Bacteria	Bacteroidetes	Cytophagia	Cytophagales	Cytophagaceae	NA	NA	0.133624	0	0	0.00176057	0.000173476	0	0	0	0.954098	0.006	CB
2195500	Bacteria	Proteobacteria	Gammaproteobacteria	Xanthomonadales	Xanthomonadaceae	Dokdonella	NA	0.229514	0.0100735	0	0.100677	0	0	0	0	0.953438	0.003	CB
1042278	Bacteria	Proteobacteria	Gammaproteobacteria	Xanthomonadales	Xanthomonadaceae	Lysobacter	NA	0.0135008	0	0	0.000919464	9.23927e-05	0	0	0	0.953252	0.004	CB
557097	Bacteria	Acidobacteria	Acidobacteria-6	iii1-15	NA	NA	NA	0	0.00852617	0	0.0848205	0	0	8.40842e-05	0	0.952808	0.002	CB
578831	Bacteria	Bacteroidetes	[Saprospirae]	[Saprospirales]	Chitinophagaceae	Niabella	NA	0.0688889	0	0	0.0102646	0.000182505	0.000154151	0.00065415	8.39442e-05	0.95143	0.002	CB
1072801	Bacteria	Actinobacteria	Actinobacteria	Actinomycetales	NA	NA	NA	0.00796203	0.000124989	0	0.0011163	0	0	0	0	0.948318	0.005	CB
551472	Bacteria	Proteobacteria	Gammaproteobacteria	Xanthomonadales	Sinobacteraceae	Steroidobacter	NA	0.0754662	0.000216375	0	0.0019165	0	0	0	0	0.94792	0.004	CB
606989	Bacteria	Proteobacteria	Gammaproteobacteria	Xanthomonadales	Xanthomonadaceae	Lysobacter	yangpyeongensis	0.00380793	0.00502875	0	0.060698	0.00208172	0	0	0	0.946118	0.003	CB
688259	Bacteria	Actinobacteria	Actinobacteria	Actinomycetales	Micromonosporaceae	Couchioplanes	NA	0.0231937	0.00115492	0	0.0105357	9.23927e-05	0	0	0	0.945591	0.002	CB
821690	Bacteria	Proteobacteria	Betaproteobacteria	Burkholderiales	Burkholderiaceae	Burkholderia	andropogonis	0.000346175	0	0.000192959	0.0868613	0	0	0.0101952	0	0.945082	0.002	CB
255407	Bacteria	Gemmatimonadetes	Gemm-1	NA	NA	NA	NA	0.00173088	0.000124989	0	0.00102399	0	0	0	0	0.944043	0.005	CB
222209	Bacteria	Proteobacteria	Alphaproteobacteria	Rhizobiales	Bradyrhizobiaceae	NA	NA	0.000346175	0.00758506	0	0.102948	0.00519544	0.000231227	8.40842e-05	0	0.941885	0.003	CB
789791	Bacteria	Acidobacteria	Solibacteres	Solibacterales	Solibacteraceae	Candidatus Solibacter	NA	0.0529648	0.000124989	0	0.0211032	0.00260889	0	0	0	0.940909	0.005	CB
1109964	Bacteria	Proteobacteria	Alphaproteobacteria	Sphingomonadales	Sphingomonadaceae	Kaistobacter	NA	0.298403	0.0273001	0	0.210888	0	7.70756e-05	8.40842e-05	0	0.94063	0.002	CB
1015007	Bacteria	Proteobacteria	Betaproteobacteria	Rhodocyclales	Rhodocyclaceae	Methyloversatilis	NA	0	0	0	0.00630476	9.0112e-05	0.000185574	0.000571047	0	0.938936	0.004	CB
1105814	Bacteria	Proteobacteria	Alphaproteobacteria	Rhizobiales	Bradyrhizobiaceae	Bradyrhizobium	NA	1.92473	0.0311955	0	0.383985	0.0167016	0.00183854	0.000588589	0.00160728	0.938546	0.002	CB
224548	Bacteria	Proteobacteria	Betaproteobacteria	SC-I-84	NA	NA	NA	0.00519263	0	0.000225522	0.00166515	0	0	0	0	0.938466	0.01	CB
812549	Bacteria	Proteobacteria	Gammaproteobacteria	Aeromonadales	Aeromonadaceae	NA	NA	0.00969291	0	0.000192959	0.00537771	0.000459683	7.70756e-05	0	0	0.93836	0.004	CB
1038987	Bacteria	Bacteroidetes	[Saprospirae]	[Saprospirales]	Chitinophagaceae	Flavisolibacter	NA	0.00726968	0	0	0.0124621	0	0.000308302	0.00142943	0	0.936815	0.003	CB
975341	Bacteria	Actinobacteria	Actinobacteria	Actinomycetales	Geodermatophilaceae	NA	NA	0.00726968	0.000913863	0	0.00643159	0	0	0	0	0.935729	0.005	CB
873887	Bacteria	Actinobacteria	Thermoleophilia	Solirubrobacterales	Solirubrobacteraceae	NA	NA	0.027694	0.000520242	0	0.0136181	0.0014532	0	0	0	0.934574	0.025	CB
3334351	Bacteria	Bacteroidetes	[Saprospirae]	[Saprospirales]	Chitinophagaceae	NA	NA	0.019732	0.00137079	0	0.010295	0	0.000154151	0	0	0.933266	0.005	CB
4350510	Bacteria	Proteobacteria	Deltaproteobacteria	NA	NA	NA	NA	0.000346175	0	0	0.000512773	0	7.70756e-05	0	0	0.932379	0.006	CB
510302	Bacteria	Proteobacteria	Alphaproteobacteria	Rhodobacterales	Rhodobacteraceae	NA	NA	0	0	0	0.000596555	0	0	9.05856e-05	0	0.931757	0.005	CB
978498	Bacteria	Proteobacteria	Deltaproteobacteria	Myxococcales	NA	NA	NA	0.256862	0.0036172	0	0.0366018	0.00162449	0	0.000336337	0	0.931534	0.001	CB
828320	Bacteria	Proteobacteria	Alphaproteobacteria	Rhodospirillales	Rhodospirillaceae	Skermanella	NA	0.00796203	9.13863e-05	0	0.0502474	0.00745949	7.70756e-05	8.40842e-05	0	0.931097	0.004	CB
872661	Bacteria	Bacteroidetes	[Saprospirae]	[Saprospirales]	Chitinophagaceae	NA	NA	0.08689	0.00621728	0	0.0448471	0	0	0.000672674	0	0.931036	0.002	CB
763535	Bacteria	Verrucomicrobia	Verrucomicrobiae	Verrucomicrobiales	Verrucomicrobiaceae	NA	NA	0.515455	0.0345067	0	0.552688	0.0419813	0.00851031	0.000168168	8.39442e-05	0.930788	0.004	CB
845167	Bacteria	Proteobacteria	Alphaproteobacteria	Rhizobiales	Beijerinckiaceae	NA	NA	0.518917	0.0124202	0	0.100788	0.00278693	0.000185574	0.000168168	0	0.930729	0.001	CB
1072787	Bacteria	Proteobacteria	Gammaproteobacteria	Xanthomonadales	Xanthomonadaceae	Thermomonas	NA	0.0148855	0.000124989	0	0.0604178	0.00850035	0.000710872	0	0	0.930675	0.006	CB
1625696	Bacteria	Proteobacteria	Betaproteobacteria	Burkholderiales	Comamonadaceae	NA	NA	0.000692351	0	0	0.000535074	0	0	0	8.39442e-05	0.929727	0.003	CB
1051517	Bacteria	Firmicutes	Bacilli	Bacillales	Bacillaceae	Bacillus	NA	0	0	0	0.16682	0.0166163	0.00262649	0.000336337	0.0072335	0.928186	0.004	CB
691349	Bacteria	Proteobacteria	Gammaproteobacteria	Xanthomonadales	Sinobacteraceae	NA	NA	0	0	0	0.000558929	9.0112e-05	0	0	0	0.927988	0.012	CB
549198	Bacteria	Proteobacteria	Alphaproteobacteria	Rhizobiales	Rhizobiaceae	NA	NA	0.112853	0.00116384	0	0.0107504	0.000353701	7.70756e-05	0.000168168	0	0.92689	0.002	CB
529722	Bacteria	Proteobacteria	Gammaproteobacteria	Xanthomonadales	Xanthomonadaceae	Luteimonas	NA	0.000692351	9.13863e-05	0	0.00215562	0.000265869	0	0	0	0.926191	0.003	CB
255370	Bacteria	Proteobacteria	Betaproteobacteria	NA	NA	NA	NA	0.0131547	0.00162485	0	0.0343415	0	0.00142174	0	0.00276466	0.924809	0.005	CB
1108912	Bacteria	Gemmatimonadetes	Gemmatimonadetes	Ellin5290	NA	NA	NA	0.0557342	0.00273481	0	0.0161464	0	0	0	0	0.924747	0.007	CB
644305	Bacteria	Proteobacteria	Alphaproteobacteria	Rhizobiales	Methylocystaceae	NA	NA	0	9.13863e-05	0	0.000536628	0	0	0	0	0.924383	0.005	CB
4319624	Bacteria	Bacteroidetes	Cytophagia	Cytophagales	Cytophagaceae	NA	NA	0.0013847	9.13863e-05	0	0.000536628	0	0	0	0	0.924383	0.005	CB
954381	Bacteria	Firmicutes	Bacilli	Bacillales	NA	NA	NA	0.00311558	0	0	0.116941	0	0.00140455	0	0.0186065	0.924058	0.004	CB
587031	Bacteria	Bacteroidetes	Cytophagia	Cytophagales	Cytophagaceae	NA	NA	1.46744	0.044498	0.000225522	0.341375	0.014572	0.000231227	0.000252253	0	0.922487	0.003	CB
147541	Bacteria	Proteobacteria	Alphaproteobacteria	Rhizobiales	Bradyrhizobiaceae	NA	NA	0.00173088	9.13863e-05	0	0.000512773	0	0	0	0	0.92127	0.005	CB
1011857	Bacteria	Proteobacteria	Betaproteobacteria	Rhodocyclales	Rhodocyclaceae	Sulfuritalea	NA	0	0	0	0.000919464	9.0112e-05	7.70756e-05	0	0	0.919861	0.006	CB
735559	Bacteria	Bacteroidetes	[Saprospirae]	[Saprospirales]	Chitinophagaceae	NA	NA	0.0432719	0.00274159	0	0.0234693	0	0.0013589	8.40842e-05	0.000140184	0.918912	0.005	CB
751138	Bacteria	Proteobacteria	Gammaproteobacteria	Xanthomonadales	Xanthomonadaceae	Lysobacter	NA	10.5428	0.356863	0.0184132	2.80007	0.0859621	0.0246659	0.0189033	0.0269494	0.916734	0.001	CB
126056	Bacteria	Proteobacteria	Betaproteobacteria	Burkholderiales	Burkholderiaceae	Burkholderia	NA	0	0	0	0.000726492	0	0	0	0.000140184	0.91556	0.005	CB
570595	Bacteria	Acidobacteria	Solibacteres	Solibacterales	NA	NA	NA	0.0775433	0.00794017	0	0.0403507	0	0	0	0	0.914099	0.003	CB
332042	Bacteria	Proteobacteria	Alphaproteobacteria	Rhizobiales	Hyphomicrobiaceae	Rhodoplanes	NA	0	0	0	0.000811828	0	7.70756e-05	8.40842e-05	0	0.913436	0.003	CB
621322	Bacteria	Actinobacteria	Actinobacteria	Actinomycetales	Nocardiaceae	Rhodococcus	NA	0.00103853	0	0	0.00120688	0	7.70756e-05	0.000168168	0	0.911654	0.009	CB
1125248	Bacteria	Proteobacteria	Gammaproteobacteria	Xanthomonadales	Xanthomonadaceae	Dokdonella	NA	0.000346175	0.000274159	0	0.00132615	0	0	0	0	0.910321	0.013	CB
1966149	Bacteria	Firmicutes	Bacilli	Bacillales	Bacillaceae	NA	NA	0	0	0	0.000428992	9.0112e-05	0	0	0	0.90907	0.012	CB
936914	Bacteria	Planctomycetes	vadinHA49	DH61	NA	NA	NA	0.390486	0.0151963	0	0.0703988	0	0	0.000168168	0	0.906008	0.002	CB
1108830	Bacteria	Proteobacteria	Alphaproteobacteria	Rhizobiales	Methylocystaceae	NA	NA	0.707928	0.00959424	0.000225522	0.0446429	0	7.70756e-05	0	0	0.904731	0.003	CB
827191	Bacteria	Proteobacteria	Gammaproteobacteria	Alteromonadales	Shewanellaceae	Shewanella	NA	0	0	0	0.000405137	9.0112e-05	0	0	0	0.90446	0.006	CB
154249	Bacteria	Proteobacteria	Alphaproteobacteria	Rhodospirillales	Rhodospirillaceae	NA	NA	0.00380793	0	0	0.033899	0.00745949	0	8.40842e-05	0	0.90442	0.004	CB
4420719	Bacteria	Bacteroidetes	Flavobacteriia	Flavobacteriales	Flavobacteriaceae	Flavobacterium	NA	0.021809	0	0	0.0576362	0	0.00457353	0	0.00832646	0.903944	0.005	CB
1080447	Bacteria	Acidobacteria	Acidobacteria-6	iii1-15	NA	NA	NA	0.0159241	0	0	0.000405137	9.23927e-05	0	0	0	0.902384	0.004	CB
1084045	Bacteria	Firmicutes	Bacilli	Bacillales	Planococcaceae	Lysinibacillus	NA	0.000346175	0	0	0.249909	0.0554811	0.0015587	0.000336337	0	0.901821	0.004	CB
813954	Bacteria	Proteobacteria	Alphaproteobacteria	Rhizobiales	Hyphomicrobiaceae	Devosia	NA	0	0	0	0.000642711	0	0	0.000149645	0	0.900632	0.005	CB
252345	Bacteria	Proteobacteria	Gammaproteobacteria	Xanthomonadales	Xanthomonadaceae	NA	NA	8.03334	0.267763	0.0989424	2.51611	0.0723005	0.0718651	0.0116916	0.0790421	0.898352	0.003	CB
945733	Bacteria	Bacteroidetes	[Saprospirae]	[Saprospirales]	Chitinophagaceae	NA	NA	0.695466	0.0244597	0.000385919	0.175279	0	0.00461622	0.00151352	0.0111457	0.897914	0.002	CB
966231	Bacteria	Bacteroidetes	[Saprospirae]	[Saprospirales]	Chitinophagaceae	NA	NA	0.24163	0	0.000771837	0.0186137	0.000547514	0.00159013	0.00142943	0.000419721	0.892412	0.002	CB
142320	Bacteria	Proteobacteria	Gammaproteobacteria	Xanthomonadales	Xanthomonadaceae	Lysobacter	NA	0.412295	0.00861153	0	0.0399454	0.00173476	0	0	0	0.891221	0.003	CB
1013943	Bacteria	Bacteroidetes	Flavobacteriia	Flavobacteriales	Flavobacteriaceae	NA	NA	0	0	0	0.000321355	0	0	8.40842e-05	0	0.890286	0.007	CB
566368	Bacteria	Proteobacteria	Alphaproteobacteria	Rhodospirillales	Rhodospirillaceae	NA	NA	0.170318	0.0128193	0	0.0489073	0	0	0	0	0.890124	0.029	CB
1062748	Bacteria	Actinobacteria	Actinobacteria	Actinomycetales	Mycobacteriaceae	Mycobacterium	NA	0.140893	0.000913863	0.00102992	0.045983	0.00626809	0.000231227	0.00100901	0.00269856	0.889375	0.001	CB
296964	Bacteria	Firmicutes	Bacilli	Bacillales	Planococcaceae	NA	NA	0	0	0	0.109988	0.0283135	0.000525298	0.000252253	0	0.889287	0.003	CB
4386030	Bacteria	Firmicutes	Bacilli	Bacillales	Bacillaceae	Bacillus	flexus	0.00103853	0	0	0.00349013	0	0	0	0.000925863	0.88901	0.022	CB
288283	Bacteria	Proteobacteria	Alphaproteobacteria	Caulobacterales	Caulobacteraceae	NA	NA	0.00207705	9.13863e-05	0.0016088	0.016025	0.000450654	0.00162155	0.000498985	0.000251833	0.883104	0.006	CB
707290	Bacteria	Proteobacteria	Gammaproteobacteria	Xanthomonadales	Xanthomonadaceae	NA	NA	0.194551	0.0176347	0.000451044	0.159969	0.000452841	0.0052844	0.00277478	0.0190654	0.882008	0.002	CB
1004022	Bacteria	Proteobacteria	Gammaproteobacteria	Xanthomonadales	Xanthomonadaceae	Thermomonas	NA	0.406064	0.0119129	0.000418481	0.0711888	0.0055693	0.00112767	0.000258754	0.00109292	0.881722	0.002	CB
1072673	Bacteria	Bacteroidetes	Flavobacteriia	Flavobacteriales	Flavobacteriaceae	Flavobacterium	NA	0.00519263	9.13863e-05	0	0.00386945	0.000365009	7.70756e-05	0	0.00058761	0.880544	0.005	CB
123510	Bacteria	Proteobacteria	Gammaproteobacteria	Enterobacteriales	Enterobacteriaceae	NA	NA	0	9.13863e-05	0	0.00062041	9.23927e-05	0	0	0	0.878335	0.003	CB
328917	Bacteria	Proteobacteria	Gammaproteobacteria	Enterobacteriales	Enterobacteriaceae	NA	NA	0.0013847	0	0	0.0577818	0	0.00206977	0	0.0155361	0.875478	0.002	CB
1049387	Bacteria	Proteobacteria	Gammaproteobacteria	Xanthomonadales	Xanthomonadaceae	Pseudoxanthomonas	mexicana	0.00450028	0.000216375	0.000225522	0.00554761	0	0.000787947	8.40842e-05	0.000392017	0.874536	0.006	CB
1107280	Bacteria	Proteobacteria	Gammaproteobacteria	Xanthomonadales	Sinobacteraceae	NA	NA	1.93616	0.0994399	0.0113641	0.692302	0.101913	0.00707433	0.000576568	0	0.870945	0.001	CB
742260	Bacteria	Acidobacteria	Acidobacteriia	Acidobacteriales	Acidobacteriaceae	Edaphobacter	modestum	0.191089	0.0127137	0.00492409	0.0603093	0.000173476	0.00119052	0.000504505	0	0.869257	0.003	CB
1116424	Bacteria	Bacteroidetes	Flavobacteriia	Flavobacteriales	Flavobacteriaceae	Flavobacterium	NA	0.00623116	0	0	0.00124082	0	7.70756e-05	0	0.000335777	0.866223	0.018	CB
934235	Bacteria	Proteobacteria	Alphaproteobacteria	Rhizobiales	Beijerinckiaceae	Beijerinckia	NA	0.00830821	0.000249977	0	0.000740264	0	0	0	0	0.864615	0.025	CB
165054	Bacteria	Proteobacteria	Gammaproteobacteria	Xanthomonadales	Xanthomonadaceae	NA	NA	0.173434	0.000705778	0	0.00257782	9.23927e-05	0	0	8.39442e-05	0.863162	0.001	CB
577085	Bacteria	Bacteroidetes	Cytophagia	Cytophagales	Cytophagaceae	NA	NA	0.124277	0.000151934	0	0.048206	0.0163194	0	0.000149645	0	0.862328	0.004	CB
559612	Bacteria	Bacteroidetes	Flavobacteriia	Flavobacteriales	Flavobacteriaceae	Flavobacterium	NA	0.00519263	0.000124989	0	0.0023195	0	0.000633796	0	8.39442e-05	0.856447	0.008	CB
590091	Bacteria	Verrucomicrobia	[Spartobacteria]	[Chthoniobacterales]	[Chthoniobacteraceae]	Chthoniobacter	NA	0.219821	0.000124989	0	0.00398602	0	0	0	0.00134311	0.854885	0.014	CB
989109	Bacteria	Proteobacteria	Alphaproteobacteria	Sphingomonadales	Sphingomonadaceae	Kaistobacter	NA	0.547995	0.00657981	0	0.105786	0.031544	0.000385378	0.00109309	0	0.853	0.002	CB
3012993	Bacteria	Proteobacteria	Gammaproteobacteria	Xanthomonadales	Sinobacteraceae	Steroidobacter	NA	0.00103853	9.13863e-05	0	0.000451293	9.23927e-05	0	0	0	0.842981	0.005	CB
992170	Bacteria	Proteobacteria	Betaproteobacteria	Burkholderiales	Comamonadaceae	NA	NA	0	0	0	0.000618856	9.23927e-05	7.70756e-05	8.40842e-05	0	0.842238	0.005	CB
562759	Bacteria	Proteobacteria	Gammaproteobacteria	Xanthomonadales	Xanthomonadaceae	Pseudoxanthomonas	mexicana	0.000346175	0	0	0.00465103	0	0.00179289	0	0.000140184	0.840478	0.008	CB
437105	Bacteria	Proteobacteria	Betaproteobacteria	Burkholderiales	Oxalobacteraceae	Ralstonia	NA	0	0	0	0.000405137	9.23927e-05	7.70756e-05	0	0	0.839685	0.008	CB
1082846	Bacteria	Actinobacteria	Actinobacteria	Actinomycetales	Streptomycetaceae	Streptomyces	NA	0.0204243	0.00516348	0.00267128	0.0198555	0	0.000570951	0	0	0.838195	0.018	CB
513055	Bacteria	Proteobacteria	Gammaproteobacteria	Xanthomonadales	Sinobacteraceae	Steroidobacter	NA	1.48613	0.0196911	0	0.079776	0.0138781	0.0004168	0	0	0.837409	0.006	CB
883748	Bacteria	Firmicutes	Bacilli	Bacillales	Bacillaceae	Bacillus	NA	0	0	0	0.0883075	0.0365476	0.000756525	0.000168168	0.000169533	0.837338	0.024	CB
222645	Bacteria	Proteobacteria	Gammaproteobacteria	Xanthomonadales	Sinobacteraceae	Steroidobacter	NA	0.000692351	0	0	0.000405137	0.000173476	0	0	0	0.836771	0.017	CB
354510	Bacteria	Proteobacteria	Betaproteobacteria	Burkholderiales	Oxalobacteraceae	NA	NA	0	0	0	0.000405137	0.000173476	0	0	0	0.836771	0.017	CB
546403	Bacteria	Proteobacteria	Betaproteobacteria	Burkholderiales	Oxalobacteraceae	Collimonas	NA	0	0	0	0.000810274	0.000346953	0	0	0	0.836771	0.017	CB
727692	Bacteria	Proteobacteria	Gammaproteobacteria	Xanthomonadales	Sinobacteraceae	NA	NA	0.193858	0	0	0.0635107	0.0272138	0	0	8.39442e-05	0.836297	0.012	CB
850971	Bacteria	Actinobacteria	Actinobacteria	Actinomycetales	Pseudonocardiaceae	Amycolatopsis	NA	0	0	0	0.000321355	0	0	0	0.000140184	0.834427	0.015	CB
578761	Bacteria	Proteobacteria	Alphaproteobacteria	Rhizobiales	Rhizobiaceae	Shinella	NA	0	9.13863e-05	0	0.000750347	0	0.000154151	9.05856e-05	0	0.83104	0.006	CB
320892	Bacteria	Bacteroidetes	Flavobacteriia	Flavobacteriales	Flavobacteriaceae	Flavobacterium	NA	0.32402	0.0463121	0	0.294317	0.0123259	0.0127299	0.00128125	0.0636526	0.826725	0.001	CB
338196	Bacteria	Acidobacteria	Acidobacteria-6	iii1-15	NA	NA	NA	0.0027694	0.0336395	0	0.0783828	0.00300563	0	8.40842e-05	0	0.825183	0.002	CB
997371	Bacteria	Actinobacteria	Actinobacteria	Actinomycetales	Nocardioidaceae	NA	NA	0.00346175	0	0.000676566	0.011646	0.00433691	0.000262649	0.000181171	0	0.82518	0.027	CB
554981	Bacteria	Proteobacteria	Betaproteobacteria	NA	NA	NA	NA	0.0775433	0.00387465	0	0.0082488	0	0	0	0	0.824864	0.038	CB
975874	Bacteria	Bacteroidetes	Flavobacteriia	Flavobacteriales	Flavobacteriaceae	NA	NA	0.00346175	0	0	0.000941765	0	0	0.000448936	0	0.822914	0.034	CB
2902520	Bacteria	Proteobacteria	Alphaproteobacteria	Rhizobiales	Rhizobiaceae	NA	NA	0	0	0	0.00105095	9.0112e-05	0.000154151	0.000258754	0	0.822376	0.044	CB
4445604	Bacteria	Proteobacteria	Betaproteobacteria	Burkholderiales	NA	NA	NA	0	0	0	0.000321355	0	0.000154151	0	0	0.822081	0.023	CB
4450385	Bacteria	Proteobacteria	Betaproteobacteria	Burkholderiales	Burkholderiaceae	Burkholderia	NA	0	0.0043557	0	0.0307708	0	0.00903561	0.00210861	0	0.815485	0.022	CB
1106130	Bacteria	Actinobacteria	Actinobacteria	Actinomycetales	Streptomycetaceae	NA	NA	0.0619654	0.00244877	0	0.0213363	0.00802574	0.000570951	0	0	0.811726	0.002	CB
1067865	Bacteria	Proteobacteria	Betaproteobacteria	Burkholderiales	Burkholderiaceae	Burkholderia	NA	0	0.000216375	0	0.000405137	0	0	0	0	0.807377	0.008	CB
1000148	Bacteria	Proteobacteria	Betaproteobacteria	Burkholderiales	Comamonadaceae	NA	NA	0	9.13863e-05	0	0.000321355	0	0	9.05856e-05	0	0.799038	0.007	CB
1081430	Bacteria	Proteobacteria	Alphaproteobacteria	Rhizobiales	Hyphomicrobiaceae	Devosia	NA	0	0	0	0.000618856	0	0.000262649	9.05856e-05	0	0.797887	0.029	CB
968043	Bacteria	Proteobacteria	Alphaproteobacteria	Sphingomonadales	Sphingomonadaceae	Kaistobacter	NA	0.310519	0.0328563	0.0146493	0.0877587	0	0.00225534	0.000426922	0.000308073	0.796719	0.037	CB
255928	Bacteria	Proteobacteria	Alphaproteobacteria	Rhizobiales	NA	NA	NA	0.737353	0.0324169	0.0447124	0.252898	0.0171809	0.0186961	0.0163859	0.0165053	0.796338	0.006	CB
4461675	Bacteria	Firmicutes	Bacilli	Bacillales	Paenibacillaceae	Paenibacillus	NA	0	0	0	0.000321355	0	0.000185574	0	0	0.796195	0.037	CB
569456	Bacteria	Proteobacteria	Gammaproteobacteria	Xanthomonadales	Xanthomonadaceae	Pseudoxanthomonas	mexicana	0.22536	0.0295918	0.0182202	0.357981	0	0.0838213	0.020665	0.0588593	0.793087	0.006	CB
1131099	Bacteria	Bacteroidetes	[Saprospirae]	[Saprospirales]	Chitinophagaceae	NA	NA	0.00484645	0.000124989	0	0.0537659	0.0219673	0.00353421	0.00437238	0.00209861	0.791315	0.022	CB
4466827	Bacteria	Proteobacteria	Betaproteobacteria	Burkholderiales	NA	NA	NA	0	0.000182773	0.000192959	0.000750347	0	0	8.40842e-05	0	0.787425	0.004	CB
1009307	Bacteria	Bacteroidetes	Flavobacteriia	Flavobacteriales	Flavobacteriaceae	Flavobacterium	NA	0.00207705	9.13863e-05	0	0.000428992	0	0	9.05856e-05	8.39442e-05	0.785707	0.006	CB
104003	Bacteria	Proteobacteria	Alphaproteobacteria	Rhizobiales	Bartonellaceae	NA	NA	0	0	0	0.00108703	0.000265869	0.0004168	0	0	0.783738	0.028	CB
208343	Bacteria	Proteobacteria	Alphaproteobacteria	Sphingomonadales	NA	NA	NA	0.0501954	0.00138298	0.000385919	0.00334349	0.000362729	0	0	0	0.781454	0.002	CB
1076376	Bacteria	Proteobacteria	Alphaproteobacteria	Rhizobiales	Rhizobiaceae	Agrobacterium	NA	0	9.13863e-05	0	0.00143766	0.000173476	0.000493876	0.00017467	0	0.778675	0.006	CB
217798	Bacteria	Proteobacteria	Alphaproteobacteria	Rhodospirillales	Rhodospirillaceae	NA	NA	0.837052	0.0130864	0	0.0249149	0.00381648	0	0	0	0.771878	0.013	CB
776570	Bacteria	Verrucomicrobia	Opitutae	Opitutales	Opitutaceae	Opitutus	NA	0.194204	0.0160591	0	0.0794701	0.0353892	0	0.00109309	0.00168382	0.770981	0.023	CB
574991	Bacteria	Proteobacteria	Betaproteobacteria	Burkholderiales	Comamonadaceae	Rubrivivax	NA	0.0103853	0.0105579	0.0141958	0.119418	0.0141496	0.0152675	0.0132684	0.0146272	0.769865	0.015	CB
338200	Bacteria	Proteobacteria	Gammaproteobacteria	Pseudomonadales	Pseudomonadaceae	Pseudomonas	NA	0	0.00380625	0.00115776	0.0927807	0.003062	0.0347486	0.0187005	0.002441	0.769482	0.029	CB
632387	Bacteria	Proteobacteria	Alphaproteobacteria	Rhizobiales	Hyphomicrobiaceae	Devosia	NA	0	0	0	0.000488919	0	0	0.000181171	0.000169533	0.763091	0.044	CB
794280	Bacteria	Gemmatimonadetes	Gemm-1	NA	NA	NA	NA	0.105237	0.0132923	0	0.0185039	0	0	0	0	0.762859	0.035	CB
275875	Bacteria	Firmicutes	Bacilli	Bacillales	Bacillaceae	Bacillus	NA	0	0	0	0.000832575	9.23927e-05	0.000339725	0	0.000169533	0.761909	0.045	CB
1097610	Bacteria	Proteobacteria	Alphaproteobacteria	Rhizobiales	Beijerinckiaceae	Beijerinckia	NA	0.0013847	0	0	0.00168514	0.000811103	0.0004168	0	0	0.760579	0.04	CB
1110303	Bacteria	Proteobacteria	Gammaproteobacteria	Xanthomonadales	Sinobacteraceae	NA	NA	0.284556	0.000274159	0	0.00172818	0.000912523	0	9.05856e-05	0	0.758298	0.002	CB
584384	Bacteria	Proteobacteria	Betaproteobacteria	Methylophilales	NA	NA	NA	0.0463875	0.0486193	0	0.082026	0	0.00869292	0.00176577	0.002278	0.75636	0.022	CB
626021	Bacteria	Bacteroidetes	Flavobacteriia	Flavobacteriales	Flavobacteriaceae	Flavobacterium	NA	0.0124623	0	0.000192959	0.00450595	0.000362729	7.70756e-05	0.00217563	0.000671554	0.751158	0.011	CB
781203	Bacteria	Bacteroidetes	[Saprospirae]	[Saprospirales]	Chitinophagaceae	Sediminibacterium	NA	0.0027694	0	0	0.00352949	0.00209082	0.000648027	0	0	0.750377	0.03	CB
864483	Bacteria	Proteobacteria	Alphaproteobacteria	Rhizobiales	NA	NA	NA	0.0446566	0.00292436	0.000578878	0.10542	0.0358975	0.0369986	0.00661904	8.39442e-05	0.74779	0.006	CB
73090	Bacteria	Proteobacteria	Betaproteobacteria	Burkholderiales	Comamonadaceae	NA	NA	0	0.00481929	0	0.0494694	0.00565327	0.0152621	0.0137643	0.000140184	0.74509	0.005	CB
509796	Bacteria	Acidobacteria	Acidobacteria-6	iii1-15	NA	NA	NA	0.100737	0.00188959	0	0.00234549	0	0	0	0	0.744194	0.048	CB
567572	Bacteria	Proteobacteria	Alphaproteobacteria	Rhizobiales	Rhizobiaceae	Agrobacterium	vitis	0	0	0	0.000321355	0.000182505	7.70756e-05	0	0	0.743753	0.011	CB
141532	Bacteria	Proteobacteria	Betaproteobacteria	Burkholderiales	NA	NA	NA	0	0	0	0.000871755	0.000538486	0	0.00017467	0	0.741643	0.02	CB
826270	Bacteria	Proteobacteria	Alphaproteobacteria	Rhizobiales	Bradyrhizobiaceae	NA	NA	0.188666	0.0255044	0	0.0338293	0.00114	0	0	0.00151924	0.738712	0.017	CB
818057	Bacteria	Proteobacteria	Alphaproteobacteria	Rhizobiales	Xanthobacteraceae	Blastochloris	NA	0.0221552	0	0.000192959	0.000405137	0	0.000154151	0	0	0.733873	0.049	CB
795955	Bacteria	Bacteroidetes	Sphingobacteriia	Sphingobacteriales	Sphingobacteriaceae	NA	NA	0.00900056	0.00420377	0.0042451	0.0225386	0	0.00171285	0.00800479	0.00117522	0.733598	0.03	CB
569939	Bacteria	Proteobacteria	Gammaproteobacteria	Xanthomonadales	Xanthomonadaceae	Stenotrophomonas	acidaminiphila	0.0027694	0	0.00244576	0.140978	0.0031316	0.0371788	0.0582616	0.0202834	0.733152	0.017	CB
1108308	Bacteria	Proteobacteria	Alphaproteobacteria	Rhodobacterales	Rhodobacteraceae	NA	NA	0.0200782	0.0112405	0.00595884	0.0826079	0.0122651	0.0227847	0.0164173	0.00375087	0.729978	0.005	CB
4381005	Bacteria	Proteobacteria	Alphaproteobacteria	Rhodobacterales	Rhodobacteraceae	NA	NA	0.000346175	0.00347268	0	0.0212357	0.00381648	0.00540417	0.00643468	0	0.725333	0.004	CB
1025949	Bacteria	Proteobacteria	Alphaproteobacteria	Rhizobiales	NA	NA	NA	0.000692351	0	0	0.00085643	0	0.000339725	0.000265255	0.000169533	0.724647	0.008	CB
1649772	Bacteria	Proteobacteria	Gammaproteobacteria	Enterobacteriales	Enterobacteriaceae	NA	NA	0	0.000182773	0	0.000940211	0.000272617	0.000262649	0	0.000169533	0.717217	0.008	CB
1055322	Bacteria	Bacteroidetes	Flavobacteriia	Flavobacteriales	Flavobacteriaceae	Flavobacterium	NA	0.0041541	0.000274159	0	0.00159145	0.000263588	7.70756e-05	0.000448936	0.00050531	0.709606	0.033	CB
1119175	Bacteria	Proteobacteria	Gammaproteobacteria	Pseudomonadales	Pseudomonadaceae	Pseudomonas	NA	0.00103853	0.00146494	0.00363608	0.0238066	0.000995888	0.0107342	0.00458403	0.0022462	0.708187	0.029	CB
1135348	Bacteria	Proteobacteria	Gammaproteobacteria	Pseudomonadales	Pseudomonadaceae	Azomonas	NA	0.59196	0.033003	0.00779075	0.390777	0.0205633	0.110926	0.177905	0.0403572	0.707212	0.003	CB
194461	Bacteria	Proteobacteria	Gammaproteobacteria	Pseudomonadales	Pseudomonadaceae	Pseudomonas	nitroreducens	0.0141932	0	0	0.00347809	0.000355981	0.0014674	0.00143888	0.000335777	0.701088	0.036	CB
105561	Bacteria	Proteobacteria	Deltaproteobacteria	Bdellovibrionales	Bdellovibrionaceae	Bdellovibrio	NA	0.0100391	0.022469	0.0238812	0.113528	0.0123135	0.018408	0.0183829	0.0231695	0.699303	0.004	CB
1105280	Bacteria	Proteobacteria	Betaproteobacteria	Burkholderiales	Burkholderiaceae	NA	NA	0.320558	0.04757	0.000192959	0.0773007	0	0.0141143	0.00446296	0.0164434	0.694892	0.025	CB
895512	Bacteria	Actinobacteria	Actinobacteria	Actinomycetales	Microbacteriaceae	NA	NA	0.116315	0.00429603	0.00904377	0.0162251	0.000346953	0.00109625	9.05856e-05	0.0025249	0.694659	0.019	CB
4469492	Bacteria	Proteobacteria	Betaproteobacteria	Rhodocyclales	Rhodocyclaceae	NA	NA	0	9.13863e-05	0	0.000558929	0.000265869	7.70756e-05	0	0.000169533	0.69331	0.031	CB
996519	Bacteria	Bacteroidetes	Flavobacteriia	Flavobacteriales	Flavobacteriaceae	Flavobacterium	NA	0.870977	0.000915496	0.00906909	0.237632	0.0675991	0.0280774	0.0794846	0.0717595	0.693192	0.014	CB
561157	Bacteria	Proteobacteria	Betaproteobacteria	Burkholderiales	Oxalobacteraceae	NA	NA	0	0.0188256	0.000192959	0.16025	0.11514	0.0148109	0.0247992	0	0.69265	0.006	CB
4407939	Bacteria	Proteobacteria	Gammaproteobacteria	Enterobacteriales	Enterobacteriaceae	NA	NA	0	0.00073109	0	0.0019419	0.000905776	0.000385378	9.05856e-05	0	0.692042	0.014	CB
567397	Bacteria	Proteobacteria	Alphaproteobacteria	Rhodobacterales	Rhodobacteraceae	NA	NA	0	0.000913863	0	0.00634373	0.00147792	0.00318025	0.00133529	0	0.691906	0.009	CB
353271	Bacteria	Proteobacteria	Betaproteobacteria	Rhodocyclales	Rhodocyclaceae	NA	NA	0	9.13863e-05	0	0.000405137	9.0112e-05	0	9.05856e-05	0.000169533	0.691707	0.028	CB
177991	Bacteria	Proteobacteria	Betaproteobacteria	Burkholderiales	Oxalobacteraceae	Ralstonia	NA	0	0.0205619	0.000192959	0.159926	0.109149	0.0194615	0.0256099	8.39442e-05	0.69095	0.015	CB
837424	Bacteria	Proteobacteria	Alphaproteobacteria	Rhodobacterales	Hyphomonadaceae	NA	NA	0.21359	0.0620482	0.0259458	0.179843	0.0470595	0.035026	0.0163738	0.01491	0.686857	0.014	CB
225889	Bacteria	Bacteroidetes	Sphingobacteriia	Sphingobacteriales	Sphingobacteriaceae	NA	NA	0.021809	0.0106922	0.0122288	0.0563863	0	0.0108083	0.0261729	0.00428938	0.683838	0.023	CB
4319239	Bacteria	Proteobacteria	Betaproteobacteria	Burkholderiales	NA	NA	NA	0	0.0125535	0	0.0431938	0.00382779	0.0279291	0.00563364	0	0.681001	0.03	CB
815898	Bacteria	Proteobacteria	Gammaproteobacteria	Enterobacteriales	Enterobacteriaceae	NA	NA	0.000346175	0.000216375	0.000192959	0.000558929	0.000173476	7.70756e-05	0	0	0.677188	0.049	CB
820506	Bacteria	Firmicutes	Bacilli	Bacillales	Paenibacillaceae	Paenibacillus	NA	0.000346175	0.0136478	0.0430734	0.101627	0	0.0217513	0.00311112	0.0403324	0.674254	0.044	CB
108127	Bacteria	Proteobacteria	Alphaproteobacteria	Caulobacterales	Caulobacteraceae	NA	NA	0.000346175	0.0150787	0	0.101113	0.0392388	0.0502253	0.0228337	0	0.665228	0.014	CB
521073	Bacteria	Proteobacteria	Alphaproteobacteria	Rhizobiales	Rhizobiaceae	Agrobacterium	NA	0	9.13863e-05	0	0.000405137	0.000182505	0.000154151	8.40842e-05	0	0.66459	0.01	CB
1109246	Bacteria	Proteobacteria	Alphaproteobacteria	Rhodobacterales	Rhodobacteraceae	NA	NA	0.206667	0.0121544	0.00347327	0.0422202	0.00521104	0.0162582	0.011891	0.00442134	0.664453	0.009	CB
766159	Bacteria	Proteobacteria	Betaproteobacteria	Burkholderiales	Oxalobacteraceae	NA	NA	0	0.000274159	0.000192959	0.00433123	0.00309557	0.000616605	0.00126323	0.000251833	0.657281	0.033	CB
855333	Bacteria	Proteobacteria	Alphaproteobacteria	Caulobacterales	Caulobacteraceae	Phenylobacterium	NA	0.245092	0.0240112	0.0544375	0.15137	0.0368018	0.0311835	0.033309	0.026007	0.651047	0.014	CB
869850	Bacteria	Verrucomicrobia	Verrucomicrobiae	Verrucomicrobiales	Verrucomicrobiaceae	Luteolibacter	NA	0	0	0	0.00123771	0.000446093	0.000633796	0.000401898	0.000224129	0.648438	0.033	CB
1053775	Bacteria	Proteobacteria	Alphaproteobacteria	Rhizobiales	Hyphomicrobiaceae	Devosia	NA	0.400179	0.0369091	0.176216	0.349497	0.0844138	0.0559828	0.0940594	0.035514	0.647896	0.006	CB
342096	Bacteria	Proteobacteria	Gammaproteobacteria	Pseudomonadales	Pseudomonadaceae	NA	NA	0.00103853	0.0017055	0.000644003	0.010457	0.00292893	0.00297749	0.00571453	0.00101391	0.641111	0.001	CB
201034	Bacteria	Proteobacteria	Alphaproteobacteria	Rhizobiales	Rhizobiaceae	NA	NA	0	0.000182773	0	0.00147529	0.000626317	0.000756525	0.000627598	0	0.634153	0.047	CB
1123414	Bacteria	Proteobacteria	Gammaproteobacteria	Enterobacteriales	Enterobacteriaceae	NA	NA	0.00103853	0.000274159	0.000192959	0.00147684	0.00124817	0.000262649	9.05856e-05	0.000167888	0.630652	0.017	CB
3055791	Bacteria	Proteobacteria	Gammaproteobacteria	Xanthomonadales	Xanthomonadaceae	NA	NA	0.656002	0.0448784	0.0303863	0.19989	0.0592479	0.083239	0.0506725	0.0393027	0.62752	0.023	CB
829240	Bacteria	Proteobacteria	Gammaproteobacteria	Aeromonadales	Aeromonadaceae	NA	NA	0	0.00210239	0.0022528	0.00897623	0.00737435	0.00132748	0.000233729	0.000533846	0.627439	0.014	CB
588040	Bacteria	Proteobacteria	Alphaproteobacteria	Rhizobiales	Bartonellaceae	NA	NA	0.000692351	0.000307761	0	0.00236934	0.000723271	0.00151305	0.0011386	0	0.625696	0.034	CB
341698	Bacteria	Verrucomicrobia	Verrucomicrobiae	Verrucomicrobiales	Verrucomicrobiaceae	NA	NA	1.11122	0.0765684	0.104342	0.441823	0.185001	0.108734	0.172273	0.14448	0.598555	0.003	CB
953975	Bacteria	Bacteroidetes	Sphingobacteriia	Sphingobacteriales	Sphingobacteriaceae	NA	NA	0.0141932	0.0860566	0.0913567	0.156035	0.0442536	0.0238691	0.00647448	0.0285488	0.597822	0.015	CB
951794	Bacteria	Proteobacteria	Alphaproteobacteria	Rhizobiales	NA	NA	NA	0.0027694	0.000307761	0.000997359	0.00290055	0.00133837	0.00152728	0.000252253	0.000981271	0.590982	0.05	CB
289261	Bacteria	Proteobacteria	Gammaproteobacteria	Enterobacteriales	Enterobacteriaceae	NA	NA	0	0.00121773	0	0.0023709	0.0013474	0.00126463	0.000258754	0.000420553	0.587034	0.045	CB
705063	Bacteria	Proteobacteria	Alphaproteobacteria	Rhizobiales	NA	NA	NA	0.00796203	0.189374	0.429257	0.759913	0.116297	0.235772	0.37445	0.204939	0.573556	0.021	CB
1108726	Bacteria	Proteobacteria	Betaproteobacteria	Burkholderiales	Comamonadaceae	Methylibium	NA	0.762624	0.130574	0.177829	0.315576	0.0379728	0.132758	0.0985849	0.0890373	0.566791	0.008	CB
4357324	Bacteria	Proteobacteria	Alphaproteobacteria	Caulobacterales	Caulobacteraceae	Asticcacaulis	biprosthecium	0.152317	0.139661	0.0989147	0.308692	0.101381	0.13908	0.0813291	0.186614	0.540753	0.003	CB
930014	Bacteria	Proteobacteria	Alphaproteobacteria	Rhizobiales	Brucellaceae	Pseudochrobactrum	NA	0.751547	0.481096	0.384894	0.855864	0.401835	0.561771	0.461499	0.353568	0.494465	0.02	CB
Indicators of C. elegans Hawaiian (HI)								Relative Abundance (Percent); average of replicates
OTU	Kingdom	Phylum	Class	Order	Family	Genus	Species	soil	N2	HI	CB	Br	Re	Tr	Ps	Indicator Value*	pvalue	Indicator Genotype
167440	Bacteria	Proteobacteria	Gammaproteobacteria	Enterobacteriales	Enterobacteriaceae	Plesiomonas	shigelloides	0	0	0.00061144	0	0	0	0	0	1	0.018	HI
222699	Bacteria	Proteobacteria	Alphaproteobacteria	Sphingomonadales	Sphingomonadaceae	Sphingomonas	wittichii	0.000346175	0	0.00370362	0	0	0	0	0	1	0.018	HI
4326130	Bacteria	Bacteroidetes	Flavobacteriia	Flavobacteriales	Flavobacteriaceae	Flavobacterium	NA	0.00103853	0	0.000997359	0	0	0	0	0	1	0.018	HI
829802	Bacteria	Verrucomicrobia	[Spartobacteria]	[Chthoniobacterales]	[Chthoniobacteraceae]	NA	NA	0.244746	0	0.010046	0	0	0	0	0	1	0.018	HI
883987	Bacteria	Proteobacteria	Alphaproteobacteria	Sphingomonadales	Sphingomonadaceae	Sphingomonas	wittichii	0.00450028	0	0.0176739	0	0	7.70756e-05	0	0	0.997827	0.02	HI
931708	Bacteria	Proteobacteria	Gammaproteobacteria	Alteromonadales	211ds20	NA	NA	0.00242323	0	0.0166765	0	0	0	0	8.39442e-05	0.997493	0.019	HI
807734	Bacteria	Proteobacteria	Betaproteobacteria	Methylophilales	Methylophilaceae	NA	NA	0	0	0.00482881	0	0	0	0.000421402	0	0.959029	0.019	HI
833645	Bacteria	Firmicutes	Bacilli	Bacillales	NA	NA	NA	0	0	0.00061144	0	0	0	0	8.39442e-05	0.937701	0.019	HI
199962	Bacteria	Proteobacteria	Alphaproteobacteria	Sphingomonadales	Sphingomonadaceae	Novosphingobium	NA	0.00173088	0.000124989	0.0017692	0	0	0	0	0.000167888	0.926266	0.036	HI
275171	Bacteria	Proteobacteria	Gammaproteobacteria	Xanthomonadales	Xanthomonadaceae	Stenotrophomonas	NA	0	0.000124989	0.000644003	0	0	0	0	0	0.915131	0.023	HI
745382	Bacteria	Bacteroidetes	Sphingobacteriia	Sphingobacteriales	Sphingobacteriaceae	NA	NA	0.00380793	0	0.0178994	0	0	0.00467907	0	0	0.890373	0.025	HI
844369	Bacteria	Bacteroidetes	[Saprospirae]	[Saprospirales]	Chitinophagaceae	NA	NA	0.013847	0	0.0127426	0	9.23927e-05	0.00305752	0.000240231	0	0.88874	0.027	HI
561396	Bacteria	Proteobacteria	Alphaproteobacteria	Sphingomonadales	Erythrobacteraceae	NA	NA	0	0.000124989	0.000418481	0	0	0	0	0	0.877506	0.023	HI
939101	Bacteria	Bacteroidetes	[Saprospirae]	[Saprospirales]	Chitinophagaceae	NA	NA	0.112507	0	0.0095925	0	0	0.00217827	0.000756758	0	0.875051	0.029	HI
548956	Bacteria	Proteobacteria	Alphaproteobacteria	Rhizobiales	Bartonellaceae	Bartonella	NA	0.00207705	0	0.000644003	0	0	0	0	0.000224129	0.861293	0.037	HI
584598	Bacteria	Proteobacteria	Alphaproteobacteria	Rhizobiales	Hyphomicrobiaceae	Rhodoplanes	NA	0.0529648	0	0.0016088	0.000572701	0	0	0	0	0.858763	0.022	HI
271234	Bacteria	Proteobacteria	Betaproteobacteria	Burkholderiales	Comamonadaceae	Brachymonas	denitrificans	0.00450028	0.000124989	0.000997359	0	0	0	0	0.000251833	0.85193	0.038	HI
219439	Bacteria	Proteobacteria	Gammaproteobacteria	Xanthomonadales	Xanthomonadaceae	NA	NA	0	0.000276922	0.0016088	0	0	0	0	0.000335777	0.850997	0.037	HI
151968	Bacteria	Firmicutes	Bacilli	Bacillales	Paenibacillaceae	Paenibacillus	lentimorbus	0	0	0.000418481	8.37818e-05	0	7.70756e-05	0	0	0.849908	0.018	HI
4457197	Bacteria	Bacteroidetes	Sphingobacteriia	Sphingobacteriales	Sphingobacteriaceae	Olivibacter	NA	0.00450028	0.0086817	0.0446123	8.37818e-05	0.000173476	0.00625496	0.0015976	0.00196914	0.839026	0.02	HI
1104850	Bacteria	Proteobacteria	Gammaproteobacteria	Xanthomonadales	Sinobacteraceae	NA	NA	0.00103853	0	0.000418481	0	0	0.000185574	0	0	0.832338	0.037	HI
268968	Bacteria	Proteobacteria	Betaproteobacteria	Burkholderiales	Alcaligenaceae	Achromobacter	NA	0	0	0.00061144	0.000129937	0	0.000154151	0	0	0.826299	0.036	HI
820200	Bacteria	Proteobacteria	Alphaproteobacteria	Sphingomonadales	Sphingomonadaceae	Sphingopyxis	NA	0.00103853	0.00092881	0.00469856	8.37818e-05	0	0	0	0.00120788	0.824062	0.014	HI
2654261	Bacteria	Proteobacteria	Gammaproteobacteria	Enterobacteriales	Enterobacteriaceae	Providencia	NA	0	0.000124989	0.00061144	0	0.000173476	0	0	0	0.819745	0.035	HI
1109334	Bacteria	Firmicutes	Bacilli	Bacillales	Paenibacillaceae	Paenibacillus	NA	0	0	0.0232323	0.000641157	0.000709682	0.000448223	0.00017467	0.0100157	0.812158	0.027	HI
256643	Bacteria	Proteobacteria	Betaproteobacteria	Burkholderiales	Alcaligenaceae	Achromobacter	NA	0	0.000249977	0.00302464	0	0	0	0	0.0013464	0.809037	0.043	HI
316000	Bacteria	Proteobacteria	Gammaproteobacteria	Xanthomonadales	Xanthomonadaceae	Stenotrophomonas	NA	0	0.000276922	0.00328272	0	0	0	0	0.00149151	0.806161	0.022	HI
258720	Bacteria	Proteobacteria	Betaproteobacteria	Methylophilales	NA	NA	NA	0	0	0.00122288	0	0	0	0	0.000673198	0.803089	0.041	HI
4439078	Bacteria	Proteobacteria	Alphaproteobacteria	Rhizobiales	Rhizobiaceae	Prosthecomicrobium	pneumaticum	0.000346175	0.000124989	0.00061144	0.000129937	0	0	9.05856e-05	0	0.799341	0.027	HI
361662	Bacteria	Proteobacteria	Betaproteobacteria	Gallionellales	Gallionellaceae	Gallionella	NA	0.000346175	0	0.073104	0	0	0.000539529	0.0408633	0	0.799015	0.029	HI
674655	Bacteria	Proteobacteria	Alphaproteobacteria	Sphingomonadales	NA	NA	NA	0.000692351	0.000249977	0.00125544	0	0	0	0	0.00047925	0.795343	0.021	HI
805632	Bacteria	Proteobacteria	Alphaproteobacteria	Sphingomonadales	Sphingomonadaceae	NA	NA	0.0148855	0	0.00263872	0	0	0	0.0015976	0	0.789228	0.041	HI
2426688	Bacteria	Proteobacteria	Gammaproteobacteria	Enterobacteriales	Enterobacteriaceae	NA	NA	0.00207705	0.000124989	0.00157624	0	9.0112e-05	7.70756e-05	0	0.000671554	0.787765	0.05	HI
1014728	Bacteria	Bacteroidetes	Sphingobacteriia	Sphingobacteriales	Sphingobacteriaceae	NA	NA	0.0124623	0.0128634	0.0279309	0	9.23927e-05	0.00242373	0.00193394	0	0.785706	0.049	HI
1805440	Bacteria	Proteobacteria	Gammaproteobacteria	Pseudomonadales	Pseudomonadaceae	NA	NA	0	0	0.0008044	0	0	0	0	0.000503665	0.78419	0.049	HI
137233	Bacteria	Proteobacteria	Betaproteobacteria	Methylophilales	Methylophilaceae	NA	NA	0	0	0.00106248	0.000558929	0	0	0	0.000253477	0.752789	0.026	HI
834061	Bacteria	Proteobacteria	Gammaproteobacteria	Vibrionales	Vibrionaceae	Vibrio	NA	0	0.000124989	0.000418481	0.000107636	9.0112e-05	0	0	0	0.751389	0.045	HI
95964	Bacteria	Proteobacteria	Betaproteobacteria	Rhodocyclales	Rhodocyclaceae	NA	NA	0	0.000374966	0.00125544	0	0	0	9.05856e-05	0.000589254	0.737173	0.043	HI
1120752	Bacteria	Proteobacteria	Gammaproteobacteria	Alteromonadales	211ds20	NA	NA	0.0252708	0.000365545	0.0357337	0.000107636	0.00259557	0.00292056	0	0.0261695	0.725485	0.05	HI
1052559	Bacteria	Proteobacteria	Alphaproteobacteria	Sphingomonadales	Sphingomonadaceae	NA	NA	0.000692351	0.000466352	0.0014484	0.000215273	9.0112e-05	7.70756e-05	0	0.000506954	0.718692	0.018	HI
815480	Bacteria	Proteobacteria	Gammaproteobacteria	Xanthomonadales	Xanthomonadaceae	Stenotrophomonas	NA	0.0100391	0.00359283	0.0260061	0.00335184	0.00413204	0.00509587	0.00374871	0.00446553	0.718378	0.017	HI
2130151	Bacteria	Proteobacteria	Alphaproteobacteria	Rhizobiales	Rhizobiaceae	Agrobacterium	NA	0.000346175	0.010275	0.0360424	0.00283459	0.00163798	0.0092378	0.00706524	0.0101699	0.683001	0.015	HI
405655	Bacteria	Proteobacteria	Alphaproteobacteria	Rhizobiales	Rhizobiaceae	Agrobacterium	NA	0.01177	0.320445	0.971345	0.16197	0.0509772	0.146185	0.105391	0.335557	0.681427	0.007	HI
825362	Bacteria	Proteobacteria	Gammaproteobacteria	Aeromonadales	Aeromonadaceae	NA	NA	0.0318481	0.0954165	0.267319	0.0869306	0.0840189	0.0187104	0.0152988	0.0304403	0.668522	0.002	HI
820313	Bacteria	Proteobacteria	Alphaproteobacteria	Sphingomonadales	Sphingomonadaceae	Novosphingobium	NA	0.00103853	0.000736617	0.00202728	0.000381283	0.000263588	0.000679449	0	0.000592542	0.65811	0.032	HI
635323	Bacteria	Proteobacteria	Alphaproteobacteria	Sphingomonadales	Sphingomonadaceae	NA	NA	0.00207705	0.00117326	0.00370121	0.00062041	0.00114456	0.0013589	0.000686658	0.000169533	0.64653	0.022	HI
635524	Bacteria	Proteobacteria	Gammaproteobacteria	Xanthomonadales	Xanthomonadaceae	Stenotrophomonas	NA	0	0.000182773	0.00331529	0.000427438	0.00114675	0.000742294	0.000480462	0.0022503	0.622869	0.045	HI
513808	Bacteria	Proteobacteria	Gammaproteobacteria	Pseudomonadales	Pseudomonadaceae	Pseudomonas	NA	0.0013847	0.000932704	0.00405456	0.000772648	0.000797607	0.000616605	0.000705181	0.0027279	0.61826	0.048	HI
792868	Bacteria	Proteobacteria	Betaproteobacteria	Burkholderiales	Oxalobacteraceae	NA	NA	0.0823897	0.0884849	0.185159	0.103807	0.0103252	0.0568111	0.0134535	0.0521417	0.602434	0.015	HI
109391	Bacteria	Proteobacteria	Betaproteobacteria	Burkholderiales	Comamonadaceae	NA	NA	0.0027694	0.0112588	0.034108	0.0114331	0.0142529	0.00789609	0.012263	0.0106	0.578801	0.03	HI
170417	Bacteria	Proteobacteria	Gammaproteobacteria	Pseudomonadales	Pseudomonadaceae	Pseudomonas	NA	0.000692351	0.000466352	0.00415225	0.00232163	0.00180471	0.00159013	0.00312503	0.000335777	0.548614	0.011	HI
1070563	Bacteria	Firmicutes	Bacilli	Bacillales	Paenibacillaceae	Paenibacillus	NA	0.00242323	0.315209	0.469145	0.0501039	0.16201	0.250967	0.0568979	0.315918	0.538099	0.024	HI
1088120	Bacteria	Bacteroidetes	Sphingobacteriia	Sphingobacteriales	Sphingobacteriaceae	Pedobacter	NA	0.125315	0.387572	0.827194	0.401554	0.396581	0.505192	0.335166	0.619949	0.488021	0.032	HI
Indicators of C. briggsae								Relative Abundance (Percent); average of replicates
OTU	Kingdom	Phylum	Class	Order	Family	Genus	Species	soil	N2	HI	CB	Br	Re	Tr	Ps	Indicator Value*	pvalue	Indicator Genotype
831590	Bacteria	Proteobacteria	Gammaproteobacteria	Alteromonadales	Shewanellaceae	Shewanella	NA	0	0	0	0	0.000355981	0	0	0	1	0.004	Br
990864	Bacteria	Proteobacteria	Gammaproteobacteria	Pseudomonadales	Moraxellaceae	Enhydrobacter	aerosaccus	0	0	0	0	0.0262467	0	0	0	1	0.004	Br
4338800	Bacteria	Proteobacteria	Deltaproteobacteria	Myxococcales	NA	NA	NA	0.0041541	0	0	0	0.00600688	0	0	0	1	0.004	Br
367606	Bacteria	Acidobacteria	[Chloracidobacteria]	2016-11-24	NA	NA	NA	0.00173088	0	0	0	0.0177525	0	0	0	1	0.004	Br
935593	Bacteria	Acidobacteria	Acidobacteria-6	iii1-15	mb2424	NA	NA	0.000692351	0	0	0	0.00648243	0	0	0	1	0.004	Br
513602	Bacteria	Proteobacteria	Gammaproteobacteria	Xanthomonadales	Xanthomonadaceae	Rhodanobacter	NA	0.0200782	0	0	0.000237574	0.0166105	0.000308302	0	0	0.983963	0.004	Br
848816	Bacteria	Firmicutes	Bacilli	Bacillales	Bacillaceae	Bacillus	NA	0	0	0	0.000107636	0.00245821	0	0	0	0.9788	0.004	Br
172586	Bacteria	Proteobacteria	Gammaproteobacteria	Enterobacteriales	Enterobacteriaceae	NA	NA	0	0	0	0	0.000806636	7.70756e-05	0	0	0.955396	0.004	Br
157988	Bacteria	Proteobacteria	Alphaproteobacteria	BD7-3	NA	NA	NA	0	0	0	0	0.0119621	0.0013589	0	0.00047925	0.931023	0.032	Br
837804	Bacteria	Proteobacteria	Gammaproteobacteria	Aeromonadales	Aeromonadaceae	NA	NA	0	9.13863e-05	0	0	0.000446093	0	0	0	0.911028	0.002	Br
944600	Bacteria	Actinobacteria	Actinobacteria	Actinomycetales	Nocardioidaceae	NA	NA	0.0027694	0.00073109	0	0	0.00354193	0	0	0	0.910442	0.006	Br
202829	Bacteria	Proteobacteria	Gammaproteobacteria	Enterobacteriales	Enterobacteriaceae	Proteus	NA	0	0.000274159	0	0.000191418	0.00230936	7.70756e-05	0	0	0.89985	0.001	Br
857556	Bacteria	Firmicutes	Bacilli	Bacillales	Planococcaceae	NA	NA	0	0	0.000225522	0.000167564	0.0412736	0.000231227	0.000685676	0.00875496	0.896632	0.001	Br
4384058	Bacteria	Proteobacteria	Gammaproteobacteria	Enterobacteriales	Enterobacteriaceae	Salmonella	NA	0	0	0	8.37818e-05	0.000630878	0	8.40842e-05	0	0.888728	0.001	Br
413256	Bacteria	Bacteroidetes	Flavobacteriia	Flavobacteriales	Flavobacteriaceae	Flavobacterium	NA	0.00103853	0	0	0.000129937	0.0102159	0.000556721	0.000149645	0.00278991	0.859087	0.023	Br
9939	Bacteria	Proteobacteria	Gammaproteobacteria	Enterobacteriales	Enterobacteriaceae	Erwinia	NA	0	0	0.000192959	0	0.000540766	0	0	0	0.858495	0.029	Br
1108799	Bacteria	Proteobacteria	Betaproteobacteria	MND1	NA	NA	NA	0.144355	0.000249977	0	0.00461959	0.014053	0	8.40842e-05	0.000140184	0.856715	0.022	Br
992331	Bacteria	FBP	NA	NA	NA	NA	NA	0.00380793	0.000124989	0	0	0.00982346	0.00183854	0	0.00160316	0.856524	0.004	Br
2688907	Bacteria	Bacteroidetes	Flavobacteriia	Flavobacteriales	[Weeksellaceae]	Chryseobacterium	NA	0	0.000645231	0	0	0.00362976	0.000308302	9.05856e-05	0.000420553	0.844094	0.014	Br
284672	Bacteria	Proteobacteria	Gammaproteobacteria	Enterobacteriales	Enterobacteriaceae	NA	NA	0	9.13863e-05	0	0.000191418	0.0016897	0.000262649	0	0.000140184	0.843416	0.02	Br
149034	Bacteria	Proteobacteria	Gammaproteobacteria	Enterobacteriales	Enterobacteriaceae	Plesiomonas	NA	0	0.000151934	0	0.000381283	0.00188123	7.70756e-05	0.00017467	0	0.839992	0.001	Br
554163	Bacteria	Proteobacteria	Gammaproteobacteria	Enterobacteriales	Enterobacteriaceae	NA	NA	0	0	0	0.000167564	0.000815664	0.000185574	0	0	0.835382	0.007	Br
4329518	Bacteria	Bacteroidetes	Flavobacteriia	Flavobacteriales	[Weeksellaceae]	Chryseobacterium	NA	0	9.13863e-05	0	0	0.000982298	0.000339725	0	0	0.833658	0.018	Br
4480950	Bacteria	Proteobacteria	Gammaproteobacteria	Enterobacteriales	Enterobacteriaceae	NA	NA	0	9.13863e-05	0	0.000321355	0.00105892	7.70756e-05	0	0	0.82688	0.001	Br
831599	Bacteria	Proteobacteria	Gammaproteobacteria	Aeromonadales	Aeromonadaceae	NA	NA	0.000346175	0.000274159	0.000192959	0.0002752	0.00170101	7.70756e-05	0	0	0.82152	0.001	Br
280706	Bacteria	Proteobacteria	Gammaproteobacteria	Enterobacteriales	Enterobacteriaceae	Citrobacter	NA	0	0.000274159	0	0.000810274	0.00297407	7.70756e-05	0.00034934	0	0.814326	0.001	Br
137915	Bacteria	Actinobacteria	Actinobacteria	Actinomycetales	Nocardioidaceae	NA	NA	0.0121161	0.00116271	0	0.00254312	0.00739495	0.000185574	0	0	0.809452	0.031	Br
203579	Bacteria	Proteobacteria	Gammaproteobacteria	Enterobacteriales	Enterobacteriaceae	NA	NA	0	0.000182773	0	0.000642711	0.00171241	7.70756e-05	0	0	0.809228	0.001	Br
567653	Bacteria	Proteobacteria	Gammaproteobacteria	Vibrionales	Vibrionaceae	Photobacterium	NA	0	0.000182773	0	0.000774201	0.00322645	0.000493876	0.000258754	0	0.808486	0.002	Br
167950	Bacteria	Proteobacteria	Gammaproteobacteria	Enterobacteriales	Enterobacteriaceae	Citrobacter	NA	0	0.00109664	0	0.00157284	0.00660164	0.000679449	0.000258754	0	0.804132	0.001	Br
9918	Bacteria	Proteobacteria	Gammaproteobacteria	Enterobacteriales	Enterobacteriaceae	Erwinia	NA	0	0.000856079	0	0.00189575	0.00547725	0.000308302	0	0	0.800975	0.001	Br
1011361	Bacteria	Proteobacteria	Gammaproteobacteria	Legionellales	Legionellaceae	Legionella	NA	0.00830821	0.000151934	0	0	0.0215404	0.00162155	0.00714716	0.00353059	0.796051	0.045	Br
148620	Bacteria	Proteobacteria	Gammaproteobacteria	Enterobacteriales	Enterobacteriaceae	Erwinia	NA	0	0.00118802	0	0.00185502	0.00701828	0.000679449	0.000342838	0	0.795747	0.001	Br
681779	Bacteria	Proteobacteria	Gammaproteobacteria	Enterobacteriales	Enterobacteriaceae	NA	NA	0	0.0020105	0	0.00955186	0.0266447	0.00332017	0.000692178	0	0.794419	0.001	Br
836291	Bacteria	Proteobacteria	Gammaproteobacteria	Aeromonadales	Aeromonadaceae	NA	NA	0	0.000365545	0.000578878	0.00102555	0.00447918	0.000602374	0.00017467	0	0.787308	0.002	Br
743120	Bacteria	Proteobacteria	Gammaproteobacteria	Enterobacteriales	Enterobacteriaceae	NA	NA	0.000346175	0.00073109	0.000192959	0.000358982	0.00250318	0.000262649	0	0	0.786284	0.004	Br
91962	Bacteria	Proteobacteria	Gammaproteobacteria	Enterobacteriales	Enterobacteriaceae	NA	NA	0	0.000913863	0	0.00181197	0.00557183	0.000648027	0.00017467	0	0.781615	0.001	Br
4217232	Bacteria	Proteobacteria	Gammaproteobacteria	Enterobacteriales	Enterobacteriaceae	Klebsiella	NA	0	0.000182773	0	0.000297501	0.000720991	0	0	0	0.774721	0.003	Br
10212	Bacteria	Proteobacteria	Gammaproteobacteria	Enterobacteriales	Enterobacteriaceae	Providencia	NA	0	0.000548318	0	0.00391774	0.0086362	0.000896445	0.000511988	0	0.771467	0.001	Br
305982	Bacteria	Proteobacteria	Gammaproteobacteria	Enterobacteriales	Enterobacteriaceae	NA	NA	0	0.00121773	0	0.00384231	0.00960263	0.000956329	0.000576568	0.000140184	0.7667	0.001	Br
4355481	Bacteria	Proteobacteria	Gammaproteobacteria	Enterobacteriales	Enterobacteriaceae	Serratia	NA	0	0.000456931	0.000192959	0.000299054	0.00179121	7.70756e-05	0.000258754	0	0.7631	0.002	Br
835880	Bacteria	Proteobacteria	Gammaproteobacteria	Enterobacteriales	Enterobacteriaceae	Serratia	symbiotica	0.00450028	1.54765	0.00653289	4.16891	10.2057	1.22073	0.377979	0.00431712	0.762971	0.001	Br
4399988	Bacteria	Proteobacteria	Gammaproteobacteria	Enterobacteriales	Enterobacteriaceae	NA	NA	0	0.000456931	0	0.00215931	0.00619834	0.0016672	0.000168168	0	0.762893	0.003	Br
837068	Bacteria	Proteobacteria	Gammaproteobacteria	Aeromonadales	Aeromonadaceae	NA	NA	0.00692351	0.004021	0.00196216	0.0158118	0.0398592	0.00475911	0.00191836	0.000671554	0.760028	0.001	Br
832784	Bacteria	Proteobacteria	Gammaproteobacteria	Aeromonadales	Aeromonadaceae	NA	NA	0.00484645	1.44266	0.00476369	3.70714	8.85894	0.99113	0.330177	0.00400905	0.759967	0.001	Br
460975	Bacteria	Proteobacteria	Gammaproteobacteria	Enterobacteriales	Enterobacteriaceae	NA	NA	0.000346175	0.000456931	0	0.00129919	0.00305972	0.000308302	0.000181171	0	0.759425	0.001	Br
528421	Bacteria	Proteobacteria	Gammaproteobacteria	Enterobacteriales	Enterobacteriaceae	NA	NA	0.000346175	0.00271075	0.0008044	0.00971204	0.0228393	0.00237807	0.00115161	8.39442e-05	0.758674	0.001	Br
833876	Bacteria	Proteobacteria	Gammaproteobacteria	Aeromonadales	Aeromonadaceae	NA	NA	0	0.00073109	0	0.00106317	0.00311819	0.000339725	8.40842e-05	8.39442e-05	0.758478	0.001	Br
827943	Bacteria	Proteobacteria	Gammaproteobacteria	Aeromonadales	Aeromonadaceae	NA	NA	0	0.00149578	0.000385919	0.00336113	0.00817861	0.000371147	0.000271757	0.000167888	0.758059	0.001	Br
10365	Bacteria	Proteobacteria	Gammaproteobacteria	Enterobacteriales	Enterobacteriaceae	Yersinia	NA	0	0.000456931	0	0.00222719	0.00619368	0.000787947	0.000614595	0.000506954	0.757736	0.001	Br
317424	Bacteria	Proteobacteria	Betaproteobacteria	Burkholderiales	Comamonadaceae	Ramlibacter	NA	0	0.00392961	0.000192959	0.00629717	0.0291593	0.00620339	0.00514	0	0.756718	0.016	Br
10001	Bacteria	Proteobacteria	Gammaproteobacteria	Enterobacteriales	Enterobacteriaceae	Serratia	NA	0.000692351	0.00758506	0.000192959	0.0216026	0.0495295	0.00520437	0.00269462	0.000532202	0.753047	0.001	Br
768553	Bacteria	Proteobacteria	Gammaproteobacteria	Enterobacteriales	Enterobacteriaceae	Proteus	NA	0.000346175	0.00240965	0.000192959	0.00383396	0.0118218	0.00210119	0.000504505	8.39442e-05	0.751226	0.001	Br
4336055	Bacteria	Proteobacteria	Gammaproteobacteria	Enterobacteriales	Enterobacteriaceae	NA	NA	0	9.13863e-05	0	0.00101177	0.00231839	0.000308302	0.000408399	0	0.748488	0.001	Br
270355	Bacteria	Proteobacteria	Gammaproteobacteria	Enterobacteriales	Enterobacteriaceae	NA	NA	0	0.000216375	0	0.00118303	0.00270374	7.70756e-05	0.000583069	8.39442e-05	0.746854	0.004	Br
835346	Bacteria	Proteobacteria	Gammaproteobacteria	Enterobacteriales	Enterobacteriaceae	Erwinia	NA	0	0.00409228	0.000676566	0.00714973	0.017948	0.00174428	0.000782763	0	0.744352	0.001	Br
837574	Bacteria	Proteobacteria	Gammaproteobacteria	Aeromonadales	Aeromonadaceae	NA	NA	0	0.00274159	0.000771837	0.0051093	0.0140998	0.00199269	0.000583069	0.000335777	0.741647	0.001	Br
778059	Bacteria	Proteobacteria	Gammaproteobacteria	Aeromonadales	Aeromonadaceae	NA	NA	0	0.000649125	0	0.000704191	0.00242428	0.000556721	9.05856e-05	0	0.740184	0.001	Br
9846	Bacteria	Proteobacteria	Gammaproteobacteria	Enterobacteriales	Enterobacteriaceae	Citrobacter	NA	0.000346175	0.000365545	0.000771837	0.00330413	0.00665108	0.000493876	0.000414901	0.000140184	0.740132	0.001	Br
2529285	Bacteria	Proteobacteria	Gammaproteobacteria	Enterobacteriales	Enterobacteriaceae	NA	NA	0	0.00219327	0.000578878	0.00545975	0.0131065	0.00128182	0.00109506	0.000251833	0.739496	0.001	Br
1047956	Bacteria	Proteobacteria	Gammaproteobacteria	Enterobacteriales	Enterobacteriaceae	NA	NA	0	0.0127941	0	0.0288045	0.0661356	0.010854	0.00323715	0.000253477	0.736033	0.001	Br
239195	Bacteria	Proteobacteria	Gammaproteobacteria	Enterobacteriales	Enterobacteriaceae	NA	NA	0	0.000548318	0.000192959	0.0021211	0.00456017	0.0008336	8.40842e-05	8.39442e-05	0.735744	0.001	Br
1117187	Bacteria	Proteobacteria	Gammaproteobacteria	Aeromonadales	Aeromonadaceae	NA	NA	0	0.00121773	0	0.00157595	0.00391123	0.000339725	0.000181171	0	0.735722	0.004	Br
1104936	Bacteria	Proteobacteria	Gammaproteobacteria	Enterobacteriales	Enterobacteriaceae	Klebsiella	NA	0.000346175	0.00210188	0.000385919	0.00669049	0.0127817	0.00132748	0.000252253	0.000167888	0.734261	0.001	Br
527323	Bacteria	Proteobacteria	Gammaproteobacteria	Enterobacteriales	Enterobacteriaceae	Yersinia	NA	0	9.13863e-05	0	0.00102555	0.00160643	0.000262649	0	0	0.733475	0.003	Br
814952	Bacteria	Proteobacteria	Gammaproteobacteria	Enterobacteriales	Enterobacteriaceae	NA	NA	0.000346175	0.00588999	0.00061144	0.00599425	0.0192975	0.00290337	0.000937929	0.0010131	0.725651	0.001	Br
4311208	Bacteria	Proteobacteria	Gammaproteobacteria	Enterobacteriales	Enterobacteriaceae	Klebsiella	NA	0.000346175	0.00141269	0.000225522	0.00102399	0.0033909	0.000339725	8.40842e-05	0	0.723558	0.001	Br
618010	Bacteria	Proteobacteria	Gammaproteobacteria	Enterobacteriales	Enterobacteriaceae	NA	NA	0	0.00158328	0	0.00249541	0.00551327	0.000847831	0.000265255	0	0.717646	0.017	Br
969149	Bacteria	Proteobacteria	Gammaproteobacteria	Enterobacteriales	Enterobacteriaceae	Citrobacter	NA	0.000346175	0.00633863	0.000418481	0.00823889	0.0215194	0.00365693	0.00137884	0.000280369	0.717237	0.001	Br
423025	Bacteria	Proteobacteria	Gammaproteobacteria	Aeromonadales	Aeromonadaceae	NA	NA	0	0.000639704	0	0.00227023	0.00564151	0.00203835	0.000498985	0	0.713273	0.009	Br
850562	Bacteria	Proteobacteria	Gammaproteobacteria	Enterobacteriales	Enterobacteriaceae	Plesiomonas	shigelloides	0.000692351	0.00245267	0.0016088	0.00616568	0.0138766	0.0018842	0.000705181	0.000758786	0.710976	0.001	Br
970951	Bacteria	Proteobacteria	Gammaproteobacteria	Enterobacteriales	Enterobacteriaceae	NA	NA	0.000346175	0.0036373	0	0.00508389	0.0106234	0.00108202	9.05856e-05	0.00061779	0.708975	0.001	Br
1104592	Bacteria	Proteobacteria	Gammaproteobacteria	Aeromonadales	Aeromonadaceae	NA	NA	0.0013847	0.00884763	0.004666	0.0124939	0.0319258	0.00404527	0.000867829	0.0014907	0.704434	0.001	Br
4456892	Bacteria	Proteobacteria	Gammaproteobacteria	Enterobacteriales	Enterobacteriaceae	NA	NA	0.00103853	0.00118802	0.00270143	0.00316584	0.00982134	0.0016672	0.000680156	0.00058761	0.704086	0.002	Br
558970	Bacteria	Proteobacteria	Gammaproteobacteria	Enterobacteriales	Enterobacteriaceae	Plesiomonas	shigelloides	0	0.000399147	0	0.000665012	0.00126394	0	8.40842e-05	0.000140184	0.703707	0.03	Br
222706	Bacteria	Proteobacteria	Gammaproteobacteria	Aeromonadales	Aeromonadaceae	NA	NA	0	0.00104161	0	0.00138297	0.00268112	0.000154151	0	0.000169533	0.70272	0.001	Br
702443	Bacteria	Proteobacteria	Gammaproteobacteria	Enterobacteriales	Enterobacteriaceae	NA	NA	0	0.00113024	0.000192959	0.00213488	0.00403527	0.000710872	0	0	0.701323	0.001	Br
4391363	Bacteria	Proteobacteria	Gammaproteobacteria	Enterobacteriales	Enterobacteriaceae	NA	NA	0	0.00255882	0.000192959	0.0032442	0.0074465	0.00109625	0.000614595	0.000169533	0.697118	0.005	Br
759061	Bacteria	Proteobacteria	Gammaproteobacteria	Enterobacteriales	Enterobacteriaceae	Yersinia	NA	0	0.000993252	0.000225522	0.00175359	0.00332568	7.70756e-05	0.00017467	0.000309717	0.696296	0.02	Br
4376234	Bacteria	Proteobacteria	Gammaproteobacteria	Aeromonadales	Aeromonadaceae	NA	NA	0	9.13863e-05	0	0.000405137	0.000538486	7.70756e-05	0	0	0.695854	0.001	Br
832223	Bacteria	Proteobacteria	Gammaproteobacteria	Enterobacteriales	Enterobacteriaceae	Plesiomonas	shigelloides	0	0.0117716	0.00451044	0.0170607	0.0373022	0.00423085	0.0012252	0.00129756	0.694226	0.001	Br
830315	Bacteria	Proteobacteria	Gammaproteobacteria	Aeromonadales	Aeromonadaceae	NA	NA	0.000692351	0.00137079	0.00173663	0.00845358	0.0133067	0.0018842	0.000446427	0.000671554	0.690984	0.002	Br
722817	Bacteria	Proteobacteria	Betaproteobacteria	Burkholderiales	NA	NA	NA	0.01177	0.00709729	0.0100339	0.00875495	0.0390682	0.00918087	0.00487376	0.00341401	0.688474	0.05	Br
4449851	Bacteria	Proteobacteria	Gammaproteobacteria	Enterobacteriales	Enterobacteriaceae	NA	NA	0.000346175	0.00512887	0.00347568	0.0066546	0.0182747	0.00210119	0.00121619	0.00198945	0.685933	0.001	Br
835771	Bacteria	Proteobacteria	Gammaproteobacteria	Enterobacteriales	Enterobacteriaceae	Plesiomonas	shigelloides	0	0.00220269	0	0.00146676	0.00401949	0.000231227	0.000439925	0.000253477	0.683115	0.034	Br
756819	Bacteria	Proteobacteria	Gammaproteobacteria	Aeromonadales	Aeromonadaceae	NA	NA	0.0013847	0.00171492	0.00173663	0.00286679	0.00690792	0.000602374	0.00017467	0.000846019	0.682056	0.001	Br
171518	Bacteria	Proteobacteria	Gammaproteobacteria	Enterobacteriales	Enterobacteriaceae	Citrobacter	NA	0	0.00103772	0.000385919	0.000358982	0.00160643	7.70756e-05	0	0	0.680783	0.012	Br
851113	Bacteria	Bacteroidetes	Sphingobacteriia	Sphingobacteriales	Sphingobacteriaceae	NA	NA	0.000692351	0.000151934	0.00173663	0	0.0197956	0.00847592	0.0128244	0.000335777	0.675988	0.021	Br
1858797	Bacteria	Proteobacteria	Alphaproteobacteria	Rhizobiales	NA	NA	NA	0.0041541	0.00936398	0.00827194	0	0.0216208	0.00189843	0.000252253	0.00678824	0.669779	0.028	Br
170798	Bacteria	Proteobacteria	Gammaproteobacteria	Enterobacteriales	Enterobacteriaceae	Citrobacter	NA	0	0.000639704	0.000385919	0.00130075	0.00244471	0.000448223	0.00017467	8.39442e-05	0.668045	0.031	Br
426919	Bacteria	Proteobacteria	Gammaproteobacteria	Aeromonadales	Aeromonadaceae	NA	NA	0.000692351	0.000913863	0.00192959	0.00391619	0.00661497	0.000787947	0	0.000671554	0.667779	0.001	Br
4336809	Bacteria	Proteobacteria	Gammaproteobacteria	Enterobacteriales	Enterobacteriaceae	NA	NA	0.000346175	0.000365545	0	0.000810274	0.00116034	0.000185574	9.05856e-05	0	0.666468	0.018	Br
1115336	Bacteria	Proteobacteria	Gammaproteobacteria	Aeromonadales	Aeromonadaceae	NA	NA	0.00173088	0.00192853	0.00350825	0.00234859	0.00740811	0.000679449	0.000414901	0.000813382	0.658173	0.02	Br
578058	Bacteria	Proteobacteria	Gammaproteobacteria	Enterobacteriales	Enterobacteriaceae	Erwinia	NA	0.000692351	0.00729614	0.0008044	0.0132146	0.0212394	0.00557551	0.00174118	0.000337421	0.650403	0.006	Br
837789	Bacteria	Proteobacteria	Gammaproteobacteria	Aeromonadales	Aeromonadaceae	NA	NA	0.000346175	0.000639704	0.000771837	0.00267693	0.00351703	0.0004168	8.40842e-05	0.000251833	0.648681	0.036	Br
891031	Bacteria	Bacteroidetes	Sphingobacteriia	Sphingobacteriales	Sphingobacteriaceae	Sphingobacterium	multivorum	0.00692351	0.0556374	0.0411366	0.000916357	0.296624	0.0527119	0.224226	0.0497249	0.64142	0.044	Br
2295958	Bacteria	Proteobacteria	Gammaproteobacteria	Enterobacteriales	Enterobacteriaceae	NA	NA	0	0.00097441	0	0.00169056	0.00353736	0.00106483	0.000680156	0.000700922	0.639552	0.033	Br
559204	Bacteria	Proteobacteria	Gammaproteobacteria	Enterobacteriales	Enterobacteriaceae	NA	NA	0.000692351	0.000709672	0.000451044	0.000658036	0.00142621	0.000262649	0	0	0.637655	0.047	Br
813217	Bacteria	Proteobacteria	Gammaproteobacteria	Enterobacteriales	Enterobacteriaceae	Klebsiella	NA	0.00103853	0.00243546	0.00192959	0.00261002	0.00592562	0.000648027	0.000452928	0.00064385	0.636085	0.004	Br
289174	Bacteria	Proteobacteria	Gammaproteobacteria	Enterobacteriales	Enterobacteriaceae	Plesiomonas	shigelloides	0	0.00559654	0.00135313	0.00402538	0.00917013	0.00139032	0.000181171	0.0010131	0.63517	0.013	Br
290849	Bacteria	Proteobacteria	Gammaproteobacteria	Enterobacteriales	Enterobacteriaceae	NA	NA	0	0.00157241	0.00132057	0.00256231	0.00484647	0.00132748	0.000168168	0.000339065	0.631926	0.014	Br
826298	Bacteria	Proteobacteria	Gammaproteobacteria	Aeromonadales	Aeromonadaceae	NA	NA	0.000346175	0.00480409	0.00276897	0.00246845	0.00904407	0.00129605	0.000692178	0.00168629	0.630369	0.021	Br
274365	Bacteria	Proteobacteria	Gammaproteobacteria	Enterobacteriales	Enterobacteriaceae	NA	NA	0	0.000456931	0.000578878	0.00107481	0.00224406	0.0010506	0.000252253	0	0.629801	0.04	Br
1098051	Bacteria	Bacteroidetes	Flavobacteriia	Flavobacteriales	[Weeksellaceae]	Chryseobacterium	NA	0.0131547	0.00302517	0.000192959	0.000512773	0.00980749	0.00481899	0.000485982	0.00614605	0.626471	0.037	Br
750016	Bacteria	Bacteroidetes	Flavobacteriia	Flavobacteriales	[Weeksellaceae]	Chryseobacterium	NA	0.0148855	1.18222	0.151906	0.214145	2.61019	1.07832	0.198096	1.21654	0.626439	0.014	Br
241415	Bacteria	Proteobacteria	Gammaproteobacteria	Enterobacteriales	Enterobacteriaceae	NA	NA	0.000346175	0.00458495	0.00312474	0.00399455	0.00962088	0.0014674	0.000324315	0.00146054	0.625662	0.006	Br
836783	Bacteria	Proteobacteria	Gammaproteobacteria	Alteromonadales	Shewanellaceae	Shewanella	NA	0.00865438	0.0463821	0.0520002	0.0288739	0.130861	0.0290924	0.0180189	0.0321039	0.622839	0.04	Br
564431	Bacteria	Proteobacteria	Gammaproteobacteria	Enterobacteriales	Enterobacteriaceae	NA	NA	0.000692351	0.000456931	0.00154367	0.00254001	0.00392473	0.000339725	0.000446427	0.00100816	0.618498	0.033	Br
1112305	Bacteria	Proteobacteria	Gammaproteobacteria	Xanthomonadales	Sinobacteraceae	NA	NA	0.0308096	0.0657399	0.0008044	0.019769	0.0737115	0.0118447	0.0176723	0.00635732	0.613411	0.006	Br
210269	Bacteria	Proteobacteria	Gammaproteobacteria	Enterobacteriales	Enterobacteriaceae	NA	NA	0.000346175	0.00195679	0.00318504	0.00235015	0.0053917	0.00119052	0.000342838	0.000731082	0.5966	0.032	Br
4480240	Bacteria	Proteobacteria	Deltaproteobacteria	Bdellovibrionales	Bdellovibrionaceae	Bdellovibrio	bacteriovorus	0.0103853	0.0161567	0.00588888	0.0145053	0.0410777	0.0211744	0.00663043	0.0138854	0.586744	0.016	Br
139887	Bacteria	Bacteroidetes	Cytophagia	Cytophagales	Cytophagaceae	Dyadobacter	NA	0.500916	1.07549	0.670561	1.23255	1.72133	1.04789	0.571651	1.01545	0.484434	0.043	Br
Indicators of C. remanei								Relative Abundance (Percent); average of replicates
OTU	Kingdom	Phylum	Class	Order	Family	Genus	Species	soil	N2	HI	CB	Br	Re	Tr	Ps	Indicator Value*	pvalue	Indicator Genotype
831193	Bacteria	Proteobacteria	Betaproteobacteria	Rhodocyclales	Rhodocyclaceae	Propionivibrio	NA	0	0	0	0	0	0.000262649	0	0	1	0.005	Re
204943	Bacteria	Proteobacteria	Betaproteobacteria	NA	NA	NA	NA	0	0	0	0	0	0.000262649	0	0	1	0.005	Re
64874	Bacteria	Proteobacteria	Betaproteobacteria	Burkholderiales	Comamonadaceae	NA	NA	0	0	0	0	0	0.000262649	0	0	1	0.005	Re
4300962	Bacteria	Proteobacteria	Gammaproteobacteria	Pseudomonadales	Pseudomonadaceae	NA	NA	0	0	0	0	0	0.000262649	0	0	1	0.005	Re
999870	Bacteria	Proteobacteria	Gammaproteobacteria	Legionellales	Coxiellaceae	Aquicella	NA	0.0238861	0	0	0	0	0.00128182	0	0	1	0.005	Re
564587	Bacteria	Proteobacteria	Alphaproteobacteria	Rhodospirillales	Acetobacteraceae	NA	NA	0.00173088	0	0	0	0	0.00180712	0	0	1	0.005	Re
924032	Bacteria	Proteobacteria	Alphaproteobacteria	Rickettsiales	NA	NA	NA	0.000692351	0	0	0	0	0.00254942	0	0	1	0.005	Re
1062123	Bacteria	Bacteroidetes	Cytophagia	Cytophagales	Cytophagaceae	Dyadobacter	NA	0	0	0	0	0	0.000262649	0	0	1	0.005	Re
546342	Bacteria	Bacteroidetes	Sphingobacteriia	Sphingobacteriales	Sphingobacteriaceae	NA	NA	0	0	0	0	0	0.000262649	0	0	1	0.005	Re
641648	Bacteria	Bacteroidetes	Sphingobacteriia	Sphingobacteriales	Sphingobacteriaceae	NA	NA	0	0	0	0	0	0.000262649	0	0	1	0.005	Re
826144	Bacteria	Bacteroidetes	Sphingobacteriia	Sphingobacteriales	Sphingobacteriaceae	Pedobacter	cryoconitis	0	0	0	0	0	0.000339725	0	0	1	0.005	Re
1081815	Bacteria	Actinobacteria	Actinobacteria	Actinomycetales	Micrococcaceae	NA	NA	0.00934673	0	0	0	0	0.00131325	0	0	1	0.005	Re
4349834	Bacteria	Verrucomicrobia	[Spartobacteria]	[Chthoniobacterales]	[Chthoniobacteraceae]	Candidatus Xiphinematobacter	NA	0.00692351	0	0	0	0	0.00153024	0	0	1	0.005	Re
589110	Bacteria	Verrucomicrobia	[Spartobacteria]	[Chthoniobacterales]	[Chthoniobacteraceae]	Candidatus Xiphinematobacter	NA	0.0211167	0	0	0	0	0.00628639	0	0	1	0.005	Re
146126	Bacteria	Verrucomicrobia	[Spartobacteria]	[Chthoniobacterales]	[Chthoniobacteraceae]	Candidatus Xiphinematobacter	NA	0.0155779	0	0	0	0	0.00308894	0	0	1	0.005	Re
1114786	Bacteria	Verrucomicrobia	[Spartobacteria]	[Chthoniobacterales]	[Chthoniobacteraceae]	Candidatus Xiphinematobacter	NA	0.0055388	0	0	0	0	0.000448223	0	0	1	0.005	Re
4304383	Bacteria	Verrucomicrobia	NA	NA	NA	NA	NA	0.0155779	0	0	0	0	0.0034429	0	0	1	0.005	Re
961922	Bacteria	Firmicutes	Bacilli	Bacillales	Bacillaceae	NA	NA	0	0	0	0	0	0.000262649	0	0	1	0.005	Re
261296	Bacteria	Firmicutes	Bacilli	Bacillales	Paenibacillaceae	Paenibacillus	NA	0	0	0	0	0	0.00169862	0	0	1	0.005	Re
351881	Bacteria	Firmicutes	Clostridia	Clostridiales	Lachnospiraceae	NA	NA	0	0	0	0	0	0.000262649	0	0	1	0.005	Re
1048497	Bacteria	Proteobacteria	Alphaproteobacteria	Sphingomonadales	Sphingomonadaceae	Sphingomonas	wittichii	0.0259631	9.13863e-05	0	0	0	0.00463342	0	0	0.990282	0.01	Re
324732	Bacteria	Bacteroidetes	Sphingobacteriia	Sphingobacteriales	Sphingobacteriaceae	NA	NA	0	0	0	0	0	0.023741	0.0015976	0	0.967962	0.006	Re
6794	Bacteria	Proteobacteria	Betaproteobacteria	Thiobacterales	Thiobacteraceae	Thiobacter	NA	0	0	0	0	9.23927e-05	0.00112767	0	0	0.961391	0.01	Re
754159	Bacteria	Proteobacteria	Alphaproteobacteria	Rhodobacterales	Rhodobacteraceae	NA	NA	0.000346175	0	0	0.000129937	0	0.0026093	9.05856e-05	0	0.960246	0.014	Re
695059	Bacteria	Firmicutes	Bacilli	Bacillales	Paenibacillaceae	Paenibacillus	NA	0	0	0	0	0	0.00806209	0.000588589	0.000167888	0.956147	0.005	Re
37497	Bacteria	Proteobacteria	Gammaproteobacteria	Xanthomonadales	Sinobacteraceae	NA	NA	0.000692351	0.000151934	0.000192959	0	9.0112e-05	0.0108113	0.000672674	0	0.9524	0.005	Re
139560	Bacteria	Firmicutes	Bacilli	Bacillales	Paenibacillaceae	Paenibacillus	NA	0	0	0	0	0	0.00081937	9.05856e-05	0	0.948921	0.028	Re
831446	Bacteria	Proteobacteria	Alphaproteobacteria	Rickettsiales	NA	NA	NA	0	0	0	0	0	0.0004168	9.05856e-05	0	0.906348	0.012	Re
260730	Bacteria	Proteobacteria	Gammaproteobacteria	Pseudomonadales	Pseudomonadaceae	Pseudomonas	veronii	0	0	0	0.000107636	9.23927e-05	0.000910676	0	0	0.905488	0.015	Re
581005	Bacteria	Proteobacteria	Gammaproteobacteria	Pseudomonadales	Pseudomonadaceae	NA	NA	0	0	0	0	0	0.000339725	8.40842e-05	0	0.89532	0.006	Re
1004452	Bacteria	Firmicutes	Bacilli	Bacillales	Paenibacillaceae	Paenibacillus	NA	0	0	0	0	0	0.000339725	8.40842e-05	0	0.89532	0.006	Re
517031	Bacteria	Verrucomicrobia	[Spartobacteria]	[Chthoniobacterales]	[Chthoniobacteraceae]	Candidatus Xiphinematobacter	NA	0	0.000608865	0	0	0	0.00430496	0.000588589	0	0.884521	0.009	Re
568952	Bacteria	Firmicutes	Clostridia	Clostridiales	NA	NA	NA	0	0	0	0	0	0.00123617	0	0.000420553	0.863802	0.021	Re
1076279	Bacteria	Bacteroidetes	Cytophagia	Cytophagales	Cytophagaceae	Spirosoma	NA	0.00380793	0	0	0	0	0.00139032	0.000504505	0	0.85659	0.014	Re
553501	Bacteria	Proteobacteria	Alphaproteobacteria	Rickettsiales	NA	NA	NA	0.00380793	0	0	0	0	0.00186997	0.000756758	0	0.843742	0.014	Re
4430221	Bacteria	Proteobacteria	Betaproteobacteria	Burkholderiales	Comamonadaceae	NA	NA	0.000346175	0	0	0.000107636	0	0.000262649	0	0	0.842209	0.024	Re
168212	Bacteria	Proteobacteria	Alphaproteobacteria	Caulobacterales	Caulobacteraceae	NA	NA	0.0339252	0	0	8.37818e-05	9.0112e-05	0.000802178	0.000168168	0	0.837292	0.023	Re
2061792	Bacteria	Proteobacteria	Gammaproteobacteria	Pseudomonadales	Pseudomonadaceae	NA	NA	0	0	0	0	0	0.000339725	0.000149645	0	0.833192	0.026	Re
447931	Bacteria	Proteobacteria	Betaproteobacteria	Burkholderiales	Comamonadaceae	Acidovorax	caeni	0.000692351	0	0	0.000129937	9.23927e-05	0.000679449	0	8.39442e-05	0.830235	0.017	Re
998071	Bacteria	Proteobacteria	Alphaproteobacteria	Rhizobiales	Bradyrhizobiaceae	Bradyrhizobium	NA	0.00103853	0.000124989	0	0	0	0.000262649	0	0	0.823142	0.025	Re
266211	Bacteria	Proteobacteria	Betaproteobacteria	Burkholderiales	Oxalobacteraceae	NA	NA	0	0	0	0.000129937	0	0.000262649	0	0	0.817938	0.041	Re
2574747	Bacteria	Proteobacteria	Gammaproteobacteria	Xanthomonadales	Xanthomonadaceae	NA	NA	0	0	0	0	0	0.000339725	0.000168168	0	0.817857	0.024	Re
179713	Bacteria	Proteobacteria	Gammaproteobacteria	Pseudomonadales	Pseudomonadaceae	NA	NA	0	9.13863e-05	0	0	0	0.000648027	9.05856e-05	0.000140184	0.817278	0.03	Re
140966	Bacteria	Proteobacteria	Gammaproteobacteria	Pseudomonadales	Pseudomonadaceae	Pseudomonas	NA	0	9.13863e-05	0	0	0	0.000339725	0	8.39442e-05	0.812151	0.023	Re
255206	Bacteria	Proteobacteria	Alphaproteobacteria	Rhizobiales	Hyphomicrobiaceae	Devosia	NA	0	0.000151934	0	0	0	0.000262649	0	0	0.795944	0.033	Re
4381843	Bacteria	Firmicutes	Bacilli	Bacillales	Bacillaceae	NA	NA	0	0	0.000385919	8.37818e-05	9.0112e-05	0.000865023	0	8.39442e-05	0.757183	0.039	Re
845178	Bacteria	Proteobacteria	Gammaproteobacteria	Pseudomonadales	Pseudomonadaceae	Pseudomonas	NA	0	0.000456931	0.000225522	0.000299054	0.000360448	0.0027178	0.000692178	0	0.756264	0.006	Re
72643	Bacteria	Proteobacteria	Gammaproteobacteria	Pseudomonadales	Pseudomonadaceae	Pseudomonas	citronellolis	0	0.00073109	0.000192959	0.000297501	0.000529458	0.00460199	0.0017532	0	0.753467	0.013	Re
1118561	Bacteria	Proteobacteria	Gammaproteobacteria	Pseudomonadales	Pseudomonadaceae	NA	NA	0	0.000182773	0	0.000107636	0.000265869	0.00160436	0.000595091	8.39442e-05	0.751651	0.04	Re
753767	Bacteria	Proteobacteria	Alphaproteobacteria	Rhodospirillales	Rhodospirillaceae	Azospirillum	NA	0	0.000274159	0	0.00907537	0.00728601	0.0383859	0.0121772	0.000925031	0.750649	0.004	Re
4446538	Bacteria	Proteobacteria	Gammaproteobacteria	Pseudomonadales	Pseudomonadaceae	NA	NA	0	0.000669412	0	0.0002752	0.000448374	0.00248657	0.000414901	0.000140184	0.748809	0.002	Re
187398	Bacteria	Proteobacteria	Gammaproteobacteria	Pseudomonadales	Pseudomonadaceae	Pseudomonas	nitroreducens	0	0.000182773	0	0.000297501	0.000540766	0.00194408	0.000530511	0	0.745752	0.008	Re
1104556	Bacteria	Proteobacteria	Alphaproteobacteria	Rhodospirillales	Rhodospirillaceae	NA	NA	0.000692351	0	0.000192959	0.000335127	0.000520429	0.00307175	0.00124869	0.000167888	0.744838	0.029	Re
62504	Bacteria	Proteobacteria	Alphaproteobacteria	Rhodobacterales	Rhodobacteraceae	NA	NA	0.000346175	0.000365545	0	0.000191418	0.000630878	0.00186701	0.000355841	0	0.739864	0.006	Re
4375703	Bacteria	Proteobacteria	Betaproteobacteria	Methylophilales	Methylophilaceae	NA	NA	0	0	0	0	0.0014397	0.00305752	0.000996989	0.000167888	0.734846	0.005	Re
581763	Bacteria	Proteobacteria	Alphaproteobacteria	Sphingomonadales	Sphingomonadaceae	Novosphingobium	NA	0.000692351	0.000182773	0	8.37818e-05	0.000702934	0.00151305	0.000355841	0	0.730115	0.03	Re
156646	Bacteria	Proteobacteria	Betaproteobacteria	Methylophilales	Methylophilaceae	Methylobacillus	NA	0	0.00889807	0.000385919	0	0.103422	0.157331	0.0300537	0.000979627	0.722892	0.019	Re
4372132	Bacteria	Proteobacteria	Gammaproteobacteria	Pseudomonadales	Pseudomonadaceae	Pseudomonas	NA	0	0.000913863	0	0.000405137	0.000630878	0.00350574	0.00111358	0.000140184	0.722851	0.007	Re
673019	Bacteria	Firmicutes	Bacilli	Bacillales	Paenibacillaceae	Paenibacillus	NA	0	0.00100525	0	0.000129937	0.00116252	0.00387393	0.00135933	0	0.717217	0.016	Re
4407847	Bacteria	Proteobacteria	Alphaproteobacteria	Rhizobiales	Rhizobiaceae	Rhizobium	NA	0.00103853	0.000426093	0.000385919	0.000213719	0.000714243	0.00237807	0.000524009	0	0.715743	0.004	Re
1079338	Bacteria	Proteobacteria	Gammaproteobacteria	Pseudomonadales	Pseudomonadaceae	Pseudomonas	fragi	0	0.000274159	0	0.000321355	0.000549795	0.00162155	0.000408399	0	0.714621	0.007	Re
714278	Bacteria	Proteobacteria	Alphaproteobacteria	Sphingomonadales	Sphingomonadaceae	Sphingomonas	yabuuchiae	0	0.000274159	0.000192959	0.000191418	0.000355981	0.00139032	0.00034934	0	0.710496	0.006	Re
4461938	Bacteria	Proteobacteria	Gammaproteobacteria	Pseudomonadales	Pseudomonadaceae	Pseudomonas	NA	0	0.000639704	0.000225522	0.00114016	0.00108828	0.00518718	0.00204599	0	0.708732	0.002	Re
4339214	Bacteria	Proteobacteria	Gammaproteobacteria	Pseudomonadales	Pseudomonadaceae	Pseudomonas	nitroreducens	0.000346175	9.13863e-05	0	0.000191418	9.0112e-05	0.000602374	0.00017467	8.39442e-05	0.698703	0.003	Re
4456889	Bacteria	Proteobacteria	Gammaproteobacteria	Pseudomonadales	Pseudomonadaceae	Pseudomonas	NA	0	0.00073109	0	0.00135912	0.00134512	0.00412235	0.001049	0	0.692077	0.004	Re
269901	Bacteria	Proteobacteria	Gammaproteobacteria	Pseudomonadales	Pseudomonadaceae	Pseudomonas	NA	0	0.00310713	0.000192959	0.00359852	0.00426503	0.0155159	0.00578213	8.39442e-05	0.690466	0.002	Re
4309216	Bacteria	Proteobacteria	Gammaproteobacteria	Pseudomonadales	Pseudomonadaceae	Pseudomonas	NA	0.000692351	0.00718755	0.00135072	0.00666295	0.00717607	0.0331045	0.0120923	0.00201633	0.689714	0.001	Re
174219	Bacteria	Proteobacteria	Gammaproteobacteria	Pseudomonadales	Pseudomonadaceae	Pseudomonas	nitroreducens	0	0.00235186	0.00154367	0.00389913	0.00249643	0.0142086	0.0047571	0.000811738	0.687415	0.001	Re
969805	Bacteria	Proteobacteria	Alphaproteobacteria	Rhizobiales	Rhizobiaceae	Agrobacterium	NA	0.000346175	0.000274159	0	0.000191418	0	0.0008336	0.000498985	0	0.680871	0.028	Re
110621	Bacteria	Proteobacteria	Gammaproteobacteria	Pseudomonadales	Pseudomonadaceae	Pseudomonas	NA	0	0.00414599	0	0.00737976	0.00703844	0.0233094	0.00838666	0.000169533	0.679864	0.001	Re
112159	Bacteria	Proteobacteria	Gammaproteobacteria	Pseudomonadales	Pseudomonadaceae	Pseudomonas	NA	0	0.0016974	0.000902087	0.00113318	0.00127307	0.00682592	0.00200796	0.000987848	0.678496	0.003	Re
560075	Bacteria	Proteobacteria	Gammaproteobacteria	Pseudomonadales	Pseudomonadaceae	Pseudomonas	NA	0.00103853	1.66596	0.00978063	2.1438	2.00443	7.94499	3.49315	0.00771331	0.67827	0.002	Re
83705	Bacteria	Proteobacteria	Gammaproteobacteria	Pseudomonadales	Pseudomonadaceae	Pseudomonas	NA	0	0.00073109	0.000192959	0.000557375	9.0112e-05	0.0025008	0.00120417	0.000169533	0.67764	0.02	Re
282250	Bacteria	Proteobacteria	Gammaproteobacteria	Pseudomonadales	Pseudomonadaceae	Pseudomonas	NA	0.000346175	0.00113024	0.000964797	0.00473402	0.00186327	0.0105913	0.00322513	0.00058761	0.677179	0.005	Re
912967	Bacteria	Proteobacteria	Gammaproteobacteria	Pseudomonadales	Pseudomonadaceae	Pseudomonas	NA	0.000692351	0.00342984	0.00289439	0.00343251	0.00325581	0.0172489	0.00603935	0.00165201	0.674153	0.003	Re
2076539	Bacteria	Proteobacteria	Alphaproteobacteria	Sphingomonadales	Sphingomonadaceae	Sphingobium	NA	0.0169626	0.000456931	0.000192959	0	0.000725457	0.00223815	0.00106102	0.000251833	0.674034	0.044	Re
3913171	Bacteria	Proteobacteria	Gammaproteobacteria	Pseudomonadales	Pseudomonadaceae	Pseudomonas	NA	0	0.000639704	0	0.00168203	0.00205252	0.00586663	0.00273265	0	0.672458	0.006	Re
256834	Bacteria	Proteobacteria	Gammaproteobacteria	Pseudomonadales	Pseudomonadaceae	Pseudomonas	NA	0	0.000182773	0	0.000965619	0.000538486	0.0016672	0.000355841	0	0.670366	0.018	Re
528952	Bacteria	Proteobacteria	Gammaproteobacteria	Pseudomonadales	Pseudomonadaceae	Pseudomonas	NA	0.0013847	0.00164495	0.00231551	0.00350563	0.00207733	0.0123042	0.00413153	0.0014287	0.670022	0.002	Re
445495	Bacteria	Proteobacteria	Gammaproteobacteria	Pseudomonadales	Pseudomonadaceae	NA	NA	0	0.000274159	0.000192959	0.00251926	0.00279613	0.00660892	0.00235429	0	0.669472	0.002	Re
306515	Bacteria	Proteobacteria	Alphaproteobacteria	Rhizobiales	Rhizobiaceae	Agrobacterium	NA	0.0418872	0.218989	0.0221095	0.484007	0.480112	1.32398	0.536904	0.00806772	0.656262	0.001	Re
751973	Bacteria	Proteobacteria	Gammaproteobacteria	Pseudomonadales	Pseudomonadaceae	Pseudomonas	NA	0	0.00186133	0.000644003	0.00276071	0.00241744	0.00841308	0.00350241	0	0.655181	0.002	Re
4335184	Bacteria	Proteobacteria	Gammaproteobacteria	Pseudomonadales	Pseudomonadaceae	Pseudomonas	NA	0	0.00191911	0.000192959	0.0043128	0.00181383	0.0096949	0.00455588	0.000167888	0.654134	0.006	Re
191096	Bacteria	Proteobacteria	Gammaproteobacteria	Pseudomonadales	Pseudomonadaceae	Pseudomonas	nitroreducens	0.00103853	0.49294	0.00739758	1.03275	1.05659	2.77248	1.11854	0.00467646	0.653833	0.001	Re
113083	Bacteria	Proteobacteria	Gammaproteobacteria	Pseudomonadales	Pseudomonadaceae	NA	NA	0.000346175	0.004021	0	0.00639841	0.00525398	0.0183078	0.00916242	0	0.651418	0.003	Re
140916	Bacteria	Proteobacteria	Gammaproteobacteria	Pseudomonadales	Pseudomonadaceae	Pseudomonas	NA	0	0.00438478	0	0.00332954	0.00417938	0.0156843	0.00522506	0.00420551	0.651	0.001	Re
259419	Bacteria	Proteobacteria	Gammaproteobacteria	Pseudomonadales	Pseudomonadaceae	Pseudomonas	veronii	0.000346175	0.0087153	0.00141584	0.0166901	0.0155843	0.0485344	0.0229438	0.000839442	0.650428	0.001	Re
2589305	Bacteria	Proteobacteria	Gammaproteobacteria	Pseudomonadales	Pseudomonadaceae	Pseudomonas	veronii	0	0.00127941	0	0.0013469	0.00150501	0.00486464	0.00259103	0	0.647948	0.006	Re
817209	Bacteria	Proteobacteria	Gammaproteobacteria	Pseudomonadales	Pseudomonadaceae	Pseudomonas	NA	0	0.000615522	0.000418481	0.00233793	0.00144654	0.0063605	0.00336428	0.000762075	0.64465	0.002	Re
334067	Bacteria	Proteobacteria	Betaproteobacteria	Burkholderiales	Comamonadaceae	Acidovorax	delafieldii	0	0	0	8.37818e-05	0.000182505	0.000602374	0.000414901	0.000167888	0.644217	0.05	Re
4371191	Bacteria	Proteobacteria	Gammaproteobacteria	Pseudomonadales	Pseudomonadaceae	NA	NA	0	0.000615522	0	0.000321355	0.000270336	0.00180712	0.00117914	0.000169533	0.643577	0.027	Re
926370	Bacteria	Proteobacteria	Gammaproteobacteria	Pseudomonadales	Pseudomonadaceae	Pseudomonas	NA	0	0.000456931	0	0.000358982	0.000446093	0.00143597	0.000770742	0	0.643411	0.027	Re
1110787	Bacteria	Firmicutes	Bacilli	Bacillales	Paenibacillaceae	Paenibacillus	NA	0	0.0389333	0.00222024	0.0374161	0.130811	0.182475	0.0408671	0.00912252	0.642638	0.009	Re
4253984	Bacteria	Proteobacteria	Gammaproteobacteria	Pseudomonadales	Pseudomonadaceae	Pseudomonas	NA	0	0.00210188	0.000771837	0.0031897	0.00261591	0.00877	0.00319912	0.00058761	0.642633	0.004	Re
516422	Bacteria	Proteobacteria	Alphaproteobacteria	Rhizobiales	NA	NA	NA	0	0.000700251	0.000192959	0.00156217	0.000723271	0.00298045	0.00105053	0.000140184	0.636799	0.006	Re
269930	Bacteria	Proteobacteria	Gammaproteobacteria	Pseudomonadales	Pseudomonadaceae	Pseudomonas	veronii	0	0.00602923	0.000192959	0.0121574	0.00786779	0.0272521	0.0130016	0.00131871	0.633901	0.001	Re
262708	Bacteria	Proteobacteria	Gammaproteobacteria	Pseudomonadales	Pseudomonadaceae	Pseudomonas	veronii	0	0.00118802	0.0042451	0.0037915	0.00224406	0.012584	0.00474061	0.00405869	0.618912	0.01	Re
4305797	Bacteria	Proteobacteria	Alphaproteobacteria	Rhizobiales	Rhizobiaceae	NA	NA	0.000346175	0.000883024	0.000192959	0.000644264	0.00098686	0.00203835	0.000583069	0	0.618494	0.027	Re
760529	Bacteria	Proteobacteria	Gammaproteobacteria	Pseudomonadales	Pseudomonadaceae	NA	NA	0	0.00103496	0	0.00216784	0.00196241	0.00399666	0.00148395	0	0.612716	0.029	Re
580563	Bacteria	Proteobacteria	Gammaproteobacteria	Pseudomonadales	Pseudomonadaceae	NA	NA	0.00207705	0.00749305	0.00997117	0.0063447	0.00696192	0.0341693	0.01752	0.00857143	0.612664	0.005	Re
202466	Bacteria	Proteobacteria	Gammaproteobacteria	Pseudomonadales	Pseudomonadaceae	Pseudomonas	NA	0.000346175	0.00237604	0.000385919	0.002969	0.00725697	0.00886426	0.00193535	0.000392017	0.605476	0.044	Re
271906	Bacteria	Proteobacteria	Gammaproteobacteria	Pseudomonadales	Pseudomonadaceae	NA	NA	0	0.00910314	0.00344312	0.00594343	0.00565082	0.0266266	0.0117224	0.0101821	0.605306	0.019	Re
1136507	Bacteria	Proteobacteria	Alphaproteobacteria	Sphingomonadales	Sphingomonadaceae	Novosphingobium	NA	0	0.00319852	0	0.00256231	0.00446331	0.00775378	0.00331321	0	0.603472	0.05	Re
4273894	Bacteria	Proteobacteria	Gammaproteobacteria	Pseudomonadales	Pseudomonadaceae	NA	NA	0	0.0014005	0.000192959	0.00333341	0.00347635	0.00673165	0.00322764	0.000140184	0.603175	0.002	Re
2534143	Bacteria	Proteobacteria	Gammaproteobacteria	Pseudomonadales	Pseudomonadaceae	Pseudomonas	NA	0	0.00164269	0.00061144	0.00161899	0.00143067	0.00494172	0.00218263	0.00123394	0.601424	0.001	Re
4478861	Bacteria	Proteobacteria	Gammaproteobacteria	Pseudomonadales	Pseudomonadaceae	Pseudomonas	veronii	0	0.000639704	0.00173663	0.00136765	0.00143067	0.00478461	0.0019619	0.00142705	0.598703	0.037	Re
769643	Bacteria	Proteobacteria	Gammaproteobacteria	Pseudomonadales	Pseudomonadaceae	NA	NA	0.00103853	0.00626282	0.00595401	0.00878619	0.0100913	0.0262015	0.0125126	0.00462765	0.593296	0.004	Re
4451011	Bacteria	Proteobacteria	Gammaproteobacteria	Pseudomonadales	Pseudomonadaceae	Pseudomonas	NA	0.000692351	0.00228466	0.00115776	0.00498092	0.00438669	0.0106512	0.00590522	0.000923387	0.592995	0.004	Re
256116	Bacteria	Proteobacteria	Gammaproteobacteria	Pseudomonadales	Pseudomonadaceae	NA	NA	0	0.00318376	0.00263872	0.00389544	0.00410504	0.011502	0.00720702	0.00101062	0.585583	0.005	Re
746562	Bacteria	Proteobacteria	Gammaproteobacteria	Pseudomonadales	Pseudomonadaceae	Azomonas	NA	0	0.00146105	0.000771837	0.00103408	0.00159512	0.00399666	0.00171517	0.00111981	0.584618	0.026	Re
695260	Bacteria	Proteobacteria	Alphaproteobacteria	Rhizobiales	Rhizobiaceae	NA	NA	0	0.00130912	0	0.00103252	0.00107022	0.0028263	0.00187132	0.000169533	0.584278	0.047	Re
568849	Bacteria	Proteobacteria	Gammaproteobacteria	Pseudomonadales	Pseudomonadaceae	NA	NA	0	0.00231876	0.00183432	0.00314354	0.00223503	0.00821328	0.00401341	0.00243769	0.582621	0.001	Re
147859	Bacteria	Proteobacteria	Gammaproteobacteria	Pseudomonadales	Moraxellaceae	NA	NA	0.000346175	0.00454513	0.00189945	0.00932358	0.00879162	0.0218936	0.016974	0.00115245	0.582251	0.009	Re
266458	Bacteria	Proteobacteria	Gammaproteobacteria	Pseudomonadales	Pseudomonadaceae	Pseudomonas	NA	0.000346175	0.000548318	0.000385919	0.000382836	0.000910337	0.00200693	0.00127525	0.000419721	0.581787	0.049	Re
4432796	Bacteria	Proteobacteria	Gammaproteobacteria	Pseudomonadales	Pseudomonadaceae	Pseudomonas	viridiflava	0.0013847	0.137512	0.00141584	0.341662	0.267452	0.501288	0.243631	0.0010685	0.579247	0.005	Re
143131	Bacteria	Proteobacteria	Gammaproteobacteria	Pseudomonadales	Moraxellaceae	NA	NA	0	0.00441531	0.00299449	0.00585654	0.0032332	0.0132149	0.00658193	0.00335556	0.577297	0.002	Re
985179	Bacteria	Proteobacteria	Alphaproteobacteria	Sphingomonadales	Erythrobacteraceae	Lutibacterium	NA	0.000692351	0.000548318	0.000578878	0.000678783	0.000723271	0.00162155	0.000614595	0.000167888	0.57332	0.05	Re
4437436	Bacteria	Proteobacteria	Gammaproteobacteria	Pseudomonadales	Pseudomonadaceae	NA	NA	0	0.00346671	0.0030572	0.00190272	0.001086	0.00699726	0.00117264	0.00410286	0.566737	0.006	Re
843074	Bacteria	Proteobacteria	Alphaproteobacteria	Rhizobiales	Aurantimonadaceae	NA	NA	0.000346175	0.000956886	0.00164136	0.0010494	0.000182505	0.0025008	0.000920387	0.000673198	0.561762	0.01	Re
974121	Bacteria	Proteobacteria	Gammaproteobacteria	Pseudomonadales	Pseudomonadaceae	Pseudomonas	NA	0.0688889	3.28287	2.89611	3.8976	3.72275	9.03275	4.37801	2.39983	0.552321	0.003	Re
541299	Bacteria	Proteobacteria	Alphaproteobacteria	Caulobacterales	Caulobacteraceae	Phenylobacterium	NA	0.0436181	0.0550643	0.112208	0.0591912	0.0405629	0.164047	0.0684306	0.0628409	0.54011	0.008	Re
Indicators of C. tropicalis								Relative Abundance (Percent); average of replicates
OTU	Kingdom	Phylum	Class	Order	Family	Genus	Species	soil	N2	HI	CB	Br	Re	Tr	Ps	Indicator Value*	pvalue	Indicator Genotype
1085302	Bacteria	Bacteroidetes	Flavobacteriia	Flavobacteriales	Flavobacteriaceae	Flavobacterium	NA	0.041541	0.00220596	0.0261038	0.00601051	0.0211125	0.0182681	0.262712	0.0273506	0.849827	0.045	Tr
525199	Bacteria	Proteobacteria	Betaproteobacteria	Burkholderiales	Comamonadaceae	Delftia	NA	0	0	0	0	9.0112e-05	7.70756e-05	0.000583069	8.39442e-05	0.836035	0.002	Tr
352699	Bacteria	Proteobacteria	Alphaproteobacteria	Rickettsiales	Rickettsiaceae	NA	NA	0	0	0.0186242	8.37818e-05	0	0.0108825	0.0656373	0	0.830221	0.024	Tr
739220	Bacteria	Proteobacteria	Betaproteobacteria	Burkholderiales	Comamonadaceae	NA	NA	0	0	0	0	0.000173476	0	0.000324315	0	0.80716	0.028	Tr
544076	Bacteria	Bacteroidetes	Flavobacteriia	Flavobacteriales	[Weeksellaceae]	Chryseobacterium	NA	0	9.13863e-05	0	0.000787973	0.000446093	0.000154151	0.0026591	0	0.801558	0.001	Tr
590404	Bacteria	Bacteroidetes	Flavobacteriia	Flavobacteriales	[Weeksellaceae]	Elizabethkingia	NA	0	0	0	0.000107636	0.000182505	0	0.00047396	0	0.787582	0.029	Tr
4320526	Bacteria	Bacteroidetes	Sphingobacteriia	Sphingobacteriales	Sphingobacteriaceae	NA	NA	0	0	0	0	9.0112e-05	0.00069368	0.00119116	0	0.776617	0.049	Tr
144732	Bacteria	Bacteroidetes	Sphingobacteriia	Sphingobacteriales	Sphingobacteriaceae	Pedobacter	NA	0	9.13863e-05	0	0	0.000184785	0.000262649	0.000732714	0	0.759107	0.007	Tr
819786	Bacteria	Verrucomicrobia	Verrucomicrobiae	Verrucomicrobiales	Verrucomicrobiaceae	Prosthecobacter	debontii	0.0124623	0.000455801	0.00501694	8.37818e-05	0.0228989	0.0256477	0.062192	0.00554198	0.714459	0.022	Tr
942852	Bacteria	Proteobacteria	Betaproteobacteria	Burkholderiales	Comamonadaceae	Aquabacterium	NA	0.000346175	0.000274159	0	0.00058123	0.000642187	0.000756525	0.00206953	0	0.691849	0.043	Tr
4299771	Bacteria	Proteobacteria	Betaproteobacteria	Burkholderiales	Comamonadaceae	NA	NA	0	0.000456931	0	0.000964066	0.00115796	0.00151305	0.00295435	8.39442e-05	0.643691	0.028	Tr
4315164	Bacteria	Proteobacteria	Betaproteobacteria	Rhodocyclales	Rhodocyclaceae	NA	NA	0	0.000456931	0	0.00146831	0.00206839	0.00217531	0.00431067	0	0.641357	0.013	Tr
805093	Bacteria	Proteobacteria	Betaproteobacteria	Burkholderiales	Comamonadaceae	NA	NA	0	0.000548318	0	0.00085643	0.00217656	0.00228381	0.00396336	0	0.635022	0.033	Tr
1119551	Bacteria	Proteobacteria	Betaproteobacteria	Burkholderiales	Comamonadaceae	NA	NA	0.0013847	0.00289484	0.00784862	0.00694823	0.013099	0.00622354	0.0300952	0.00783699	0.633684	0.017	Tr
448038	Bacteria	Proteobacteria	Betaproteobacteria	Burkholderiales	Comamonadaceae	Polaromonas	NA	0	0.00198632	0	0.00280358	0.00660849	0.00682592	0.0126498	0.000983747	0.630136	0.003	Tr
82365	Bacteria	Proteobacteria	Betaproteobacteria	Burkholderiales	Comamonadaceae	Rhodoferax	NA	0.000346175	0.00100525	0	0.00516905	0.00428061	0.00620635	0.010286	0	0.617826	0.009	Tr
1039092	Bacteria	Bacteroidetes	Flavobacteriia	Flavobacteriales	[Weeksellaceae]	Chryseobacterium	NA	0.0425796	0.365839	0.439275	0.684026	0.400126	0.103666	1.24559	0.112911	0.609639	0.027	Tr
4340506	Bacteria	Proteobacteria	Betaproteobacteria	Burkholderiales	Comamonadaceae	NA	NA	0.000346175	0.00346929	0.000997359	0.00352483	0.00590073	0.00762513	0.0143889	0.00285826	0.609252	0.013	Tr
4304697	Bacteria	Proteobacteria	Betaproteobacteria	Burkholderiales	Comamonadaceae	Ramlibacter	NA	0	0.00456931	0.00061144	0.00896246	0.0168259	0.0170289	0.0280234	0.000392017	0.605585	0.019	Tr
341259	Bacteria	Proteobacteria	Betaproteobacteria	Burkholderiales	Comamonadaceae	NA	NA	0	0.009941	0.00260857	0.0145805	0.0269898	0.0272177	0.0482489	0.00242476	0.604558	0.009	Tr
237550	Bacteria	Bacteroidetes	Sphingobacteriia	Sphingobacteriales	Sphingobacteriaceae	Pedobacter	NA	0	0.000791638	0.000771837	0.00153677	0.00171678	0.00209823	0.00493581	0.00165695	0.604482	0.018	Tr
346376	Bacteria	Proteobacteria	Betaproteobacteria	Burkholderiales	Comamonadaceae	Limnohabitans	NA	0	0.00365545	0.000192959	0.00770013	0.0131376	0.0112251	0.020474	8.39442e-05	0.602137	0.009	Tr
23857	Bacteria	Proteobacteria	Betaproteobacteria	Burkholderiales	Comamonadaceae	Rhodoferax	NA	0	0.000456931	0.000771837	0.00149061	0.00351712	0.00216108	0.00497231	0.000475961	0.599265	0.027	Tr
801192	Bacteria	Proteobacteria	Betaproteobacteria	Burkholderiales	Comamonadaceae	Leptothrix	NA	0	0.00146218	0.000225522	0.00252313	0.00484409	0.00384547	0.00702284	0.000364313	0.588358	0.013	Tr
83475	Bacteria	Proteobacteria	Betaproteobacteria	Burkholderiales	Comamonadaceae	Polaromonas	NA	0	0.00749368	0.000385919	0.0125942	0.0382932	0.0300784	0.0469561	8.39442e-05	0.587841	0.047	Tr
789526	Bacteria	Proteobacteria	Betaproteobacteria	Burkholderiales	Comamonadaceae	Hylemonella	NA	0.000346175	0.0158892	0.00363608	0.0257942	0.0482835	0.0558115	0.0786016	0.00239542	0.584068	0.024	Tr
2841744	Bacteria	Proteobacteria	Betaproteobacteria	Burkholderiales	Comamonadaceae	Delftia	NA	0	0.00721952	0.000192959	0.0110304	0.023851	0.0232495	0.0339811	0.000224129	0.583667	0.018	Tr
2360704	Bacteria	Proteobacteria	Betaproteobacteria	Burkholderiales	Comamonadaceae	Delftia	NA	0	0.0332646	0.00119032	0.0658296	0.123046	0.124829	0.181249	0.00268786	0.583637	0.013	Tr
68621	Bacteria	Proteobacteria	Betaproteobacteria	Burkholderiales	Comamonadaceae	Delftia	NA	0.000692351	0.00487318	0.00135072	0.00958113	0.0182703	0.0187874	0.0280744	0.00201549	0.581755	0.024	Tr
1133308	Bacteria	Proteobacteria	Betaproteobacteria	Burkholderiales	Comamonadaceae	NA	NA	0	0.00195271	0	0.00325816	0.00575215	0.00785636	0.00955982	0	0.580397	0.025	Tr
236679	Bacteria	Proteobacteria	Betaproteobacteria	Rhodocyclales	Rhodocyclaceae	KD1-23	NA	0	0.000520242	0	0.000859537	0.00134512	0.0013589	0.00207352	0	0.580308	0.02	Tr
102136	Bacteria	Proteobacteria	Betaproteobacteria	Burkholderiales	Comamonadaceae	Limnohabitans	NA	0.000346175	0.00698191	0.00457073	0.00998258	0.0152984	0.014154	0.0274632	0.00559354	0.571638	0.014	Tr
617766	Bacteria	Proteobacteria	Betaproteobacteria	Burkholderiales	Comamonadaceae	NA	NA	0.000346175	0.00468815	0.000771837	0.00732951	0.0132258	0.0132949	0.0200325	0.00269038	0.568271	0.029	Tr
29704	Bacteria	Proteobacteria	Betaproteobacteria	Burkholderiales	Comamonadaceae	NA	NA	0	0.00435784	0.00061144	0.00379847	0.00326484	0.00376839	0.00843723	0.00199274	0.567143	0.001	Tr
463546	Bacteria	Proteobacteria	Betaproteobacteria	Burkholderiales	Comamonadaceae	Limnohabitans	NA	0	0.00588233	0.000451044	0.0113471	0.021483	0.0195268	0.027781	0.000423009	0.56543	0.042	Tr
1068470	Bacteria	Bacteroidetes	Sphingobacteriia	Sphingobacteriales	Sphingobacteriaceae	Pedobacter	NA	0.124969	0.614491	0.534305	0.139515	0.639333	0.452862	1.36434	0.556198	0.563216	0.023	Tr
244248	Bacteria	Proteobacteria	Gammaproteobacteria	Pseudomonadales	Pseudomonadaceae	NA	NA	0	0.00109664	0.000192959	0.00608034	0.00726172	0.00461622	0.00874248	0	0.558873	0.016	Tr
163090	Bacteria	Bacteroidetes	Sphingobacteriia	Sphingobacteriales	Sphingobacteriaceae	Pedobacter	NA	0.000346175	0.00803282	0.00222024	0.00233016	0.00616886	0.00873561	0.0130011	0.00221523	0.551768	0.002	Tr
144740	Bacteria	Proteobacteria	Betaproteobacteria	Burkholderiales	Comamonadaceae	NA	NA	0	0.00374684	0.00463102	0.00536918	0.0109861	0.0138629	0.0182733	0.00391768	0.548281	0.035	Tr
783719	Bacteria	Proteobacteria	Betaproteobacteria	Burkholderiales	Comamonadaceae	NA	NA	0.000692351	0.0156689	0.00582134	0.0308779	0.05202	0.0487289	0.0690247	0.0094377	0.545949	0.04	Tr
1039594	Bacteria	Proteobacteria	Betaproteobacteria	Burkholderiales	Comamonadaceae	NA	NA	0.0706198	12.4037	6.4816	10.8421	20.1605	20.1442	31.7348	10.4651	0.531753	0.015	Tr
819037	Bacteria	Proteobacteria	Betaproteobacteria	Burkholderiales	Comamonadaceae	Variovorax	paradoxus	0	0.00338569	0.00115776	0.00389175	0.005874	0.00623481	0.00843821	0.00285741	0.514803	0.025	Tr
1048878	Bacteria	Proteobacteria	Betaproteobacteria	Burkholderiales	Comamonadaceae	Variovorax	paradoxus	0.00761586	0.057109	0.0800336	0.0642178	0.142458	0.134204	0.186035	0.0716311	0.502863	0.037	Tr
2194873	Bacteria	Proteobacteria	Betaproteobacteria	Burkholderiales	Comamonadaceae	NA	NA	0.000692351	0.00827727	0.0107201	0.00617403	0.00995861	0.00901841	0.0169855	0.0104242	0.487203	0.012	Tr
Indicators of P. pacificus								Relative Abundance (Percent); average of replicates
OTU	Kingdom	Phylum	Class	Order	Family	Genus	Species	soil	N2	HI	CB	Br	Re	Tr	Ps	Indicator Value*	pvalue	Indicator Genotype
153978	Bacteria	Cyanobacteria	Chloroplast	Streptophyta	NA	NA	NA	0	0	0	0	0	0	0	0.0149744	1	0.003	Ps
1787644	Bacteria	Cyanobacteria	Chloroplast	Streptophyta	NA	NA	NA	0	0	0	0	0	0	0	0.0153039	1	0.003	Ps
1098473	Bacteria	Actinobacteria	Actinobacteria	Actinomycetales	Propionibacteriaceae	Propionibacterium	acnes	0	0	0	0	0	0	0	0.000477606	1	0.003	Ps
904668	Bacteria	Firmicutes	Clostridia	Clostridiales	Clostridiaceae	Clostridium	NA	0	0	0	0	0	0	0	0.00418435	1	0.003	Ps
1146761	Bacteria	Proteobacteria	Gammaproteobacteria	Pseudomonadales	Pseudomonadaceae	Pseudomonas	NA	0.0128085	0	0	0	0	0.000539529	0	0.0179344	0.985289	0.003	Ps
798100	Bacteria	Firmicutes	Bacilli	Bacillales	Bacillaceae	Bacillus	NA	0	0	0	0.000213719	0	0	0	0.00383702	0.973262	0.002	Ps
741531	Bacteria	Proteobacteria	Alphaproteobacteria	Rhodospirillales	Rhodospirillaceae	Azospirillum	NA	0.0027694	0.00359999	0.0178994	0.00478079	0.00346953	0.0155218	0.00578502	0.306316	0.925815	0.003	Ps
1106614	Bacteria	Firmicutes	Clostridia	Clostridiales	NA	NA	NA	0	0	0.000676566	0	0	0	0	0.00395942	0.924155	0.024	Ps
363719	Bacteria	Proteobacteria	Gammaproteobacteria	Pseudomonadales	Pseudomonadaceae	Pseudomonas	NA	0.00103853	0	0.000192959	0	0	7.70756e-05	0	0.000981271	0.885549	0.023	Ps
1126662	Bacteria	Proteobacteria	Betaproteobacteria	Burkholderiales	Oxalobacteraceae	NA	NA	0.00207705	0	0	0	9.0112e-05	0.0004168	0	0.00120704	0.839193	0.003	Ps
846283	Bacteria	Firmicutes	Bacilli	Bacillales	Paenibacillaceae	Paenibacillus	NA	0.000692351	0.000276922	0.0167718	0	0.000173476	0.0126955	0.000252253	0.0691633	0.834431	0.003	Ps
1110135	Bacteria	Firmicutes	Clostridia	Clostridiales	Lachnospiraceae	NA	NA	0	0	0.00283168	0	0	0.000648027	0	0.00740463	0.824804	0.032	Ps
229705	Bacteria	Proteobacteria	Betaproteobacteria	MND1	NA	NA	NA	0.00450028	0.00153654	0.00308735	0.00190196	0.000182505	0.000231227	0.000317814	0.0136279	0.807782	0.021	Ps
1105574	Bacteria	Proteobacteria	Betaproteobacteria	Burkholderiales	Oxalobacteraceae	NA	NA	0.189358	0.0537076	0.0289777	0.0182328	0.0328851	0.0559265	0.0209197	0.247009	0.734659	0.003	Ps
536008	Bacteria	Proteobacteria	Gammaproteobacteria	Xanthomonadales	Xanthomonadaceae	NA	NA	0.00173088	0.0399483	0.00740724	0.00105638	0.00378527	0.006469	0.00186979	0.0681217	0.727654	0.043	Ps
103743	Bacteria	Proteobacteria	Betaproteobacteria	Methylophilales	Methylophilaceae	NA	NA	0.000346175	0.0561029	0.11837	0	0.0435118	0.0629955	0.0102386	0.292136	0.707663	0.011	Ps
1074016	Bacteria	Proteobacteria	Betaproteobacteria	Burkholderiales	Oxalobacteraceae	NA	NA	0.000346175	0.00146218	0.0014484	0	0.00144645	0.00407374	0.0016701	0.00727736	0.647119	0.047	Ps
998905	Bacteria	Proteobacteria	Alphaproteobacteria	Caulobacterales	Caulobacteraceae	Mycoplana	NA	0.0169626	0.000608865	0.00369879	0.00329423	0.00185871	0.00311741	0.00184077	0.0102344	0.644309	0.017	Ps
952171	Bacteria	Bacteroidetes	Cytophagia	Cytophagales	Cytophagaceae	Dyadobacter	NA	0.00657733	0.0334813	0.0240789	0.00482557	0.0311654	0.01656	0.0123953	0.073172	0.611506	0.029	Ps
170405	Bacteria	Proteobacteria	Gammaproteobacteria	Pseudomonadales	Pseudomonadaceae	Pseudomonas	NA	0	0.00247704	0.00502177	0.000764119	0.000723271	0.00202116	0.000926888	0.00643629	0.591912	0.047	Ps
243829	Bacteria	Proteobacteria	Alphaproteobacteria	Rhizobiales	Rhizobiaceae	Agrobacterium	NA	0.253746	0.714783	0.792005	0.212768	0.17883	0.462787	0.183209	1.03427	0.537597	0.043	Ps
982421	Bacteria	Bacteroidetes	Cytophagia	Cytophagales	Cytophagaceae	Dyadobacter	NA	0.473222	0.27488	0.126118	0.0612517	0.197629	0.124598	0.11257	0.34957	0.529542	0.027	Ps
975335	Bacteria	Bacteroidetes	Cytophagia	Cytophagales	Cytophagaceae	Dyadobacter	NA	0.0692351	0.505971	0.298477	0.1645	0.499607	0.302	0.225474	0.680382	0.504197	0.022	Ps

## Sheet: Exp2 
Table S3. Indicator OTUs of C. elegans (N2, CB, HI), C. briggsae (Br), C. remanei (Re), C. tropicalis (Tr), and P. pacificus (Ps) in Experiment 1 (A) and Experiment 2 (B)
*Indicator value is an index that measures the association of a given taxa to a pre-defined group of microbiotas. The closer the value is to one, the stronger the association.
Indicators of C. elegans N2								Relative Abundance (Percent); average of replicates
OTU	Kingdom	Phylum	Class	Order	Family	Genus	Species	soil	N2	Hawaiian (HI)	CB4857 (CB)	Br	Re	Tr	Ps	Indicator Value*	pvalue	Indicator Genotype
568436	Bacteria	Firmicutes	Bacilli	Bacillales	Paenibacillaceae	Paenibacillus	NA	0	0.0197732	0	0	0	0	0.00401268	0	0.911757	0.008	N2
695185	Bacteria	Firmicutes	Bacilli	Bacillales	Bacillaceae	Bacillus	foraminis	0	0.0132505	0	0.000747803	0	0	0.00223729	0.000902332	0.8793	0.004	N2
223891	Bacteria	Proteobacteria	Alphaproteobacteria	Sphingomonadales	Sphingomonadaceae	Sphingopyxis	NA	0	0.0495301	0.00567569	0.00925779	0	0	0	0	0.876551	0.002	N2
552922	Bacteria	Proteobacteria	Gammaproteobacteria	Pseudomonadales	Moraxellaceae	Acinetobacter	NA	0.161851	0.0132469	0	0.00224341	0.0011892	0.00120957	0	0	0.860524	0.004	N2
869850	Bacteria	Verrucomicrobia	Verrucomicrobiae	Verrucomicrobiales	Verrucomicrobiaceae	Luteolibacter	NA	0	0.0364811	0	0.00589589	0.0023784	0.00452899	0.00160507	0.00409937	0.814511	0.004	N2
537664	Bacteria	Proteobacteria	Alphaproteobacteria	Rhizobiales	NA	NA	NA	0.00299724	0.0264901	0	0.0185776	0	0	0	0	0.766671	0.035	N2
751720	Bacteria	TM7	TM7-3	EW055	NA	NA	NA	0	0.0131834	0	0.000747803	0.00713521	0.00226449	0	0	0.751705	0.031	N2
4449011	Bacteria	Firmicutes	Bacilli	Bacillales	Planococcaceae	Paenisporosarcina	NA	0	0.00992019	0	0.000747803	0	0.00120957	0.00223729	0.00407345	0.738523	0.004	N2
591482	Bacteria	Firmicutes	Bacilli	Bacillales	NA	NA	NA	0	0.0559966	0.00567569	0.011044	0	0.0235902	0.0219935	0.00683228	0.668954	0.033	N2
2160433	Bacteria	Proteobacteria	Alphaproteobacteria	Rhizobiales	Hyphomicrobiaceae	Devosia	NA	0	0.0231707	0	0.0102652	0.0117514	0.00710277	0	0	0.665672	0.045	N2
4399988	Bacteria	Proteobacteria	Gammaproteobacteria	Enterobacteriales	Enterobacteriaceae	NA	NA	0.00299724	0.00992019	0.00283785	0.00140907	0.00383969	0.00226449	0.00223729	0	0.663875	0.002	N2
142260	Bacteria	Bacteroidetes	Flavobacteriia	Flavobacteriales	Flavobacteriaceae	Flavobacterium	NA	0.0269752	0.10587	0.00851354	0.0739287	0.0203784	0.0366138	0	0	0.656952	0.004	N2
1024520	Bacteria	Proteobacteria	Betaproteobacteria	Burkholderiales	Comamonadaceae	Comamonas	NA	0	0.0165137	0.00283785	0.00347942	0.00312432	0.00668382	0.00384236	0.00180466	0.656752	0.011	N2
1084045	Bacteria	Firmicutes	Bacilli	Bacillales	Planococcaceae	Lysinibacillus	NA	0	0.063042	0	0.0243633	0.00292257	0.0154151	0.0362858	0.0050017	0.654804	0.03	N2
4358093	Bacteria	Proteobacteria	Gammaproteobacteria	Enterobacteriales	Enterobacteriaceae	Sodalis	NA	0.0239779	0.0132469	0	0.00405416	0.00146128	0.00320976	0.00607965	0.00317112	0.651359	0.047	N2
909170	Bacteria	Verrucomicrobia	Verrucomicrobiae	Verrucomicrobiales	Verrucomicrobiaceae	Luteolibacter	NA	0	0.152578	0	0.0851531	0.0347895	0.0281192	0.0349219	0.0355279	0.641219	0.035	N2
4454531	Bacteria	Proteobacteria	Gammaproteobacteria	Enterobacteriales	Enterobacteriaceae	NA	NA	0	0.0197732	0	0.00480196	0.00265049	0.00789339	0.00178654	0.0113439	0.640165	0.035	N2
1071927	Bacteria	Firmicutes	Bacilli	Bacillales	Paenibacillaceae	Brevibacillus	reuszeri	0	0.0627953	0.00567569	0.00925779	0.00937295	0.0515177	0.0160953	0	0.637086	0.034	N2
84396	Bacteria	Bacteroidetes	Flavobacteriia	Flavobacteriales	Flavobacteriaceae	Flavobacterium	succinicans	0.0179835	0.12891	0.00851354	0.109863	0.0273729	0.0457814	0.00223729	0.000902332	0.631179	0.017	N2
220314	Bacteria	Proteobacteria	Betaproteobacteria	Burkholderiales	Alcaligenaceae	Achromobacter	NA	0	0.00992019	0	0.00347942	0.00550272	0.00347406	0.00223729	0.00136646	0.61793	0.006	N2
4309182	Bacteria	Bacteroidetes	Flavobacteriia	Flavobacteriales	Flavobacteriaceae	Flavobacterium	NA	0.0239779	0.221351	0	0.148247	0.0910577	0.120822	0	0	0.616984	0.016	N2
833645	Bacteria	Firmicutes	Bacilli	Bacillales	NA	NA	NA	0.00299724	0.112128	0.0113514	0.0270394	0.0223227	0.051737	0.0547174	0.030062	0.602041	0.018	N2
377546	Bacteria	Proteobacteria	Alphaproteobacteria	Caulobacterales	Caulobacteraceae	NA	NA	0.00299724	0.360711	0.00851354	0.226738	0.142346	0.153302	0.107966	0.0423601	0.588382	0.005	N2
5364	Bacteria	Proteobacteria	Alphaproteobacteria	Rhizobiales	Rhizobiaceae	Rhizobium	NA	0.00299724	0.208698	0.0534312	0.15935	0.060368	0.0412028	0.0842342	0.0225583	0.57563	0.046	N2
328917	Bacteria	Proteobacteria	Gammaproteobacteria	Enterobacteriales	Enterobacteriaceae	NA	NA	0.11989	8.13795	1.38283	5.10831	4.42426	4.83774	4.87584	3.23759	0.504257	0.009	N2
Indicators of C. elegans CB4857								Relative Abundance (Percent); average of replicates
OTU	Kingdom	Phylum	Class	Order	Family	Genus	Species	soil	N2	HI	CB	Br	Re	Tr	Ps	Indicator Value*	pvalue	Indicator Genotype
87098	Bacteria	Actinobacteria	Actinobacteria	Actinomycetales	Microbacteriaceae	Agromyces	NA	0	0	0	0.00804096	0	0	0	0	1	0.006	CB
644946	Bacteria	Firmicutes	Bacilli	Bacillales	Bacillaceae	Anoxybacillus	kestanbolensis	0	0	0	0.00729316	0	0	0.000802536	0	0.949141	0.017	CB
567336	Bacteria	Proteobacteria	Alphaproteobacteria	Rhizobiales	NA	NA	NA	0	0.00658986	0	0.0196479	0	0	0.000802536	0	0.852417	0.013	CB
873972	Bacteria	Proteobacteria	Gammaproteobacteria	Pseudomonadales	Moraxellaceae	Acinetobacter	johnsonii	0.098909	0	0	0.00878876	0	0.00347406	0	0	0.846581	0.033	CB
818854	Bacteria	Proteobacteria	Alphaproteobacteria	Rhodobacterales	Rhodobacteraceae	Rhodobacter	NA	0	0.00333034	0	0.0139369	0.00312432	0	0	0	0.826719	0.018	CB
581042	Bacteria	Actinobacteria	Actinobacteria	Actinomycetales	Micrococcaceae	Arthrobacter	NA	0.00299724	0.00333034	0	0.0591486	0.0249945	0.00452899	0	0	0.801812	0.046	CB
674655	Bacteria	Proteobacteria	Alphaproteobacteria	Sphingomonadales	NA	NA	NA	0	0.0466028	0	0.0815325	0	0.00226449	0	0	0.790728	0.021	CB
1790396	Bacteria	Proteobacteria	Gammaproteobacteria	Pseudomonadales	Moraxellaceae	Acinetobacter	johnsonii	0.0179835	0	0	0.00729316	0.00550272	0	0	0	0.754958	0.047	CB
558264	Bacteria	Proteobacteria	Betaproteobacteria	Burkholderiales	Alcaligenaceae	Achromobacter	NA	0.00599449	1.14122	0.173109	1.42291	0.796296	1.05202	0.446455	0.0645839	0.528383	0.045	CB
Indicators of C. elegans Hawaiian (HI)								Relative Abundance (Percent); average of replicates
OTU	Kingdom	Phylum	Class	Order	Family	Genus	Species	soil	N2	HI	CB	Br	Re	Tr	Ps	Indicator Value*	pvalue	Indicator Genotype
754778	Bacteria	Proteobacteria	Gammaproteobacteria	Enterobacteriales	Enterobacteriaceae	NA	NA	14.7374	4.75312	7.98827	5.34246	3.98611	3.34426	5.30206	2.62563	0.489476	0.041	HI
Indicators of C. briggsae								Relative Abundance (Percent); average of replicates
OTU	Kingdom	Phylum	Class	Order	Family	Genus	Species	soil	N2	HI	CB	Br	Re	Tr	Ps	Indicator Value*	pvalue	Indicator Genotype
586350	Bacteria	Proteobacteria	Betaproteobacteria	Burkholderiales	Comamonadaceae	Comamonas	NA	0.00599449	0.0625376	0.00851354	0.058651	0.240362	0.103257	0.00303982	0	0.710338	0.001	Br
302302	Bacteria	Proteobacteria	Betaproteobacteria	Burkholderiales	Comamonadaceae	Comamonas	NA	0.00299724	0	0	0.00621103	0.0191586	0.00452899	0.00303982	0.0077087	0.686542	0.038	Br
228029	Bacteria	Proteobacteria	Betaproteobacteria	Burkholderiales	Comamonadaceae	Comamonas	NA	1.79835	2.15447	0.55094	2.39986	7.84485	2.55013	1.02608	1.35023	0.662446	0.011	Br
583555	Bacteria	Proteobacteria	Betaproteobacteria	Burkholderiales	Comamonadaceae	NA	NA	0.0179835	0.019844	0	0.0394688	0.0830544	0.0240991	0.00928979	0.0139991	0.661583	0.019	Br
329731	Bacteria	Proteobacteria	Alphaproteobacteria	Sphingomonadales	Sphingomonadaceae	Sphingobium	NA	0	0.0918879	0	0.111832	0.191795	0.0773874	0.00535963	0	0.633265	0.04	Br
256089	Bacteria	Proteobacteria	Alphaproteobacteria	Sphingomonadales	Sphingomonadaceae	Sphingobium	NA	0	0.0460203	0	0.0440038	0.0752223	0.0200065	0.00357309	0	0.631164	0.043	Br
71872	Bacteria	Proteobacteria	Betaproteobacteria	Burkholderiales	Comamonadaceae	Comamonas	NA	0.359669	0.459196	0.584186	0.394129	1.38434	0.416953	0.152073	0.242084	0.617293	0.02	Br
336364	Bacteria	Proteobacteria	Alphaproteobacteria	Rhizobiales	Rhizobiaceae	NA	NA	0.00299724	0.169159	0.00283785	0.239238	0.337626	0.111926	0.135012	0.000902332	0.582017	0.002	Br
Indicators of C. remanei								Relative Abundance (Percent); average of replicates
OTU	Kingdom	Phylum	Class	Order	Family	Genus	Species	soil	N2	HI	CB	Br	Re	Tr	Ps	Indicator Value*	pvalue	Indicator Genotype
593848	Bacteria	Proteobacteria	Gammaproteobacteria	Xanthomonadales	Xanthomonadaceae	Stenotrophomonas	NA	0	0.00326318	0	0.00506156	0	0.0149962	0	0	0.801895	0.013	Re
191504	Bacteria	Proteobacteria	Gammaproteobacteria	Xanthomonadales	Xanthomonadaceae	Rhodanobacter	NA	0	0.0494703	0.00567569	0.0462655	0.0523249	0.158179	0.0306176	0.000902332	0.67866	0.01	Re
7821	Bacteria	Proteobacteria	Gammaproteobacteria	Xanthomonadales	Xanthomonadaceae	Stenotrophomonas	acidaminiphila	0.0329697	1.73372	0.443302	1.25268	1.64043	2.19162	1.42056	1.09827	0.473369	0.018	Re
Indicators of C. tropicalis								Relative Abundance (Percent); average of replicates
OTU	Kingdom	Phylum	Class	Order	Family	Genus	Species	soil	N2	HI	CB	Br	Re	Tr	Ps	Indicator Value*	pvalue	Indicator Genotype
552143	Bacteria	Firmicutes	Bacilli	Bacillales	Bacillaceae	NA	NA	0	0	0	0	0	0	0.00482637	0	1	0.01	Tr
553653	Bacteria	Firmicutes	Bacilli	Bacillales	Bacillaceae	Bacillus	selenatarsenatis	0.00599449	0.026374	0	0.0291151	0	0.012532	0.123864	0	0.803437	0.04	Tr
4324288	Bacteria	Firmicutes	Bacilli	Bacillales	Alicyclobacillaceae	Alicyclobacillus	NA	0	0.00666067	0	0	0	0	0.159181	0.118389	0.748359	0.041	Tr
271876	Bacteria	Proteobacteria	Alphaproteobacteria	Rhizobiales	Brucellaceae	Ochrobactrum	NA	0	0.00658986	0	0.000747803	0.00475681	0.00120957	0.0154631	0	0.733162	0.027	Tr
854050	Bacteria	Firmicutes	Bacilli	Bacillales	Bacillaceae	Bacillus	muralis	0.00299724	0.0231036	0.00567569	0.00598243	0	0.00868401	0.0426838	0	0.703973	0.008	Tr
244132	Bacteria	Proteobacteria	Alphaproteobacteria	Rhizobiales	Brucellaceae	Ochrobactrum	NA	0	0.0132542	0.00283785	0.0148385	0.00907033	0.0187795	0.0395726	0.00136646	0.629952	0.006	Tr
836788	Bacteria	Proteobacteria	Alphaproteobacteria	Rhizobiales	Rhizobiaceae	NA	NA	0	0.00658986	0	0.00431375	0.0102595	0.00683847	0.0178596	0	0.624041	0.023	Tr
366451	Bacteria	Proteobacteria	Gammaproteobacteria	Enterobacteriales	Enterobacteriaceae	NA	NA	0.0509531	0.0329529	0.00851354	0.0278235	0.0402617	0.0249347	0.076545	0.00997748	0.58851	0.004	Tr
817783	Bacteria	Proteobacteria	Alphaproteobacteria	Rhizobiales	Brucellaceae	Ochrobactrum	NA	0.00299724	0.414192	0.0794597	0.361363	0.243499	0.403792	0.798698	0.0423601	0.58381	0.002	Tr
163421	Bacteria	Proteobacteria	Gammaproteobacteria	Enterobacteriales	Enterobacteriaceae	Citrobacter	NA	0.0359669	0.00992019	0.00851354	0.0130833	0.0185839	0.00831234	0.0284963	0.00543991	0.555491	0.006	Tr
581021	Bacteria	Proteobacteria	Gammaproteobacteria	Enterobacteriales	Enterobacteriaceae	NA	NA	0.167846	0.0660402	0.0482434	0.0923332	0.132949	0.0969852	0.203503	0.0330777	0.549839	0.017	Tr
236811	Bacteria	Proteobacteria	Gammaproteobacteria	Enterobacteriales	Enterobacteriaceae	Enterobacter	NA	0.131879	0.181741	0.0834725	0.138777	0.132637	0.0756191	0.255691	0.0236161	0.53553	0.025	Tr
776980	Bacteria	Proteobacteria	Gammaproteobacteria	Enterobacteriales	Enterobacteriaceae	NA	NA	0.158854	0.0728425	0.0340541	0.0824195	0.0918406	0.0982594	0.166123	0.0362747	0.534347	0.018	Tr
823809	Bacteria	Proteobacteria	Alphaproteobacteria	Rhizobiales	Brucellaceae	Ochrobactrum	NA	0	0.662544	0.150406	0.637468	0.466338	0.588043	0.972484	0.0500948	0.525068	0.004	Tr
243185	Bacteria	Proteobacteria	Gammaproteobacteria	Aeromonadales	Aeromonadaceae	NA	NA	0.332694	0.165387	0.162444	0.199883	0.226492	0.197208	0.374146	0.0685018	0.518059	0.003	Tr
220970	Bacteria	Proteobacteria	Gammaproteobacteria	Enterobacteriales	Enterobacteriaceae	NA	NA	0.0899173	0.0562616	0.0409048	0.0573349	0.0719268	0.0584635	0.11073	0.019955	0.516188	0.021	Tr
528421	Bacteria	Proteobacteria	Gammaproteobacteria	Enterobacteriales	Enterobacteriaceae	NA	NA	0.191824	0.0960096	0.0948239	0.132574	0.134582	0.135988	0.217872	0.050712	0.502581	0.002	Tr
236821	Bacteria	Proteobacteria	Gammaproteobacteria	Enterobacteriales	Enterobacteriaceae	NA	NA	0.356672	0.168643	0.20785	0.244703	0.271593	0.268218	0.420292	0.0843315	0.502327	0.011	Tr
4416562	Bacteria	Proteobacteria	Gammaproteobacteria	Enterobacteriales	Enterobacteriaceae	NA	NA	0.131879	0.0596628	0.0959989	0.0716351	0.0891503	0.104198	0.150892	0.0362747	0.498251	0.032	Tr
811492	Bacteria	Proteobacteria	Gammaproteobacteria	Enterobacteriales	Enterobacteriaceae	NA	NA	0.308716	0.168464	0.18916	0.181849	0.230635	0.178244	0.32137	0.0698683	0.489798	0.046	Tr
922761	Bacteria	Proteobacteria	Gammaproteobacteria	Enterobacteriales	Enterobacteriaceae	Erwinia	NA	24.7752	12.1842	15.9081	13.1727	13.7176	13.0218	21.148	5.99412	0.471452	0.001	Tr
Indicators of P. pacificus								Relative Abundance (Percent); average of replicates
OTU	Kingdom	Phylum	Class	Order	Family	Genus	Species	soil	N2	HI	CB	Br	Re	Tr	Ps	Indicator Value*	pvalue	Indicator Genotype
579033	Bacteria	Proteobacteria	Betaproteobacteria	Procabacteriales	Procabacteriaceae	Procabacter	NA	0	0	0	0	0	0	0	0.00727049	1	0.004	Ps
52040	Bacteria	Proteobacteria	Betaproteobacteria	Procabacteriales	Procabacteriaceae	Procabacter	NA	0	0	0	0	0	0	0	1.06407	1	0.004	Ps
4322538	Bacteria	Proteobacteria	Gammaproteobacteria	Pseudomonadales	Pseudomonadaceae	NA	NA	0	0	0	0	0	0	0	0.00226879	1	0.004	Ps
140880	Bacteria	Proteobacteria	Gammaproteobacteria	Pseudomonadales	Pseudomonadaceae	Pseudomonas	NA	0.0359669	0	0	0	0	0	0	0.00317112	1	0.004	Ps
1105944	Bacteria	Proteobacteria	Gammaproteobacteria	Pseudomonadales	Pseudomonadaceae	Pseudomonas	NA	0.00899173	0	0	0	0	0	0	0.00363524	1	0.004	Ps
1118259	Bacteria	Proteobacteria	Gammaproteobacteria	Pseudomonadales	Pseudomonadaceae	Pseudomonas	NA	0	0	0	0	0	0	0	0.0077087	1	0.004	Ps
4253984	Bacteria	Proteobacteria	Gammaproteobacteria	Pseudomonadales	Pseudomonadaceae	Pseudomonas	NA	0	0	0	0	0	0	0	0.00226879	1	0.004	Ps
226424	Bacteria	Proteobacteria	Gammaproteobacteria	Pseudomonadales	Pseudomonadaceae	Pseudomonas	nitroreducens	0	0	0	0	0	0	0	0.00226879	1	0.004	Ps
2468881	Bacteria	Proteobacteria	Gammaproteobacteria	Pseudomonadales	Moraxellaceae	NA	NA	0.0299724	0	0	0	0	0	0	0.00363524	1	0.004	Ps
533511	Bacteria	Proteobacteria	Alphaproteobacteria	Sphingomonadales	Sphingomonadaceae	Sphingomonas	azotifigens	0	0	0	0	0	0	0	0.00226879	1	0.004	Ps
33872	Bacteria	Bacteroidetes	Cytophagia	Cytophagales	[Amoebophilaceae]	Candidatus Amoebophilus	NA	0	0	0	0	0	0	0	0.229451	1	0.004	Ps
1111882	Bacteria	Bacteroidetes	Flavobacteriia	Flavobacteriales	Flavobacteriaceae	Flavobacterium	NA	0	0	0	0	0	0	0	0.0481087	1	0.004	Ps
945443	Bacteria	Bacteroidetes	Flavobacteriia	Flavobacteriales	Flavobacteriaceae	Flavobacterium	NA	0	0	0	0	0	0	0	0.0050017	1	0.004	Ps
891635	Bacteria	Bacteroidetes	Flavobacteriia	Flavobacteriales	[Weeksellaceae]	Chryseobacterium	NA	0	0	0	0	0	0	0	0.00407345	1	0.004	Ps
345921	Bacteria	Bacteroidetes	Flavobacteriia	Flavobacteriales	[Weeksellaceae]	Chryseobacterium	NA	0	0	0	0	0	0	0	0.00226879	1	0.004	Ps
249311	Bacteria	Firmicutes	Bacilli	Bacillales	Planococcaceae	Paenisporosarcina	NA	0	0	0	0	0	0	0	0.00226879	1	0.004	Ps
357366	Bacteria	Proteobacteria	Alphaproteobacteria	Sphingomonadales	Sphingomonadaceae	Novosphingobium	NA	0	0	0	0	0	0.00241914	0	0.160778	0.992561	0.017	Ps
81191	Bacteria	Proteobacteria	Gammaproteobacteria	Xanthomonadales	Xanthomonadaceae	NA	NA	0	0.00326318	0	0.000661271	0.0023784	0	0	0.103332	0.97083	0.013	Ps
626519	Bacteria	Bacteroidetes	Flavobacteriia	Flavobacteriales	Flavobacteriaceae	Flavobacterium	succinicans	0.00299724	0	0	0.00140907	0	0.0120484	0	0.149325	0.957773	0.012	Ps
4393400	Bacteria	Bacteroidetes	Flavobacteriia	Flavobacteriales	Flavobacteriaceae	Flavobacterium	succinicans	0.00299724	0.0132542	0.00283785	0.000661271	0.00743784	0	0.0111864	0.211666	0.925633	0.009	Ps
170405	Bacteria	Proteobacteria	Gammaproteobacteria	Pseudomonadales	Pseudomonadaceae	Pseudomonas	NA	0.0359669	0	0	0	0.0011892	0	0	0.00680636	0.922641	0.014	Ps
109263	Bacteria	Proteobacteria	Gammaproteobacteria	Pseudomonadales	Pseudomonadaceae	Pseudomonas	NA	0	0	0	0.000661271	0	0	0	0.00363524	0.919832	0.014	Ps
714231	Bacteria	Proteobacteria	Gammaproteobacteria	Xanthomonadales	Xanthomonadaceae	Rhodanobacter	NA	0	0.231125	0.588918	0.129946	0.112173	0.134461	0.118581	6.47928	0.911737	0.006	Ps
985219	Bacteria	Bacteroidetes	Flavobacteriia	Flavobacteriales	Flavobacteriaceae	Flavobacterium	NA	0.00299724	0.0099837	0.00283785	0.011044	0.00312432	0.00452899	0.00357309	0.157962	0.904559	0.006	Ps
103229	Bacteria	Bacteroidetes	Flavobacteriia	Flavobacteriales	Cryomorphaceae	Fluviicola	NA	0	0.00998735	0.0141892	0.0451361	0.0834274	0.0675884	0.000802536	0.953204	0.900942	0.004	Ps
1055322	Bacteria	Bacteroidetes	Flavobacteriia	Flavobacteriales	Flavobacteriaceae	Flavobacterium	NA	0.00599449	0.00665702	0	0.000747803	0.0011892	0	0	0.0345219	0.894805	0.019	Ps
4349788	Bacteria	Proteobacteria	Gammaproteobacteria	Pseudomonadales	Pseudomonadaceae	Pseudomonas	viridiflava	0.00299724	0	0	0.000747803	0.0011892	0.00120957	0.000802536	0.0154433	0.892389	0.014	Ps
4343457	Bacteria	Proteobacteria	Gammaproteobacteria	Xanthomonadales	Xanthomonadaceae	Rhodanobacter	NA	0	0	0.00567569	0	0.00312432	0.00226449	0.000802536	0.042591	0.884358	0.013	Ps
358042	Bacteria	Proteobacteria	Gammaproteobacteria	Pseudomonadales	Pseudomonadaceae	Pseudomonas	NA	0.0179835	0	0	0.000661271	0.0011892	0.00120957	0	0.0109057	0.88368	0.015	Ps
4245392	Bacteria	Proteobacteria	Alphaproteobacteria	Rhodobacterales	Rhodobacteraceae	Paracoccus	aminovorans	0	0	0	0	0.0011892	0	0	0.00363524	0.868047	0.021	Ps
4351855	Bacteria	Proteobacteria	Gammaproteobacteria	Pseudomonadales	Pseudomonadaceae	Pseudomonas	NA	0.00299724	0.00332668	0	0	0	0	0	0.00953928	0.861066	0.016	Ps
179461	Bacteria	Bacteroidetes	Flavobacteriia	Flavobacteriales	Cryomorphaceae	Fluviicola	NA	0	0.00333034	0	0.000747803	0.0023784	0.00120957	0	0.0213733	0.85791	0.034	Ps
589597	Bacteria	Proteobacteria	Gammaproteobacteria	Pseudomonadales	Pseudomonadaceae	Pseudomonas	viridiflava	0.617432	0.0494031	0.0113514	0.038812	0.0579405	0.0213707	0.02931	0.545828	0.85082	0.004	Ps
155962	Bacteria	Proteobacteria	Gammaproteobacteria	Pseudomonadales	Pseudomonadaceae	Pseudomonas	NA	0.00599449	0	0	0	0	0.00120957	0	0.00317112	0.850815	0.023	Ps
217410	Bacteria	Proteobacteria	Gammaproteobacteria	Pseudomonadales	Pseudomonadaceae	Pseudomonas	NA	0.0689366	0	0	0	0	0	0.00160507	0.00407345	0.846961	0.016	Ps
833174	Bacteria	Proteobacteria	Gammaproteobacteria	Pseudomonadales	Pseudomonadaceae	Pseudomonas	NA	0.0149862	0	0	0.000747803	0.00146128	0	0.00303982	0.0131745	0.845633	0.017	Ps
163423	Bacteria	Bacteroidetes	Flavobacteriia	Flavobacteriales	Cryomorphaceae	Fluviicola	NA	0	0	0	0	0.00312432	0	0	0.00773461	0.843968	0.013	Ps
915265	Bacteria	Bacteroidetes	Cytophagia	Cytophagales	Cytophagaceae	Dyadobacter	NA	0.00299724	0.0495338	0.0170271	0.0358335	0.166048	0.0328455	0.0191842	0.73865	0.835115	0.013	Ps
1103391	Bacteria	Firmicutes	Bacilli	Bacillales	Paenibacillaceae	Cohnella	NA	0	0.0266244	0.00283785	0.00588408	0	0.00641952	0	0.0951336	0.833616	0.017	Ps
4451011	Bacteria	Proteobacteria	Gammaproteobacteria	Pseudomonadales	Pseudomonadaceae	Pseudomonas	NA	0.0179835	0.00332668	0	0	0	0.00120957	0	0.00997748	0.829127	0.025	Ps
246575	Bacteria	Proteobacteria	Gammaproteobacteria	Pseudomonadales	Pseudomonadaceae	Pseudomonas	umsongensis	0.0299724	0	0	0	0	0.00120957	0.00178654	0.00636816	0.82465	0.029	Ps
926370	Bacteria	Proteobacteria	Gammaproteobacteria	Pseudomonadales	Pseudomonadaceae	Pseudomonas	NA	0.0149862	0.00326318	0	0.000661271	0.0011892	0	0.00303982	0.0168098	0.820598	0.02	Ps
4422388	Bacteria	Proteobacteria	Gammaproteobacteria	Pseudomonadales	Pseudomonadaceae	Pseudomonas	NA	0	0	0	0.000661271	0	0	0.00223729	0.00590403	0.818972	0.023	Ps
564678	Bacteria	Proteobacteria	Gammaproteobacteria	Pseudomonadales	Pseudomonadaceae	Pseudomonas	NA	0	0	0	0	0.0011892	0	0	0.00226879	0.81	0.024	Ps
1888072	Bacteria	Proteobacteria	Gammaproteobacteria	Enterobacteriales	Enterobacteriaceae	Klebsiella	NA	0.00299724	0	0	0	0.0011892	0	0	0.00226879	0.81	0.024	Ps
1144378	Bacteria	Proteobacteria	Alphaproteobacteria	Sphingomonadales	Sphingomonadaceae	Sphingomonas	NA	0	0	0	0	0.0011892	0	0	0.00226879	0.81	0.024	Ps
289512	Bacteria	Firmicutes	Bacilli	Bacillales	Planococcaceae	Sporosarcina	ginsengi	0	0	0	0	0.0011892	0	0	0.00226879	0.81	0.024	Ps
2592837	Bacteria	Bacteroidetes	Flavobacteriia	Flavobacteriales	[Weeksellaceae]	Chryseobacterium	NA	0	0	0	0	0	0.00120957	0	0.00226879	0.807625	0.023	Ps
265715	Bacteria	Proteobacteria	Gammaproteobacteria	Pseudomonadales	Pseudomonadaceae	Pseudomonas	viridiflava	0.0449586	0.00326318	0	0.00339289	0.00624863	0.00347406	0.00258908	0.0353983	0.806913	0.009	Ps
2534143	Bacteria	Proteobacteria	Gammaproteobacteria	Pseudomonadales	Pseudomonadaceae	Pseudomonas	NA	0.0299724	0.00332668	0	0.000747803	0	0	0	0.00727049	0.800535	0.022	Ps
961783	Bacteria	Proteobacteria	Gammaproteobacteria	Pseudomonadales	Pseudomonadaceae	Pseudomonas	NA	1.07002	0.184828	0.0522562	0.096465	0.092568	0.076345	0.137683	1.06414	0.790184	0.004	Ps
72643	Bacteria	Proteobacteria	Gammaproteobacteria	Pseudomonadales	Pseudomonadaceae	Pseudomonas	citronellolis	0.011989	0.00992019	0	0.00431375	0.00669192	0.00683847	0.000802536	0.0472063	0.7893	0.004	Ps
818602	Bacteria	Proteobacteria	Gammaproteobacteria	Pseudomonadales	Pseudomonadaceae	Pseudomonas	NA	1.45666	0.552663	0.203349	0.278845	0.265742	0.201801	0.492672	3.20288	0.784972	0.004	Ps
256116	Bacteria	Proteobacteria	Gammaproteobacteria	Pseudomonadales	Pseudomonadaceae	NA	NA	0.00899173	0	0	0	0	0.00226449	0	0.00363524	0.784965	0.025	Ps
2902522	Bacteria	Bacteroidetes	Cytophagia	Cytophagales	Cytophagaceae	Dyadobacter	NA	0	0.0726264	0.0170271	0.0844564	0.0616978	0.0824276	0.0209819	0.537926	0.783116	0.004	Ps
1116398	Bacteria	Bacteroidetes	Flavobacteriia	Flavobacteriales	Flavobacteriaceae	Flavobacterium	NA	0.00899173	0.00333034	0	0.000661271	0.0011892	0	0	0.0081469	0.781841	0.034	Ps
141146	Bacteria	Proteobacteria	Gammaproteobacteria	Pseudomonadales	Pseudomonadaceae	Pseudomonas	nitroreducens	0	0.00332668	0	0.00207034	0.0011892	0.00120957	0.00357309	0.0177121	0.780424	0.018	Ps
617271	Bacteria	Proteobacteria	Gammaproteobacteria	Pseudomonadales	Pseudomonadaceae	Pseudomonas	NA	0.011989	0.00333034	0.00567569	0.00140907	0	0	0.00339162	0.0213214	0.779077	0.016	Ps
810955	Bacteria	Bacteroidetes	Flavobacteriia	Flavobacteriales	[Weeksellaceae]	Chryseobacterium	NA	0.113895	0.17499	0.0539191	0.124538	0.28273	0.337408	0.0494225	1.5196	0.773081	0.003	Ps
544313	Bacteria	Proteobacteria	Gammaproteobacteria	Pseudomonadales	Pseudomonadaceae	Pseudomonas	NA	0.221796	0.00333034	0	0.0158223	0.0117911	0.00989358	0.0211745	0.0907515	0.770757	0.008	Ps
171908	Bacteria	Proteobacteria	Gammaproteobacteria	Pseudomonadales	Pseudomonadaceae	Pseudomonas	NA	0.0239779	0.00326318	0	0.00132254	0	0.00120957	0.00178654	0.0109057	0.768047	0.028	Ps
166908	Bacteria	Proteobacteria	Gammaproteobacteria	Enterobacteriales	Enterobacteriaceae	NA	NA	0	0	0	0.00140907	0.00146128	0	0	0.00407345	0.765918	0.027	Ps
570086	Bacteria	Bacteroidetes	Flavobacteriia	Flavobacteriales	Cryomorphaceae	Fluviicola	NA	0	0.142953	0.372355	0	0.148207	0.00226449	0.0152482	0.94825	0.762893	0.02	Ps
557138	Bacteria	Proteobacteria	Gammaproteobacteria	Pseudomonadales	Pseudomonadaceae	Pseudomonas	NA	0.00299724	0.00333034	0	0.0253707	0.00624863	0.0176773	0.00419415	0.0785312	0.761707	0.01	Ps
61102	Bacteria	Proteobacteria	Gammaproteobacteria	Pseudomonadales	Pseudomonadaceae	Pseudomonas	citronellolis	0.011989	0.0166407	0.00283785	0.0056363	0.00961449	0.0081577	0.00464489	0.0653307	0.760823	0.005	Ps
156652	Bacteria	Proteobacteria	Gammaproteobacteria	Pseudomonadales	Pseudomonadaceae	NA	NA	0.0239779	0.00992019	0	0.000747803	0	0	0.00240761	0.0158815	0.740574	0.025	Ps
179713	Bacteria	Proteobacteria	Gammaproteobacteria	Pseudomonadales	Pseudomonadaceae	NA	NA	0.00599449	0	0.00567569	0.00215688	0.00146128	0.00120957	0	0.0127104	0.739957	0.036	Ps
2534141	Bacteria	Proteobacteria	Gammaproteobacteria	Pseudomonadales	Pseudomonadaceae	Pseudomonas	NA	0	0	0	0	0	0.00120957	0.000802536	0.00226879	0.727997	0.046	Ps
91834	Bacteria	Proteobacteria	Gammaproteobacteria	Pseudomonadales	Pseudomonadaceae	Pseudomonas	viridiflava	0.00599449	0.00333034	0	0.00729316	0	0.00604785	0.00482637	0.0240543	0.726679	0.023	Ps
1020921	Bacteria	Bacteroidetes	Flavobacteriia	Flavobacteriales	Flavobacteriaceae	Flavobacterium	succinicans	0.0179835	0.0199039	0.0113514	0.026205	0.0370975	0.0310473	0.00160507	0.138808	0.722357	0.004	Ps
410048	Bacteria	Proteobacteria	Gammaproteobacteria	Pseudomonadales	Pseudomonadaceae	Pseudomonas	viridiflava	0.557487	0.512534	0.315399	0.316924	0.239518	0.318376	0.451698	2.34829	0.722167	0.002	Ps
4483911	Bacteria	Proteobacteria	Gammaproteobacteria	Xanthomonadales	Xanthomonadaceae	NA	NA	0	0.00665702	0.00567569	0.00140907	0	0	0.00616217	0.0204191	0.711609	0.029	Ps
138914	Bacteria	Proteobacteria	Gammaproteobacteria	Pseudomonadales	Pseudomonadaceae	Pseudomonas	NA	0.00599449	0	0.00283785	0.000661271	0	0.00120957	0.00339162	0.0081469	0.70812	0.042	Ps
549293	Bacteria	Proteobacteria	Gammaproteobacteria	Pseudomonadales	Pseudomonadaceae	Pseudomonas	NA	0.0149862	0.00326318	0	0.00149561	0	0	0	0.00453758	0.698643	0.041	Ps
14632	Bacteria	Firmicutes	Bacilli	Bacillales	Planococcaceae	Sporosarcina	NA	0	0	0	0.00198381	0.00146128	0	0	0.00317112	0.692311	0.041	Ps
239924	Bacteria	Proteobacteria	Gammaproteobacteria	Pseudomonadales	Pseudomonadaceae	Pseudomonas	citronellolis	0.887184	1.95857	0.97787	1.47731	1.05943	1.66293	1.33012	7.67391	0.689533	0.004	Ps
764682	Bacteria	Proteobacteria	Gammaproteobacteria	Pseudomonadales	Pseudomonadaceae	Pseudomonas	NA	0.698358	0.0395428	0.0323913	0.036718	0.0305676	0.0457318	0.0267098	0.179571	0.677487	0.008	Ps
655011	Bacteria	Bacteroidetes	Flavobacteriia	Flavobacteriales	Flavobacteriaceae	Flavobacterium	NA	0.0689366	0.191743	0.074959	0.191455	0.468059	0.33122	0.0479275	1.07872	0.672657	0.004	Ps
960076	Bacteria	Bacteroidetes	Flavobacteriia	Flavobacteriales	Flavobacteriaceae	Flavobacterium	NA	0.110898	0.125975	0.0141892	0.0888803	0.035838	0.0571016	0.0101035	0.269778	0.669505	0.012	Ps
770499	Bacteria	Firmicutes	Bacilli	Bacillales	Planococcaceae	NA	NA	0	0.0430709	0.0409048	0.0061245	0.0023784	0.0566826	0.0379021	0.151003	0.668331	0.004	Ps
976319	Bacteria	Bacteroidetes	Flavobacteriia	Flavobacteriales	Flavobacteriaceae	Flavobacterium	succinicans	0.266755	0.470438	0.25678	0.478073	0.973876	0.847341	0.124011	2.49985	0.665148	0.004	Ps
4371191	Bacteria	Proteobacteria	Gammaproteobacteria	Pseudomonadales	Pseudomonadaceae	NA	NA	0.00299724	0.00326318	0	0	0.00312432	0	0	0.0050017	0.662693	0.05	Ps
312988	Bacteria	Proteobacteria	Gammaproteobacteria	Pseudomonadales	Pseudomonadaceae	NA	NA	0	0.00665336	0.00283785	0.00488849	0.0011892	0.00547425	0.00965273	0.0235902	0.659207	0.017	Ps
141244	Bacteria	Proteobacteria	Gammaproteobacteria	Pseudomonadales	Pseudomonadaceae	Pseudomonas	nitroreducens	0.00599449	0.00985669	0	0.00480196	0.0203784	0.0270446	0.010906	0.0526203	0.647244	0.024	Ps
516292	Bacteria	Proteobacteria	Gammaproteobacteria	Pseudomonadales	Pseudomonadaceae	Pseudomonas	NA	0.17384	0.00992385	0.0238777	0.00440029	0.0167802	0.00694813	0.0187611	0.0562037	0.64075	0.031	Ps
165706	Bacteria	Proteobacteria	Alphaproteobacteria	Rhodobacterales	Rhodobacteraceae	Paracoccus	NA	0.0359669	0.399619	0.162444	0.423606	0.157289	0.353637	0.326684	1.01987	0.598925	0.004	Ps
711843	Bacteria	Bacteroidetes	Flavobacteriia	Flavobacteriales	Flavobacteriaceae	Flavobacterium	succinicans	0.683371	0.704915	0.186322	0.539321	0.404499	0.674687	0.0884685	1.23013	0.566853	0.006	Ps
1134389	Bacteria	Bacteroidetes	Flavobacteriia	Flavobacteriales	Flavobacteriaceae	Flavobacterium	succinicans	0.0599449	0.0760312	0.0141892	0.0488368	0.0527895	0.055892	0.00831693	0.120889	0.56631	0.008	Ps
680564	Bacteria	Bacteroidetes	Flavobacteriia	Flavobacteriales	Flavobacteriaceae	Flavobacterium	NA	0.215801	0.17869	0.036892	0.139922	0.119406	0.169612	0.0215316	0.312367	0.565028	0.004	Ps
81488	Bacteria	Proteobacteria	Gammaproteobacteria	Xanthomonadales	Xanthomonadaceae	NA	NA	0	0.128835	0.00283785	0.0744296	0.0625141	0.105804	0.0536829	0.176732	0.540554	0.013	Ps
707290	Bacteria	Proteobacteria	Gammaproteobacteria	Xanthomonadales	Xanthomonadaceae	NA	NA	0.00299724	0.119113	0.0170271	0.0922859	0.068188	0.119438	0.0599552	0.172143	0.515355	0.012	Ps
